# Supplementary material for: Vertical Stratification of Dissolved Organic Matter Linked to Distinct Microbial Communities in Subtropic Estuarine Sediments
Source: Front Microbiol. 2021 Jul 20;12:697860. doi: 10.3389/fmicb.2021.697860 (PMC8329499; doi:10.3389/fmicb.2021.697860)
Supplement: Supplementary file 2 [file Table_1.xlsx]

## Sheet: Table S1
Table S1. Characteristics of pore water chemistry and sediment total organic carbon determined in Wang, et al. (2020).
Samples	SO42- (mM)	DOC (mg/L)	NO3- (μM)	NH4+ (μM)	DIC (mM)	δ13CDIC (‰)	Mn(II) (μM)	Fe(II) (μM)	TOC (%)	δ13CTOC (‰)	FDOM_C1 (R.U.)	FDOM_C2 (R.U.)	FDOM_C3 (R.U.)
GSD-5	24.8842	7.438	196.504	376.761	2.48	-13	8.46579	13.6881	0.543102	-24.5415	0.696822	0.379399	1.7841
GSD-10	22.8263	3.91	297.864	348.886	2.75	-15	9.95422	27.5204	0.823548	-23.476	0.669246	0.421106	1.1855
GSD-15	20.3334	4.44	278.548	414.714	2.39	-13.5	12.4	17.4105	0.852302	-23.616	0.783632	0.491816	1.38733
GSD-20	21.8396	4.196	280.628	552.052	4.08	-18.6	23.7495	35.7547	1.20187	-23.54	1.12061	0.671632	1.54706
GSD-25	18.6347	5.394	245.047	695.413	4.8	-15.6	26.0846	35.723	0.47238	-23.672	1.75399	1.10545	1.70725
GSD-30	18.1565	8.216	311.923	775.763	5.34	-16.3	20.6903	15.5704	0.863699	-23.841	1.35958	0.834817	1.29885
GSD-35	17.1124	10.404	301.183	936.371	6.03	-18.2	26.4561	38.1358	0.910028	-24.018	1.52693	0.960178	1.3312
GSD-40	17.0346	10.238	312.483	919.261	7.66	-16.2	28.5737	34.559	0.980079	-23.977	2.49071	1.56699	2.04585
GSD-45	15.9082	9.996	293.418	925.766	5.02	-17.9	29.699	43.5699	0.416215	-23.844	2.0229	1.2299	2.01899
GSD-50	15.2432	7.808	264.377	1031.66	6.97	-16.8	31.58	35.2922	1.00064	-23.879	3.15176	1.97907	2.13888
GSD-55	14.1504	6.658	287.88	1211.43	8.28	-17.6	30.1676	43.2853	0.961501	-24.236	3.41671	2.112	2.31495
GSD-60	13.7118	2.61	426.8	722.624	9.04	-17.6	30.7601	47.1526	0.974518	-23.394	1.4747	0.890133	1.62228
GSD-65	12.6864	2.602	419.277	905.427	10.6	-17	32.2035	39.7094	1.00888	-24.276	1.91094	1.19768	1.5025
GSD-70	12.2947	6.206	411.092	1030.62	7.69	-17.6	37.3506	47.7318	1.14946	-23.958	2.45467	1.56113	1.67393
GSD-75	10.7187	14.882	333.823	1286.31	7.94	-17.3	39.8726	50.8032	1.29169	-24.198	3.91595	2.45171	2.00436
GSD-80	10.4965	14.902	384.125	1056.46	10.73	-17.4	39.9229	54.6264	1.36098	-23.934	1.60609	0.98156	1.40823
GSD-85	9.78426	10.448	403.909	1161.66	10.41	-17.4	36.3036	56.6692	0.867049	-23.385	3.12834	1.94908	1.92042
GSD-90	9.25688	12.382	395.717	1170.09	10.94	-17.2	28.4137	38.5646	1.22825	-24.419	3.17001	1.90678	2.62001
GSD-95	8.56753	16.702	409.829	1202.91	8.98	-17.4	28.5134	47.002	0.95429	-23.781	3.29411	2.01136	1.72053
GSD-100	7.8596	18.442	343.068	1296.6	11.12	-17.2	28.9886	52.0816	0.822899	-23.825	3.83805	2.30914	1.81858
GSD-110	7.2844	26.7015	558.238	1386.31	10.8	-17.1	16.0661	12.5107	1.24734	-23.323	NA	NA	NA
GSD-120	6.31053	10.9695	355.212	1379.6	11.88	-17.7	28.0411	85.4697	1.15597	-23.549	4.60156	2.83566	1.78794
GSD-130	4.95258	10.1075	281.736	1198.7	13.17	-17.6	27.7744	95.4509	1.33803	-23.587	3.98192	2.46216	1.80396
GSD-140	3.98747	10.2315	317.026	1338.83	11.75	-17.2	23.5713	90.2144	1.45447	-23.775	4.8706	2.98942	2.03273
GSD-150	3.19991	9.4535	302.966	1434.09	13.03	-17.3	22.6768	98.824	1.19188	-23.999	3.25228	1.98637	1.67174
GSD-160	5.67593	16.0615	265.238	1268.42	11.58	-18.2	23.5921	87.3894	1.21067	-23.441	2.73575	1.69838	1.71254
GSD-170	6.33028	18.433	258.686	1427.24	10.41	-16.9	26.3021	71.3127	0.947164	-23.164	4.63351	2.75615	3.13776
GSD-180	8.93337	7.729	305.546	1113.65	9.33	-18.2	26.351	74.6327	0.862826	-22.938	3.01326	1.87673	1.76967
GSD-190	13.5536	10.561	305.95	981.677	7.1	-18.3	21.4197	41.3065	0.909169	-23.061	2.89365	1.7984	2.30416
GSD-200	9.18352	8.565	335.288	1298.31	9.39	-18.4	19.0406	94.0168	NA	-23.8975	4.03119	2.53509	1.90363
GSD-210	9.52838	15.473	308.642	1447.03	6.62	-17.1	15.0154	84.5933	0.885287	-23.029	4.99792	3.12354	2.17388
GSD-220	8.1861	17.413	317.079	1361.71	9.71	-17	14.5022	88.7761	0.783214	-22.8875	6.4231	4.05132	2.37926
GSD-230	6.75161	10.219	328.732	1058.32	10.13	-16.6	16.2847	82.2159	0.839851	-23.253	3.25751	2.0395	1.81515
GSD-240	6.37242	18.993	283.904	1451.04	12.36	-17.6	14.4852	43.568	1.34361	-23.418	6.60743	4.09677	2.52111
GSD-250	8.08382	16.853	460.9	1419.62	9.81	-17.6	15.453	82.1477	0.832137	-23.167	5.86713	3.6716	2.23797
GSD-260	9.4668	12.161	358.296	1398.98	9.29	-17.4	18.447	78.1928	1.02247	-23.115	4.34894	2.68397	1.98908
GSD-270	9.94053	10.381	322.423	1300.44	10.36	-16.9	16.6873	97.2947	0.765418	-23.196	NA	NA	NA
GSD-280	8.84776	13.913	319.298	1478.99	9.27	-16.3	12.9287	90.7377	0.677967	-22.899	5.06132	3.12173	2.10958
GSD-290	8.31137	16.473	262.124	1524.98	11.07	-16.3	14.5901	38.4345	0.881158	-23.004	5.15364	3.14402	1.95183
GSD-300	7.94204	11.377	376.647	1394.93	12.29	-17.2	18.1716	77.3751	1.04833	-23.041	5.67892	3.42491	2.0983

## Sheet: Table S2
Table S2. Assembly statistics of sequence assembilies generated from Pearl River estuarine sediments.
Assembly	GSD-70	GSD-5	GSD-300	GSD-200	GSD-130	GSD-20	Mixed sample
# contigs (>= 0 bp)	627406	768586	1087540	990787	767848	820337	5836209
# contigs (>= 1000 bp)	627406	768586	1087540	990787	767848	820337	5836209
# contigs (>= 5000 bp)	12594	18125	35482	36268	17555	19994	217769
# contigs (>= 10000 bp)	2189	3127	7353	8408	3537	3820	47551
# contigs (>= 25000 bp)	163	250	892	1172	364	327	5421
# contigs (>= 50000 bp)	16	14	160	205	42	38	827
Total length (>= 0 bp)	1060468795	1333883567	2053247828	1925390182	1340248485	1427713387	11312122249
Total length (>= 1000 bp)	1060468795	1333883567	2053247828	1925390182	1340248485	1427713387	11312122249
Total length (>= 5000 bp)	101980035	145932939	313122064	335663500	149932867	167117373	1936106325
Total length (>= 10000 bp)	33663805	47775786	126767684	150580635	57650113	60505873	806531634
Total length (>= 25000 bp)	5719022	8468466	36364025	47259633	13278686	11890596	213273779
Total length (>= 50000 bp)	989828	934302	12347597	15430559	2751099	2462079	62192237
# contigs	627406	768586	1087540	990787	767848	820337	5836209
Largest contig	90523	114663	193812	206941	117699	110191	269131
Total length	1060468795	1333883567	2053247828	1925390182	1340248485	1427713387	11312122249
GC (%)	52.5	53.62	49.31	51.15	50.66	52.57	52.38
N50	1618	1672	1871	1938	1683	1669	1938
N75	1219	1234	1303	1321	1242	1235	1320
L50	194391	230469	299843	261522	230023	244598	1550409
L75	385648	466110	633974	567816	464974	496797	3350651
# N's per 100 kbp	0	0	0	0	0	0	0

## Sheet: Table S3
Table S3. Molecular formulae identified via FT-ICR MS and the corresponding classification, relative abundance across 40 sediment samples.
Formula	Category	m/z	s/n	DOM class	DBE	H/C	O/C	GSD-5	GSD-10	GSD-15	GSD-20	GSD-25	GSD-30	GSD-35	GSD-40	GSD-45	GSD-50	GSD-55	GSD-60	GSD-65	GSD-70	GSD-75	GSD-80	GSD-85	GSD-90	GSD-95	GSD-100	GSD-110	GSD-120	GSD-130	GSD-140	GSD-150	GSD-160	GSD-170	GSD-180	GSD-190	GSD-200	GSD-210	GSD-220	GSD-230	GSD-240	GSD-250	GSD-260	GSD-270	GSD-280	GSD-290	GSD-300	Category	Average of relative abundance
Number of formula	-	-	-	-	-	-	-	3840	4762	2840	3359	4758	3315	4243	4565	4050	4582	4054	4872	4714	4070	4669	4876	4944	5057	3741	4833	4425	4238	4254	4249	5140	4322	4410	4380	4659	4983	4689	3906	4758	4572	4716	5252	5148	4386	4078	4212	-	-
C10H11N1O10	CHON	304.031	4.3	N1O10	6	1.1	1	0	0	0	0	0	0	0	0	0	0	0	0	0	0	0	0	0.0024768	0	0	0	0	0	0	0	0	0	0	0	0	0	0	0	0	0	0	0	0	0	0	0	tannins	6.192e-05
C11H9N1O10	CHON	314.015	5.8	N1O10	8	0.818182	0.909091	0	0.0034092	0	0	0	0	0	0	0	0	0	0	0	0	0	0	0	0	0	0	0	0	0	0	0	0	0	0	0	0	0	0	0	0	0	0.002358	0	0	0	0	tannins	0.00014418
C11H13N1O10	CHON	318.047	6.4	N1O10	6	1.18182	0.909091	0	0	0	0	0	0	0	0	0	0	0	0	0	0.0037854	0	0	0.0031995	0	0	0	0	0	0	0	0.0031144	0	0	0	0	0	0	0	0	0	0	0.0030489	0	0	0	0	tannins	0.000328705
C12H9N1O10	CHON	326.016	4.5	N1O10	9	0.75	0.833333	0	0	0	0	0	0	0	0	0	0	0	0	0	0	0	0	0	0	0	0	0	0	0	0	0	0	0	0	0	0	0	0	0	0	0	0	0	0	0	0.003763	tannins	9.4075e-05
C12H11N1O10	CHON	328.031	8	N1O10	8	0.916667	0.833333	0	0	0	0	0	0.0069939	0	0	0	0	0	0	0.0031492	0	0	0	0	0.0033536	0	0	0	0	0	0	0.0038323	0	0	0	0.0032166	0.0029375	0	0	0	0	0	0	0	0	0	0	tannins	0.000587078
C12H13N1O10	CHON	330.047	7.8	N1O10	7	1.08333	0.833333	0	0.0045103	0	0	0.0059639	0	0	0.0035544	0	0	0	0	0.0038669	0	0.0039105	0.0042743	0.0049277	0.0043329	0	0.0037065	0	0.0040777	0.0044237	0	0.0039584	0.0031144	0	0.0039745	0	0.0045764	0.0033593	0.0047146	0.0031246	0.0034931	0.0054964	0.0044713	0.0038161	0	0	0	tannins	0.0022912
C13H9N1O10	CHON	338.015	9	N1O10	10	0.692308	0.769231	0	0.0052474	0	0	0	0	0	0	0	0	0	0	0	0	0	0	0	0.0034804	0	0	0	0	0	0	0.0036072	0	0.0033239	0	0	0.0027161	0	0.003218	0.0036094	0	0	0	0.0034958	0	0	0	tannins	0.000717455
C13H11N1O10	CHON	340.031	11.3	N1O10	9	0.846154	0.769231	0.003649	0.0063939	0	0.0063746	0.0060931	0	0.0057394	0.0066392	0	0	0	0.0051234	0.0051621	0	0.0051002	0.0063193	0.0069523	0.0055969	0	0.0046248	0	0.0046725	0.0040717	0	0.0063264	0	0.0049316	0.0039045	0.0057128	0.0050964	0.0048431	0.0036436	0.0060382	0.0028911	0.0072525	0.0072049	0.0045477	0	0	0.0051051	tannins	0.00375026
C13H13N1O10	CHON	342.047	16.1	N1O10	8	1	0.769231	0.0039422	0.0086996	0	0	0.0097848	0.0067124	0.0075924	0.0092532	0.0067598	0.006291	0.0091296	0.0067387	0.0067056	0.0053362	0.0078152	0.007828	0.0080295	0.0090035	0.0093392	0.0088289	0.0082823	0.0065732	0.0082464	0.006451	0.010439	0.0074691	0.0072828	0.0055405	0.0083222	0.011531	0.0082759	0.0086664	0.0080634	0.0079481	0.0096267	0.011009	0.0095854	0.0061228	0.0048559	0.0045299	tannins	0.00741527
C13H15N1O10	CHON	344.062	21.9	N1O10	7	1.15385	0.769231	0	0.011643	0.013445	0.011292	0.015378	0.013692	0.0084533	0.015029	0.015222	0.010938	0.01209	0.011374	0.011199	0.010725	0.016467	0.014918	0.015491	0.01195	0.0096417	0.012291	0.0089478	0.013221	0.013191	0.009343	0.015676	0.0094201	0.014045	0.0092238	0.01309	0.017411	0.011226	0.015063	0.013818	0.013608	0.016103	0.018564	0.01415	0.013738	0.0096209	0.010374	tannins	0.0125268
C13H19N1O10	CHON	348.094	37.2	N1O10	5	1.46154	0.769231	0.016515	0.019066	0.024165	0.012046	0.019536	0.025664	0.016174	0.018324	0.018583	0.014938	0.017086	0.013828	0.016997	0.013582	0.014176	0.018307	0.018212	0.013876	0.013695	0.014043	0.010624	0.011679	0.010801	0.010169	0.012551	0.010258	0.010982	0.0094183	0.011317	0.012078	0.012633	0	0.011906	0.011697	0.011355	0.015107	0.013609	0.01052	0.0083012	0.011961	tannins	0.0138945
C14H9N1O10	CHON	350.015	5.3	N1O10	11	0.642857	0.714286	0	0.0036176	0	0	0.0079204	0.0086468	0.0068707	0.0049601	0.0054368	0.0048956	0	0.0044985	0.0045053	0	0.0035776	0.0058109	0.0033843	0	0	0.003195	0	0	0	0.0031086	0.0040399	0	0.0031251	0	0	0.00303	0.0028633	0.0046223	0.0034913	0.0031596	0.0040923	0.0043867	0.0040159	0	0	0.0040764	tannins	0.00278327
C14H11N1O10	CHON	352.031	22.2	N1O10	10	0.785714	0.714286	0.0054051	0.011952	0	0.010375	0.011817	0.0095461	0.0095727	0.0099076	0.0063457	0.0076039	0.0093387	0.008231	0.0076017	0.0050457	0.0087271	0.0099777	0.010362	0.011466	0.0050343	0.010026	0.0068108	0.0065927	0.0066958	0.0072266	0.0089403	0.0065374	0.0087494	0.0046467	0.0086512	0.0096011	0.0059656	0.0088607	0.0098258	0.0049668	0.01305	0.010208	0.011283	0.0085229	0.004981	0.0044247	tannins	0.00812189
C14H13N1O10	CHON	354.047	28.7	N1O10	9	0.928571	0.714286	0.0089921	0.015321	0.014634	0.010458	0.017341	0.010561	0.013387	0.01647	0.014001	0.012442	0.015199	0.013956	0.01344	0.0098917	0.013938	0.014143	0.017515	0.016916	0.0095832	0.018123	0.013825	0.014363	0.011492	0.015789	0.019256	0.010912	0.016525	0.012408	0.014394	0.018042	0.015406	0.018268	0.018234	0.016149	0.02051	0.019271	0.019025	0.013611	0.016101	0.011357	tannins	0.0147812
C14H15N1O10	CHON	356.062	39	N1O10	8	1.07143	0.714286	0.013781	0.020464	0.023203	0.016823	0.022738	0.022836	0.020756	0.027304	0.026232	0.02035	0.019598	0.02067	0.024526	0.017326	0.021327	0.023591	0.026324	0.022543	0.014473	0.025351	0.021817	0.024727	0.021952	0.027067	0.027363	0.018986	0.024724	0.021186	0.021578	0.032283	0.024583	0.028069	0.027834	0.025107	0.031032	0.031416	0.02563	0.021493	0.021456	0.018311	tannins	0.0231707
C14H17N1O10	CHON	358.078	71.2	N1O10	7	1.21429	0.714286	0.017778	0.037055	0.022935	0.023162	0.030591	0.032682	0.028462	0.033964	0.029347	0.026444	0.031476	0.023336	0.026803	0.018949	0.034589	0.029804	0.035635	0.029447	0.02103	0.03089	0.027141	0.031082	0.031106	0.027034	0.034101	0.02583	0.03432	0.031126	0.024613	0.034752	0.031749	0.030578	0.030008	0.030121	0.036375	0.034694	0.030561	0.028834	0.025126	0.023678	tannins	0.0291802
C14H19N1O10	CHON	360.094	47.6	N1O10	6	1.35714	0.714286	0.01525	0.025122	0.027716	0.024447	0.026068	0.030565	0.022728	0.02947	0.028524	0.025318	0.027414	0.02216	0.024732	0.020587	0.025855	0.026822	0.025871	0.022829	0.022538	0.019591	0.019914	0.023988	0.019871	0.020059	0.022041	0.01771	0.025098	0.019966	0.019367	0.02221	0.022459	0	0.017508	0.022922	0.021271	0.025018	0.020441	0.017337	0.01774	0.021152	tannins	0.022242
C14H21N1O10	CHON	362.109	51.8	N1O10	5	1.5	0.714286	0.024453	0.027226	0.033649	0.03455	0.0287	0.035135	0.02519	0.024291	0.028956	0.025814	0.023349	0.019814	0.024325	0.023058	0.02224	0.027201	0.024861	0.023163	0.021599	0.020518	0.018372	0.020596	0.013097	0.016397	0.014347	0.015999	0.016413	0.01624	0.017513	0.015698	0.0157	0	0.013348	0.016179	0.015879	0.019922	0.016671	0.014602	0.013328	0.017697	tannins	0.0206523
C15H11N1O10	CHON	364.031	25.9	N1O10	11	0.733333	0.666667	0.0044845	0.014317	0.012182	0.0096527	0.016117	0.0078382	0.012939	0.013488	0.010608	0.0085093	0.010333	0.010817	0.010629	0.0055086	0.010498	0.01285	0.013869	0.013231	0.011198	0.013158	0.0094048	0.0083181	0.009396	0.0098829	0.013891	0.0092789	0.011031	0.0070512	0.011767	0.011342	0.0097464	0.012753	0.014188	0.0079807	0.016017	0.016009	0.014959	0.0075911	0.010168	0.0081436	lignins/CRAM-like structures	0.0110286
C15H13N1O10	CHON	366.047	36.4	N1O10	10	0.866667	0.666667	0.0080676	0.019696	0.014796	0.017896	0.027178	0.02115	0.02467	0.022288	0.017221	0.019256	0.021208	0.018549	0.021639	0.016112	0.018696	0.020797	0.023571	0.025043	0.019	0.025915	0.020332	0.021418	0.022594	0.018906	0.027642	0.015523	0.023804	0.01987	0.025235	0.029373	0.023817	0.024934	0.026617	0.019193	0.027693	0.030239	0.028472	0.021821	0.021657	0.014842	lignins/CRAM-like structures	0.0216683
C15H15N1O10	CHON	368.062	62.8	N1O10	9	1	0.666667	0.014678	0.033687	0.035255	0.026021	0.033774	0.032678	0.028571	0.030801	0.026856	0.025817	0.02859	0.031399	0.028993	0.0232	0.033586	0.032216	0.030628	0.028169	0.0248	0.031525	0.0288	0.026778	0.029642	0.031401	0.037105	0.025003	0.033319	0.026662	0.030827	0.037557	0.031247	0.038682	0.034234	0.030204	0.038969	0.035582	0.036094	0.027637	0.027969	0.024142	lignins/CRAM-like structures	0.0303274
C15H17N1O10	CHON	370.078	89.8	N1O10	8	1.13333	0.666667	0.023141	0.04777	0.039244	0.039997	0.046054	0.041599	0.038428	0.050371	0.044488	0.03969	0.042563	0.036176	0.041915	0.040761	0.044427	0.042544	0.049708	0.04175	0.036616	0.047081	0.046088	0.044024	0.045015	0.044674	0.051765	0.039456	0.052445	0.038988	0.041367	0.049882	0.053421	0.050972	0.044336	0.049369	0.05307	0.051509	0.046804	0.04625	0.045913	0.044653	lignins/CRAM-like structures	0.0443581
C15H19N1O10	CHON	372.094	61.5	N1O10	7	1.26667	0.666667	0.021796	0.033013	0.033928	0.04457	0.037577	0.036654	0.031568	0.04068	0.038094	0.032528	0.044117	0.032447	0.039929	0.035906	0.03818	0.040021	0.038647	0.037886	0.042323	0.040338	0.040294	0.041903	0.040821	0.040951	0.038017	0.040493	0.043422	0.038794	0.036714	0.040084	0.043236	0.038871	0.035302	0.035055	0.037691	0.036154	0.036784	0.041118	0.040903	0.041318	lignins/CRAM-like structures	0.0382032
C15H21N1O10	CHON	374.109	44.7	N1O10	6	1.4	0.666667	0.016765	0.024601	0.01841	0.02654	0.025807	0.028532	0.028681	0.028721	0.028422	0.024119	0.029974	0.026071	0.026803	0.027974	0.028275	0.0289	0.025235	0.02261	0.026369	0.020949	0.024324	0.026737	0.0269	0.022153	0.021067	0.023377	0.025242	0.02469	0.022889	0.021238	0.022791	0	0.017819	0.026365	0.021006	0.022987	0.020439	0.021599	0.022523	0.026115	lignins/CRAM-like structures	0.0238505
C16H13N1O10	CHON	378.047	44.1	N1O10	11	0.8125	0.625	0.010575	0.024542	0.018362	0.027008	0.03014	0.024131	0.024333	0.028005	0.020445	0.024615	0.023645	0.022781	0.02553	0.021361	0.027973	0.026856	0.028374	0.029037	0.021343	0.031492	0.024915	0.026185	0.027546	0.026142	0.03111	0.020718	0.03008	0.025663	0.023825	0.032293	0.029825	0.032441	0.031269	0.023545	0.037353	0.034689	0.035066	0.030619	0.02316	0.023447	lignins/CRAM-like structures	0.026511
C16H15N1O10	CHON	380.062	61.9	N1O10	10	0.9375	0.625	0.017526	0.034036	0.026848	0.033921	0.04194	0.036067	0.035128	0.044468	0.036486	0.033506	0.037567	0.03652	0.039845	0.036049	0.039134	0.038602	0.039963	0.043688	0.036008	0.038971	0.040448	0.039549	0.037156	0.04375	0.044154	0.036825	0.042454	0.038645	0.037136	0.045825	0.04262	0.049056	0.049448	0.03971	0.05196	0.048526	0.046895	0.039595	0.036176	0.036558	lignins/CRAM-like structures	0.039319
C16H17N1O10	CHON	382.078	85.2	N1O10	9	1.0625	0.625	0.028358	0.046478	0.04351	0.046447	0.048073	0.04738	0.04809	0.051765	0.051126	0.041493	0.048345	0.042266	0.048868	0.040359	0.050725	0.045955	0.050651	0.04914	0.047872	0.055209	0.054988	0.054949	0.050574	0.056774	0.060064	0.053414	0.057291	0.053864	0.051731	0.057493	0.059226	0.055762	0.050291	0.053647	0.054928	0.053618	0.052618	0.056249	0.0546	0.049804	lignins/CRAM-like structures	0.0505999
C16H19N1O10	CHON	384.094	101.8	N1O10	8	1.1875	0.625	0.030178	0.055727	0.047855	0.057673	0.053367	0.05225	0.04832	0.058637	0.056834	0.048468	0.052897	0.052368	0.05248	0.050288	0.059861	0.05439	0.052569	0.049038	0.055623	0.050464	0.057926	0.056112	0.056138	0.055102	0.050293	0.055665	0.059733	0.053274	0.050998	0.05007	0.057523	0.058898	0.05153	0.058234	0.053625	0.054656	0.050425	0.060674	0.056231	0.051858	lignins/CRAM-like structures	0.0534563
C16H21N1O10	CHON	386.109	72.1	N1O10	7	1.3125	0.625	0.025975	0.039794	0.040062	0.052581	0.041046	0.043452	0.046955	0.04481	0.043708	0.038272	0.047684	0.040899	0.046039	0.050572	0.044388	0.044336	0.047415	0.039866	0.05559	0.036542	0.049128	0.046203	0.05013	0.049352	0.037862	0.043982	0.047568	0.039262	0.038179	0.040798	0.051753	0.046449	0.040562	0.046431	0.042113	0.042244	0.041868	0.041449	0.051332	0.051068	lignins/CRAM-like structures	0.044193
C17H13N1O10	CHON	390.047	34	N1O10	12	0.764706	0.588235	0.0077466	0.019467	0.01437	0.019826	0.027828	0.020474	0.021629	0.023473	0.021525	0.020233	0.024976	0.020299	0.01863	0.019963	0.024323	0.025844	0.023743	0.024542	0.021195	0.027317	0.025826	0.02188	0.022732	0.025272	0.02576	0.022023	0.031241	0.030233	0.025404	0.028123	0.025087	0.033017	0.029225	0.025907	0.030303	0.033245	0.032517	0.029986	0.024864	0.02281	lignins/CRAM-like structures	0.0243215
C17H15N1O10	CHON	392.062	50.5	N1O10	11	0.882353	0.588235	0.013951	0.028373	0.02594	0.037948	0.040498	0.03088	0.03775	0.042309	0.039215	0.039104	0.039454	0.038973	0.035833	0.037139	0.043612	0.039466	0.044146	0.043703	0.038635	0.046549	0.043307	0.04521	0.043754	0.048135	0.048652	0.04406	0.049615	0.051042	0.045472	0.04976	0.049888	0.057004	0.052157	0.048595	0.054805	0.046092	0.05409	0.050511	0.049182	0.038252	lignins/CRAM-like structures	0.0428265
C17H17N1O10	CHON	394.078	75.3	N1O10	10	1	0.588235	0.023141	0.042132	0.033438	0.049129	0.044906	0.043869	0.052804	0.051711	0.043871	0.043002	0.052957	0.045878	0.053626	0.054314	0.051607	0.050274	0.052486	0.052748	0.05215	0.060151	0.056557	0.057912	0.059156	0.059005	0.056471	0.054251	0.065414	0.061064	0.056201	0.061085	0.059353	0.065755	0.056768	0.060201	0.055541	0.059945	0.057818	0.061124	0.060174	0.056755	lignins/CRAM-like structures	0.0533686
C17H19N1O10	CHON	396.094	105.4	N1O10	9	1.11765	0.588235	0.031561	0.058562	0.05007	0.061425	0.056834	0.062212	0.051014	0.05529	0.051194	0.049358	0.059204	0.056917	0.05778	0.056776	0.056597	0.055983	0.053514	0.052846	0.063804	0.06004	0.062357	0.057985	0.060957	0.06134	0.057177	0.058679	0.065867	0.060065	0.060801	0.056328	0.06294	0.065548	0.055948	0.058052	0.057564	0.056136	0.057154	0.066653	0.066681	0.06459	lignins/CRAM-like structures	0.0578451
C17H21N1O10	CHON	398.109	90.9	N1O10	8	1.23529	0.588235	0.031429	0.050667	0.056562	0.071171	0.049672	0.052622	0.05734	0.060256	0.064317	0.056829	0.062757	0.057692	0.058917	0.062911	0.056407	0.057794	0.053091	0.045941	0.068332	0.050409	0.061653	0.063207	0.065215	0.061062	0.050269	0.061163	0.060206	0.0529	0.049453	0.054341	0.062155	0.064533	0.047573	0.057968	0.05413	0.049702	0.049197	0.064007	0.067	0.068911	lignins/CRAM-like structures	0.057244
C17H23N1O10	CHON	400.125	59.7	N1O10	7	1.35294	0.588235	0.020073	0.033905	0.038246	0.048113	0.034694	0.038542	0.042215	0.039939	0.039818	0.039658	0.046247	0.0378	0.037915	0.047883	0.036682	0.03855	0.037554	0.03487	0.053725	0.037174	0.049968	0.045294	0.047591	0.043342	0.033248	0.045314	0.045569	0.040394	0.035536	0.034256	0.045506	0.045608	0.030672	0.044679	0.034568	0.032528	0.03329	0.043306	0.05015	0.050586	lignins/CRAM-like structures	0.0403752
C18H13N1O10	CHON	402.047	23.7	N1O10	13	0.722222	0.555556	0.0060302	0.0141	0.01158	0.016647	0.022848	0.017067	0.016893	0.025991	0.012716	0.016608	0.017987	0.019317	0.018089	0.016641	0.020931	0.020717	0.020597	0.022252	0.020763	0.024626	0.01803	0.022004	0.020722	0.0237	0.024479	0.021073	0.024635	0.02212	0.022555	0.025297	0.024882	0.025828	0.030335	0.020771	0.028482	0.025747	0.025681	0.026587	0.024143	0.023159	lignins/CRAM-like structures	0.0210658
C18H15N1O10	CHON	404.062	36.3	N1O10	12	0.833333	0.555556	0.0071593	0.021064	0.023898	0.029043	0.029811	0.029002	0.031934	0.032551	0.028079	0.028058	0.030434	0.034221	0.027368	0.029441	0.03387	0.036829	0.031783	0.031329	0.032463	0.032504	0.033078	0.034931	0.038094	0.03954	0.03492	0.038191	0.043364	0.035573	0.037492	0.038783	0.039428	0.0437	0.041914	0.038957	0.043593	0.044739	0.039458	0.041947	0.042061	0.039991	lignins/CRAM-like structures	0.0342649
C18H17N1O10	CHON	406.078	52.3	N1O10	11	0.944444	0.555556	0.014195	0.030116	0.0287	0.045159	0.04079	0.042616	0.047692	0.048254	0.044029	0.038214	0.042944	0.046458	0.043814	0.046875	0.047052	0.046354	0.048485	0.046299	0.051295	0.047425	0.054415	0.056249	0.053274	0.057605	0.051682	0.054964	0.060225	0.053353	0.051014	0.050921	0.06378	0.063464	0.056583	0.060006	0.059807	0.057533	0.050676	0.059466	0.060598	0.060854	lignins/CRAM-like structures	0.0495809
C18H19N1O10	CHON	408.093	32.5	N1O10	10	1.05556	0.555556	0.01183	0.019097	0.025516	0.027691	0.023094	0.039711	0.037562	0.037422	0.039635	0.034985	0.043248	0.041738	0.034415	0.043684	0.037464	0.038268	0.0346	0.04575	0.049714	0.051605	0.049544	0.057515	0.05209	0.054697	0.039497	0.054598	0.058133	0.06087	0.046141	0.049944	0.054856	0.056409	0.049543	0.05712	0.048719	0.045301	0.046464	0.069272	0.068507	0.064121	lignins/CRAM-like structures	0.0450093
C18H21N1O10	CHON	410.109	90.2	N1O10	9	1.16667	0.555556	0.028487	0.051115	0.056264	0.060571	0.054402	0.055093	0.061778	0.050755	0.062708	0.05212	0.056514	0.053342	0.057046	0.055538	0.058478	0.055724	0.05064	0.049241	0.070133	0.053957	0.066191	0.063861	0.066564	0.067105	0.052611	0.065408	0.065953	0.066484	0.055234	0.054175	0.065466	0.064328	0.049686	0.056342	0.051777	0.049586	0.049029	0.063036	0.070078	0.06569	lignins/CRAM-like structures	0.0575627
C18H23N1O10	CHON	412.125	86.1	N1O10	8	1.27778	0.555556	0.02556	0.049254	0.044	0.069205	0.043947	0.052601	0.058102	0.052192	0.058324	0.049718	0.057628	0.053785	0.052278	0.063581	0.056715	0.052893	0.05021	0.04764	0.064798	0.045089	0.063427	0.055753	0.062771	0.057694	0.045376	0.051974	0.05388	0.053362	0.045079	0.043981	0.053286	0.058983	0.043798	0.053722	0.048271	0.045509	0.045088	0.057848	0.066573	0.063079	lignins/CRAM-like structures	0.0529243
C18H25N1O10	CHON	414.141	45	N1O10	7	1.38889	0.555556	0.021618	0.02626	0.028236	0.049211	0.030559	0.041075	0.034266	0.038005	0.034957	0.037371	0.035076	0.038388	0.037254	0.046249	0.037308	0.03439	0.032023	0.033868	0.050477	0.029654	0.044194	0.042759	0.042285	0.040603	0.027681	0.039006	0.034365	0.034169	0.032196	0.028923	0.036434	0.042381	0.026439	0.03885	0.027465	0.029608	0.026086	0.036676	0.045023	0.047641	lignins/CRAM-like structures	0.0359757
C19H15N1O10	CHON	416.063	26.4	N1O10	13	0.789474	0.526316	0.0054468	0.015871	0.015297	0.019872	0.021677	0.024578	0.022558	0.025106	0.020398	0.019029	0.022492	0.02231	0.018564	0.023852	0.023115	0.020962	0.021019	0.024294	0.026587	0.025692	0.025054	0.027138	0.029807	0.029064	0.026359	0.032597	0.034025	0.03117	0.027074	0.0317	0.029611	0.031811	0.028165	0.028604	0.030644	0.028803	0.031252	0.035402	0.036532	0.030056	lignins/CRAM-like structures	0.0255897
C19H17N1O10	CHON	418.078	35.3	N1O10	12	0.894737	0.526316	0.008333	0.020855	0.025355	0.031399	0.031328	0.023254	0.03029	0.031717	0.034414	0.028779	0.035079	0.029924	0.034073	0.027488	0.035155	0.03263	0.031857	0.030996	0.038056	0.039418	0.038923	0.037065	0.045402	0.044011	0.034142	0.038239	0.049311	0.04646	0.039762	0.040745	0.043291	0.044739	0.041239	0.041922	0.043328	0.038635	0.038908	0.049427	0.052466	0.04781	lignins/CRAM-like structures	0.0364056
C19H19N1O10	CHON	420.094	57.3	N1O10	11	1	0.526316	0.015226	0.033102	0.033879	0.044374	0.037937	0.044381	0.038185	0.047189	0.046131	0.037951	0.044129	0.045172	0.042913	0.049986	0.049073	0.045742	0.042872	0.046846	0.054904	0.046376	0.051952	0.057328	0.060297	0.051485	0.043126	0.05336	0.056955	0.05667	0.051964	0.048371	0.058447	0.065626	0.053479	0.054471	0.052789	0.048042	0.048854	0.059277	0.064008	0.063979	lignins/CRAM-like structures	0.0486712
C19H21N1O10	CHON	422.109	73.6	N1O10	10	1.10526	0.526316	0.021723	0.042239	0.042745	0.058451	0.04462	0.055901	0.055755	0.05508	0.053721	0.050535	0.054559	0.052844	0.053597	0.062816	0.055979	0.050188	0.052977	0.05309	0.069221	0.053403	0.064389	0.062706	0.065306	0.064601	0.050081	0.065337	0.059876	0.059558	0.056405	0.055287	0.06006	0.064661	0.052743	0.060644	0.054609	0.051924	0.052247	0.066561	0.072094	0.072146	lignins/CRAM-like structures	0.056267
C19H23N1O10	CHON	424.125	70.8	N1O10	9	1.21053	0.526316	0.028372	0.040645	0.050133	0.05928	0.042248	0.049248	0.057902	0.054411	0.053441	0.047379	0.057486	0.052946	0.052991	0.065607	0.052306	0.049803	0.047351	0.052363	0.071583	0.047359	0.064536	0.066156	0.063262	0.066577	0.047228	0.068252	0.061506	0.062861	0.05176	0.052025	0.062145	0.064581	0.047745	0.060584	0.047659	0.045196	0.047256	0.066179	0.074308	0.071872	lignins/CRAM-like structures	0.0556135
C19H25N1O10	CHON	426.141	60.4	N1O10	8	1.31579	0.526316	0.023243	0.03478	0.036865	0.05685	0.033801	0.046695	0.043683	0.039814	0.049575	0.041706	0.047112	0.043223	0.050163	0.058679	0.042857	0.042355	0.039899	0.037877	0.064634	0.036712	0.056107	0.052898	0.04771	0.047309	0.035418	0.056746	0.04589	0.050893	0.03698	0.037666	0.04301	0.049351	0.033645	0.046144	0.03341	0.032642	0.033225	0.05398	0.057714	0.061836	lignins/CRAM-like structures	0.0445774
C20H15N1O10	CHON	428.062	14.2	N1O10	14	0.75	0.5	0.0040814	0.0090265	0.013198	0.013635	0.015566	0.01307	0.017624	0.017785	0.014373	0.012797	0.014138	0.016545	0.015295	0.016008	0.020054	0.016187	0.01386	0.017352	0.018881	0.021844	0.017978	0.021179	0.021382	0.02151	0.018754	0.018134	0.02608	0.024558	0.01753	0.020962	0.02315	0.024114	0.023338	0.018645	0.021415	0.02155	0.019303	0.025275	0.025044	0.023681	lignins/CRAM-like structures	0.0183725
C19H27N1O10	CHON	428.156	35	N1O10	7	1.42105	0.526316	0.017088	0.020595	0.028719	0.041033	0.023277	0.031047	0.031151	0.028925	0.031618	0.027654	0.034921	0.026683	0.030278	0.039209	0.032401	0.0286	0.0234	0.025134	0.041662	0.023271	0.032895	0.029819	0.033068	0.02889	0.019862	0.031982	0.028859	0.031126	0.023757	0.022669	0.026746	0.030451	0.02052	0.031307	0.021393	0.019301	0.019008	0.029681	0.034058	0.035333	lignins/CRAM-like structures	0.0284348
C20H17N1O10	CHON	430.078	21.6	N1O10	13	0.85	0.5	0.0065473	0.013145	0.017758	0.021073	0.016635	0.014444	0.021242	0.02686	0.022269	0.020952	0.022695	0.020806	0.019192	0.022523	0.024405	0.023552	0.018261	0.024642	0.028062	0.026904	0.025725	0.034195	0.031258	0.031717	0.02445	0.02735	0.032834	0.033085	0.028483	0.031864	0.030199	0.033541	0.030989	0.026514	0.028297	0.027896	0.030063	0.033078	0.038261	0.033181	lignins/CRAM-like structures	0.0256237
C20H19N1O10	CHON	432.094	29.4	N1O10	12	0.95	0.5	0.0072613	0.017427	0.019246	0.026847	0.020343	0.026494	0.029046	0.025317	0.027391	0.027683	0.029554	0.033306	0.027049	0.032783	0.032096	0.027786	0.02509	0.031846	0.037983	0.034215	0.042003	0.041859	0.045282	0.041645	0.031049	0.040751	0.041712	0.039785	0.037268	0.037512	0.041256	0.043202	0.039564	0.040504	0.037124	0.037972	0.039216	0.048226	0.049135	0.049315	lignins/CRAM-like structures	0.0340786
C20H21N1O10	CHON	434.109	39	N1O10	11	1.05	0.5	0.011584	0.022767	0.026575	0.043959	0.030118	0.034156	0.040277	0.033609	0.037973	0.029959	0.034676	0.036951	0.036452	0.044043	0.038329	0.036523	0.032988	0.040487	0.051147	0.043093	0.048159	0.057422	0.055705	0.048409	0.037794	0.04878	0.051786	0.047786	0.040037	0.043797	0.046676	0.050007	0.042911	0.0479	0.039435	0.037322	0.040088	0.052128	0.05993	0.058395	lignins/CRAM-like structures	0.0415033
C20H23N1O10	CHON	436.125	52.9	N1O10	10	1.15	0.5	0.01739	0.030514	0.03325	0.046955	0.034903	0.037111	0.042529	0.037381	0.04437	0.035707	0.051834	0.039631	0.041824	0.055201	0.04219	0.042438	0.034882	0.041615	0.058824	0.040129	0.050334	0.051928	0.047472	0.049318	0.036748	0.052124	0.055887	0.054262	0.042896	0.041388	0.046195	0.052542	0.038219	0.050678	0.041122	0.036301	0.036999	0.058017	0.064869	0.059295	lignins/CRAM-like structures	0.0443818
C20H25N1O10	CHON	438.141	53.2	N1O10	9	1.25	0.5	0.017497	0.030673	0.042411	0.056791	0.034951	0.040157	0.044979	0.038765	0.050965	0.045827	0.049453	0.045041	0.048492	0.052891	0.045139	0.044888	0.035402	0.035682	0.062279	0.035968	0.049792	0.050947	0.04977	0.047302	0.033176	0.054013	0.047279	0.050338	0.042741	0.036479	0.047326	0.050386	0.038831	0.045624	0.039453	0.035098	0.033785	0.05426	0.054286	0.060506	lignins/CRAM-like structures	0.0444911
C21H15N1O10	CHON	440.062	8.3	N1O10	15	0.714286	0.47619	0	0.0057148	0	0.0091981	0.0092264	0	0.0085987	0.01481	0.010888	0.0089167	0	0.013278	0.01003	0.011277	0.012276	0.010373	0.010437	0.011149	0.011954	0.013823	0.014152	0.015049	0.014844	0.015643	0.012779	0.011781	0.01512	0.017691	0.010891	0.014471	0.015467	0.0187	0.015916	0.01372	0.018756	0.015378	0.014603	0.017143	0.017438	0.019826	lignins/CRAM-like structures	0.0120329
C20H27N1O10	CHON	440.156	34.8	N1O10	8	1.35	0.5	0.014655	0.020421	0.02523	0.039998	0.027522	0.031139	0.037635	0.034131	0.038896	0.035029	0.036839	0.034213	0.038665	0.045723	0.035333	0.032282	0.029856	0.032063	0.046107	0.028076	0.039358	0.039831	0.045619	0.037455	0.024161	0.041372	0.040374	0.040317	0.030192	0.029784	0.039205	0.040084	0.030108	0.03759	0.02873	0.027878	0.024331	0.040592	0.049427	0.045128	lignins/CRAM-like structures	0.0348837
C21H17N1O10	CHON	442.078	11.8	N1O10	14	0.809524	0.47619	0	0.0076419	0	0.015996	0.013173	0.011583	0.017849	0.017433	0.017065	0.012661	0.016317	0.016506	0.013213	0.016575	0.01528	0.017833	0.015296	0.019134	0.023075	0.01787	0.017982	0.025469	0.022778	0.022778	0.017574	0.022515	0.027085	0.025769	0.018144	0.022011	0.024269	0.026698	0.021472	0.023456	0.021511	0.020776	0.023814	0.028608	0.030194	0.028349	lignins/CRAM-like structures	0.0188938
C20H29N1O10	CHON	442.172	23.8	N1O10	7	1.45	0.5	0.011254	0.014309	0.023405	0.0313	0.01793	0.022681	0.027654	0.01973	0.023921	0.021983	0.02441	0.02464	0.02068	0.034082	0.023401	0.020034	0.01996	0.019486	0.035046	0.018323	0.027787	0.025922	0.024064	0.02534	0.014523	0.028329	0.023592	0.025251	0.019713	0.016608	0.02344	0.02842	0.017523	0.024497	0.016047	0.015879	0.014624	0.022979	0.028859	0.032333	lignins/CRAM-like structures	0.022749
C21H19N1O10	CHON	444.094	17.4	N1O10	13	0.904762	0.47619	0.0048323	0.010738	0.01314	0.019328	0.012678	0.011829	0.021559	0.017109	0.01749	0.018491	0.018681	0.024286	0.019754	0.023087	0.024094	0.020715	0.018819	0.023107	0.029466	0.027512	0.029735	0.033784	0.028162	0.031588	0.023011	0.031111	0.031571	0.03174	0.024933	0.027303	0.03248	0.028183	0.026441	0.028969	0.026328	0.026232	0.026592	0.03714	0.044759	0.037306	lignins/CRAM-like structures	0.0246021
C21H21N1O10	CHON	446.109	27	N1O10	12	1	0.47619	0.0064572	0.016045	0.019855	0.023346	0.020092	0.025661	0.023947	0.025451	0.023268	0.022285	0.027568	0.025316	0.021672	0.029381	0.0276	0.028052	0.023469	0.026736	0.037348	0.033214	0.037558	0.038289	0.040154	0.039275	0.028497	0.039708	0.040439	0.039043	0.031215	0.033119	0.038175	0.038956	0.031638	0.035466	0.030321	0.025962	0.029268	0.046195	0.045659	0.046453	lignins/CRAM-like structures	0.0305538
C21H23N1O10	CHON	448.125	34.7	N1O10	11	1.09524	0.47619	0.010407	0.020317	0.024242	0.03728	0.023727	0.029659	0.029957	0.029247	0.032199	0.031024	0.034142	0.030414	0.030251	0.039894	0.033471	0.034496	0.024454	0.03109	0.041107	0.032692	0.045092	0.042199	0.045467	0.039315	0.030993	0.046327	0.044184	0.042333	0.035938	0.033321	0.041625	0.040156	0.034595	0.037425	0.034437	0.03115	0.029578	0.049659	0.053079	0.050549	lignins/CRAM-like structures	0.0351873
C21H25N1O10	CHON	450.141	34.2	N1O10	10	1.19048	0.47619	0.01271	0.020048	0.030845	0.041079	0.02351	0.034251	0.031241	0.032493	0.036539	0.028811	0.038685	0.03368	0.036141	0.045886	0.03745	0.035889	0.031063	0.030641	0.048733	0.03387	0.04459	0.045011	0.047177	0.039598	0.029661	0.049315	0.042372	0.041979	0.032882	0.032523	0.040763	0.046351	0.035045	0.04243	0.0317	0.027221	0.031887	0.045666	0.052448	0.051508	lignins/CRAM-like structures	0.0368423
C21H27N1O10	CHON	452.156	36	N1O10	9	1.28571	0.47619	0.010179	0.021047	0.027805	0.033325	0.027224	0.031166	0.03131	0.031266	0.038056	0.035056	0.034919	0.030449	0.034215	0.046562	0.036226	0.033086	0.02504	0.031361	0.048271	0.028424	0.040669	0.040567	0.042036	0.034818	0.025447	0.039222	0.041023	0.039667	0.032087	0.028533	0.038629	0.0421	0.027964	0.038721	0.027905	0.028208	0.027524	0.044142	0.046566	0.049213	lignins/CRAM-like structures	0.0342507
C22H17N1O10	CHON	454.078	7.8	N1O10	15	0.772727	0.454545	0	0.0054007	0	0.0082904	0.0072988	0	0.0085728	0.0088131	0.01012	0.0095108	0.0087208	0.0114	0.0071263	0.0089041	0.0099198	0.008893	0.0088147	0.011394	0.0080848	0.014228	0.011328	0.014723	0.016512	0.013391	0.010916	0.013449	0.016349	0.014872	0.014211	0.012867	0.01271	0.014934	0.013447	0.011435	0.013517	0.013398	0.013426	0.017141	0.021371	0.017465	lignins/CRAM-like structures	0.0110739
C21H29N1O10	CHON	454.172	21.5	N1O10	8	1.38095	0.47619	0.010867	0.012955	0.022291	0.027855	0.018138	0.019503	0.022866	0.022565	0.024244	0.025077	0.020867	0.021313	0.02575	0.034864	0.025119	0.02278	0.018099	0	0.040315	0	0.030611	0.030586	0.029401	0.027385	0.016467	0.029475	0.02533	0	0	0.020005	0.025554	0.024125	0	0.024994	0.016746	0.018882	0.017072	0.024931	0.035786	0.038022	lignins/CRAM-like structures	0.021271
C22H19N1O10	CHON	456.093	10.8	N1O10	14	0.863636	0.454545	0	0.007056	0	0.011767	0.012172	0.012645	0.014765	0.013613	0.012955	0.012921	0.010994	0.012112	0.010053	0.013268	0.013529	0.01317	0.012372	0.014256	0.013298	0.015859	0.018345	0.016896	0.021927	0.01809	0.013879	0.018996	0.02037	0.021279	0.01798	0.0196	0.020139	0.023121	0.018008	0.018135	0.016468	0.017124	0.019481	0.025483	0.02648	0.024728	lignins/CRAM-like structures	0.0155834
C21H31N1O10	CHON	456.188	12	N1O10	7	1.47619	0.47619	0.0085973	0.0077043	0.020168	0.018198	0.014058	0.020781	0.016264	0.016467	0.016797	0.017996	0.017715	0.013867	0.01595	0.023866	0.015239	0.015496	0.012956	0.01714	0.026281	0.012617	0.01941	0.016536	0.018148	0.015878	0.012052	0.021422	0.015632	0.019796	0.012449	0.011545	0.014994	0.017981	0.011373	0.015946	0.009597	0.010619	0.010527	0.01596	0.021518	0.022159	lignins/CRAM-like structures	0.0160425
C22H21N1O10	CHON	458.109	15.7	N1O10	13	0.954545	0.454545	0	0.0097696	0	0.020388	0.012818	0.018436	0.015168	0.017117	0.016669	0.016224	0.018596	0.018396	0.016408	0.018678	0.019039	0.018564	0.016855	0.018844	0.02409	0.019522	0.024953	0.024123	0.024768	0.025358	0.017675	0.025836	0.026231	0.02548	0.018369	0.019959	0.022942	0.02489	0.021723	0.028356	0.023405	0.019965	0.021364	0.030323	0.037087	0.028028	lignins/CRAM-like structures	0.0201604
C22H23N1O10	CHON	460.125	17.6	N1O10	12	1.04545	0.454545	0.0047548	0.010794	0.015452	0.022935	0.015553	0.01922	0.018587	0.022723	0.021764	0.018532	0.019902	0.022297	0.017341	0.027597	0.023275	0.020366	0.019516	0.022921	0.029372	0.02268	0.028644	0.02965	0.029812	0.031708	0.020638	0.032951	0.029951	0.033786	0.02555	0.023508	0.030581	0.029287	0.025671	0.029766	0.022765	0.022278	0.023898	0.036422	0.037053	0.041255	lignins/CRAM-like structures	0.0245189
C22H25N1O10	CHON	462.141	20.6	N1O10	11	1.13636	0.454545	0.0070972	0.012384	0.015391	0.026196	0.018888	0.020139	0.020642	0.021724	0.026188	0.022033	0.025041	0.024235	0.024507	0.032317	0.028222	0.023973	0.018776	0.023003	0.039969	0.020481	0.032476	0.033401	0.034999	0.029463	0.021929	0.033724	0.033619	0.033836	0.027093	0.023122	0.030195	0.033234	0.025975	0.030686	0.025044	0.021179	0.025266	0.035924	0.044412	0.040352	lignins/CRAM-like structures	0.0266784
C22H27N1O10	CHON	464.156	27	N1O10	10	1.22727	0.454545	0.0079203	0.015885	0.018828	0.033159	0.020213	0.025285	0.025971	0.025493	0.027906	0.026694	0.026232	0.026173	0.02953	0.036487	0.026769	0.026448	0.022372	0.02348	0.039324	0.020961	0.034036	0.035343	0.036778	0.030051	0.021983	0.035392	0.035213	0.03288	0.02539	0.023053	0.034713	0.0347	0.027448	0.030891	0.029148	0.026674	0.023255	0.03695	0.040055	0.045872	lignins/CRAM-like structures	0.0286239
C23H17N1O10	CHON	466.078	4.5	N1O10	16	0.73913	0.434783	0	0.0035929	0	0.0068431	0	0	0	0.0060571	0.0086817	0.0058388	0	0.0071147	0.0053555	0.0059197	0.0079812	0.0057198	0.0051727	0.0079604	0.0086872	0.0090076	0.0083552	0.011119	0.0087199	0.006797	0.0072789	0.0067915	0.0082066	0.0073076	0.0082198	0.009195	0.0097493	0.0080982	0.010833	0.0090601	0.0091235	0.007432	0.0081244	0.010745	0.013243	0.012059	lignins/CRAM-like structures	0.00685976
C22H29N1O10	CHON	466.172	20.7	N1O10	9	1.31818	0.454545	0.0073695	0.012426	0.019648	0.030162	0.020976	0.02326	0.02456	0.023442	0.028564	0.022919	0.026824	0.025873	0.023834	0.035898	0.024942	0.025655	0.02109	0.019717	0.036754	0.022372	0.033137	0.028664	0.031204	0.027373	0.019408	0.033401	0.027822	0.029163	0.025412	0.021571	0.028202	0.031128	0.022547	0.02967	0.019988	0.021481	0.018281	0.031004	0.035194	0.039424	lignins/CRAM-like structures	0.025759
C23H19N1O10	CHON	468.094	7.8	N1O10	15	0.826087	0.434783	0	0.0054031	0	0.0075767	0.0067419	0	0.0094363	0.0091018	0.010084	0	0	0.0113	0.0081865	0.011099	0.0078375	0.0074806	0.0076281	0.0086693	0.01278	0.012948	0.01231	0.013392	0.013997	0.013143	0.01046	0.013715	0.013867	0.014374	0.012076	0.012502	0.012549	0.013547	0.012181	0.012593	0.011503	0.011572	0.012557	0.014552	0.019634	0.01434	lignins/CRAM-like structures	0.0100284
C22H31N1O10	CHON	468.188	14.4	N1O10	8	1.40909	0.454545	0.0072102	0.008974	0.015808	0.020991	0.013032	0.017858	0.015633	0.017613	0.01641	0.018682	0.015733	0.019459	0.017762	0.025674	0.01845	0.017886	0.016252	0.018762	0.032169	0.018206	0.021953	0.023056	0.019838	0.021935	0.012952	0.025248	0.020111	0.023413	0.015832	0.015733	0.021268	0.022832	0.014874	0.020604	0.014011	0.014241	0.012244	0.021935	0.02464	0.031512	lignins/CRAM-like structures	0.0187699
C23H21N1O10	CHON	470.109	11	N1O10	14	0.913043	0.434783	0	0.0070818	0	0.011351	0.010163	0	0.010328	0.011285	0.011541	0.0088091	0.0096328	0.011222	0.009723	0.012868	0.01208	0.010372	0.010226	0.01129	0.019575	0.012218	0.018	0.017144	0.016929	0.016443	0.012253	0.017266	0.02216	0.016397	0.014755	0.014487	0.016949	0.017305	0.015073	0.015175	0.017459	0.012927	0.01426	0.021276	0.022968	0.020282	lignins/CRAM-like structures	0.0132318
C23H23N1O10	CHON	472.125	23.2	N1O10	13	1	0.434783	0.016166	0.013672	0.014208	0.015219	0.010795	0.014979	0.014006	0.014465	0.012914	0.017092	0.015632	0.014538	0.012218	0.018815	0.017203	0.015121	0.013061	0.015203	0.017752	0.020931	0.017707	0.022131	0.020794	0.02165	0.017271	0.02221	0.021271	0.022051	0.020145	0.020196	0.021363	0.02036	0.018364	0.021702	0.018293	0.016341	0.018247	0.026901	0.028687	0.026559	lignins/CRAM-like structures	0.0181558
C23H25N1O10	CHON	474.141	11	N1O10	12	1.08696	0.434783	0.0060759	0.0070993	0	0.014515	0.011825	0.017489	0.018883	0.014767	0.014692	0.013674	0.018139	0.016396	0.015052	0.02005	0.015907	0.016849	0.014292	0.017373	0.023134	0.014934	0.024884	0.024116	0.0235	0.02663	0.015361	0.031107	0.025913	0.028146	0.017885	0.019521	0.025178	0.020632	0.017797	0.021637	0.016071	0.018075	0.01683	0.02875	0.030687	0.025465	lignins/CRAM-like structures	0.0187333
C23H27N1O10	CHON	476.156	12.9	N1O10	11	1.17391	0.434783	0.0037062	0.0081157	0.014965	0.019237	0.013245	0.016425	0.019671	0.018757	0.020811	0.014676	0.02001	0.017667	0.017082	0.022582	0.015925	0.016295	0.015251	0.019441	0.030733	0.02153	0.022221	0.025985	0.02429	0.024065	0.016247	0.029585	0.025052	0.026559	0.019942	0.016993	0.020144	0.022228	0.020079	0.023959	0.016413	0.015773	0.016558	0.029809	0.032436	0.030466	lignins/CRAM-like structures	0.0201232
C24H17N1O10	CHON	478.078	7	N1O10	17	0.708333	0.416667	0	0.0048756	0	0	0.0066823	0	0	0.0057604	0.0059817	0	0	0	0	0	0	0.0071189	0	0.010233	0	0.009966	0.0055177	0.0070707	0.0049094	0.0066703	0.007541	0.011188	0.006616	0.01166	0.0083108	0.007015	0.0058807	0.0068037	0	0.0078582	0.0093873	0.011023	0.010006	0.010887	0.0073099	0.0094497	lignins/CRAM-like structures	0.00514306
C23H29N1O10	CHON	478.172	14.4	N1O10	10	1.26087	0.434783	0	0.0088577	0.011692	0.02103	0.013592	0.019849	0.020304	0.018063	0.020384	0.019554	0.019181	0.019348	0.01701	0.026608	0.023084	0.021169	0.016409	0.019237	0.031052	0.018676	0.02538	0.027736	0.025711	0.023843	0.015428	0.028798	0.026023	0.02967	0.021111	0.018616	0.025028	0.023316	0.018745	0.021526	0.017867	0.018014	0.017231	0.030558	0.033902	0.036741	lignins/CRAM-like structures	0.0212586
C24H19N1O10	CHON	480.094	7.6	N1O10	16	0.791667	0.416667	0	0	0	0	0.0045816	0	0	0.0080842	0	0	0	0.0040766	0	0	0	0.0059603	0.0047334	0.0057287	0.0068244	0.0059874	0.007361	0.006608	0.0078064	0.0078142	0.0060417	0.0095461	0.0068016	0.010525	0	0.0074537	0.0077943	0.0095001	0.0083302	0.0077975	0.0076224	0	0.0059501	0.011082	0.011126	0.0090513	lignins/CRAM-like structures	0.00485471
C23H31N1O10	CHON	480.188	9.1	N1O10	9	1.34783	0.434783	0.0046081	0.0060306	0.021985	0.021902	0.0067508	0.018193	0.010484	0.01707	0.035008	0.016806	0.016359	0.017041	0.017195	0.024303	0.021612	0.016297	0.014559	0.015277	0.030145	0.015004	0.030717	0.024516	0.018343	0.020455	0.014825	0.026858	0.019833	0.02446	0.010987	0.014178	0.020366	0.022576	0.017592	0.019662	0.0077963	0.015872	0.016037	0.017112	0.029069	0.024884	lignins/CRAM-like structures	0.0185692
C24H21N1O10	CHON	482.11	4.8	N1O10	15	0.875	0.416667	0	0.003725	0	0.0079508	0.0058297	0	0.0080458	0.010244	0.0061736	0	0.0075862	0.0096756	0.0058369	0.007819	0.008464	0	0.0076158	0	0.013441	0.0077955	0.0077061	0.0091456	0.011598	0.0087773	0.0073025	0.010285	0.011741	0.012855	0.010894	0.010758	0.0078873	0.01119	0.011015	0.010749	0.010944	0.0086688	0.0091769	0.013078	0.016356	0.01497	lignins/CRAM-like structures	0.00813251
C23H33N1O10	CHON	482.203	8.3	N1O10	8	1.43478	0.434783	0.0048286	0.0055716	0.014184	0.014394	0.013033	0.01364	0.011758	0.01293	0.015712	0.013778	0.017643	0.013366	0.013465	0.018428	0.013103	0.014057	0.0099815	0.011957	0.020606	0.0087853	0.016551	0.015841	0.016976	0.011953	0.009197	0.01671	0.013396	0.017847	0.011084	0.0082801	0.013602	0.016266	0.01157	0.014126	0.010283	0.008801	0.0092411	0.012455	0.017936	0.022449	lignins/CRAM-like structures	0.0133946
C24H23N1O10	CHON	484.125	8.2	N1O10	14	0.958333	0.416667	0	0.0055444	0	0.0091234	0.0073628	0	0.011497	0	0	0.01051	0.0085812	0.0072964	0.0064347	0.012311	0.010769	0.010173	0.0088565	0.008077	0.009936	0.0086563	0.013807	0.01874	0.013508	0.012205	0.0072309	0.014321	0.01466	0.011162	0.011178	0.01057	0.011617	0.01023	0.012511	0.011929	0.012194	0.010021	0.010762	0.016709	0.017219	0.015098	lignins/CRAM-like structures	0.00977001
C24H27N1O10	CHON	488.157	5.6	N1O10	12	1.125	0.416667	0	0.0041306	0	0.011577	0.0073819	0.011538	0.011517	0.011642	0.013059	0.011728	0.012648	0.010852	0.011308	0.016213	0.012322	0.012575	0.0085292	0.010741	0.019309	0.012583	0.015435	0.017936	0.016243	0.017519	0.011688	0.01825	0.018475	0.017126	0.016011	0.016044	0.016861	0.016181	0.014788	0.015193	0.015281	0.010817	0.0090995	0.020071	0.022353	0.020595	lignins/CRAM-like structures	0.0133905
C24H29N1O10	CHON	490.172	9.2	N1O10	11	1.20833	0.416667	0	0.0060244	0	0.012204	0.0091386	0.0098091	0.013303	0.013759	0.013992	0.012103	0.012137	0.01429	0.012604	0.017639	0.016372	0.013567	0.011542	0.015135	0.024007	0.014241	0.01904	0.02339	0.016994	0.018207	0.013539	0.022722	0.017557	0.021844	0.013236	0.013703	0.018948	0.018476	0.014782	0.020721	0.014645	0.011901	0.014557	0.020647	0.024097	0.031728	lignins/CRAM-like structures	0.015315
C25H19N1O10	CHON	492.094	6.9	N1O10	17	0.76	0.4	0	0	0	0	0	0	0	0	0	0	0	0	0	0	0	0.0048948	0	0	0	0	0	0.0060338	0.006571	0	0.0034663	0	0	0.0065509	0	0	0	0	0	0.004531	0.0049002	0.0050005	0	0.007315	0.0064256	0	lignins/CRAM-like structures	0.00139223
C24H31N1O10	CHON	492.187	22.1	N1O10	10	1.29167	0.416667	0	0	0	0	0	0	0	0	0	0	0	0.016377	0	0.018217	0.016627	0	0	0.013423	0.025036	0.014852	0.021841	0.017428	0.021839	0.015643	0.012376	0.020711	0.016474	0.019321	0.012282	0.014185	0.017618	0.018071	0.011298	0.017914	0.011811	0.011935	0.012567	0.021578	0.028261	0.024615	lignins/CRAM-like structures	0.0113075
C25H21N1O10	CHON	494.11	6.5	N1O10	16	0.84	0.4	0	0	0	0.0069902	0	0	0	0.00506	0.0071598	0	0	0.0052286	0	0	0	0.0065744	0	0.0065769	0	0.005272	0.0076377	0.0081447	0.0060365	0.0065879	0	0.0058906	0.0080995	0.006895	0.0058275	0.0062605	0.0070422	0.0043084	0.0057595	0	0.0070133	0.0067196	0.0077731	0.010319	0.0095984	0.0084748	lignins/CRAM-like structures	0.00428125
C24H33N1O10	CHON	494.203	8	N1O10	9	1.375	0.416667	0.0053401	0.00542	0	0.014567	0.0091066	0.010789	0.010774	0.012366	0.01243	0.01125	0.010836	0.013389	0.011519	0.015892	0.012831	0.01108	0.012438	0.01099	0.019086	0.011841	0.017484	0.01322	0.013803	0.016008	0.0076008	0.01774	0.015133	0.013908	0.0099231	0.0092121	0.013215	0.015267	0.010705	0.013617	0.012276	0.0096262	0.0089321	0.019452	0.02054	0.02189	lignins/CRAM-like structures	0.0125374
C25H23N1O10	CHON	496.125	6.8	N1O10	15	0.92	0.4	0	0.0046645	0	0	0	0	0	0	0.0078111	0	0	0	0.0057634	0.010255	0.0090495	0.0064767	0.005421	0.0088296	0.0073166	0.0075618	0.0090741	0.008086	0.0092737	0.008649	0.0056229	0.0083803	0.01022	0.010546	0.0079513	0.007842	0.0067869	0	0.007489	0.0061323	0.0073158	0.0056374	0.0070485	0.011811	0.013268	0.014803	lignins/CRAM-like structures	0.00597716
C24H35N1O10	CHON	496.219	7.4	N1O10	8	1.45833	0.416667	0.0043316	0.0049916	0	0.013466	0.0060867	0	0.0072158	0.0071636	0.008876	0.0099229	0.0073142	0.011659	0.011789	0.011297	0.010564	0.010613	0.0071544	0.0091926	0.016254	0.0054985	0.011562	0.012384	0.011373	0.0095686	0.0048872	0.012526	0.010723	0.011214	0.0067279	0.0074835	0.0091691	0.00946	0.006003	0.0085696	0.0069795	0.0054486	0.0062057	0.010892	0.013971	0.015232	lignins/CRAM-like structures	0.00884424
C25H25N1O10	CHON	498.14	7.2	N1O10	14	1	0.4	0	0.0048722	0	0	0.0051105	0	0	0	0.0075486	0.0057201	0.0083609	0	0	0	0	0	0.0068969	0.0080055	0	0.0051632	0.0092701	0.01197	0.011899	0.0094551	0.0066583	0.010729	0.011701	0.0097074	0.0080716	0.0076133	0.0088271	0.011329	0.0091349	0.010093	0.0089096	0.0087747	0.00889	0.013341	0.015842	0.016248	lignins/CRAM-like structures	0.00650355
C25H27N1O10	CHON	500.156	9.2	N1O10	13	1.08	0.4	0	0	0	0	0	0	0	0.0075971	0	0.0072648	0	0.0068904	0.0075187	0.0121	0.0094525	0.005622	0.0067116	0.0087502	0.011096	0.0068264	0.013192	0.012384	0.012102	0.012853	0.0084218	0.012214	0.01253	0.0093779	0.0095078	0.0083384	0.0093921	0.012478	0.0095725	0.0097807	0.0091288	0.0095667	0.008363	0.015557	0.015282	0.016701	lignins/CRAM-like structures	0.00791431
C25H29N1O10	CHON	502.172	13	N1O10	12	1.16	0.4	0	0	0	0.014271	0.0062795	0	0.011763	0.0088734	0.0077376	0.0085801	0.0085168	0.0084362	0.0085714	0.014566	0.010635	0.0097216	0.0085287	0.0097876	0.012648	0.0090861	0.012928	0.013403	0.014605	0.011213	0.0071568	0.012904	0.012688	0.013297	0.0086784	0.009574	0.013124	0.01205	0.0105	0.012321	0.011415	0.010329	0.01132	0.016245	0.015964	0.018901	lignins/CRAM-like structures	0.0101655
C26H19N1O10	CHON	504.093	4.3	N1O10	18	0.730769	0.384615	0	0	0	0	0	0	0	0	0	0	0	0	0	0	0	0	0	0	0	0	0	0	0	0	0	0	0	0	0	0	0	0	0	0	0	0	0	0.0039935	0.0054816	0	lignins/CRAM-like structures	0.000236878
C25H31N1O10	CHON	504.188	10.1	N1O10	11	1.24	0.4	0	0.006283	0	0.012154	0.01026	0	0.011093	0.010456	0.011964	0.011454	0.014404	0.012282	0.01237	0.015408	0.012077	0.011165	0.0089072	0.011517	0.017568	0.0090019	0.012056	0.014444	0.013427	0.011979	0.008946	0.01657	0.015407	0.0139	0.0077976	0.010409	0.013406	0.012577	0.011725	0.013351	0.0098239	0.0090948	0.010052	0.01725	0.021539	0.019705	lignins/CRAM-like structures	0.0115456
C25H33N1O10	CHON	506.203	7.7	N1O10	10	1.32	0.4	0	0.0050375	0	0	0.0073027	0.0098693	0	0.01145	0.013143	0.013124	0.012571	0.013978	0.012124	0	0.010778	0.011647	0.0081977	0.0097538	0	0.0077451	0.014338	0.014008	0.013232	0.012542	0.0082727	0.016445	0.010798	0.014078	0.010709	0.0097825	0.011421	0.012638	0.0090963	0.014883	0.0092998	0.0068541	0.0075783	0.016	0.019295	0.018962	lignins/CRAM-like structures	0.00992385
C26H23N1O10	CHON	508.125	10.6	N1O10	16	0.884615	0.384615	0	0	0	0	0	0	0	0	0	0	0	0	0	0.0062233	0	0	0	0	0.0059892	0	0	0.0082211	0.0058871	0.0041305	0	0.0056895	0.0066138	0	0	0.004365	0.0052963	0	0	0	0.0049298	0	0	0.0059238	0.0080449	0	lignins/CRAM-like structures	0.00178286
C25H35N1O10	CHON	508.218	4.4	N1O10	9	1.4	0.4	0.0041818	0.0033768	0	0.012857	0.0047086	0.0089369	0.011973	0.0095716	0.010503	0.0074807	0.0088676	0.0076237	0.0101	0.015496	0.0097259	0.0084778	0.0083643	0.0082711	0.016871	0.0093587	0.012943	0.012138	0.011939	0.0082657	0.0059222	0.011122	0.011265	0.012608	0.0078164	0.0056641	0.01049	0.012792	0.0070199	0.0102	0.0059708	0.0071997	0.0054445	0.011908	0.013017	0.016927	lignins/CRAM-like structures	0.00943494
C25H37N1O10	CHON	510.234	5	N1O10	8	1.48	0.4	0	0.0037072	0	0.0073186	0.0043833	0	0.0063665	0.0045235	0.0067476	0.0067829	0.0067136	0.0063189	0.0060396	0.0082438	0.0049163	0.0077564	0.0055164	0.0055198	0.011169	0	0.0099599	0.0074665	0.0050415	0.0071	0.004997	0.0070808	0.0057374	0.0093016	0	0.0048874	0.0067569	0.0065751	0.0040981	0.0076624	0.0035616	0.0039242	0.0050089	0.0063953	0.010375	0.0093627	lignins/CRAM-like structures	0.00568289
C26H27N1O10	CHON	512.156	7.6	N1O10	14	1.03846	0.384615	0	0	0	0	0.0053607	0	0	0	0	0	0	0	0	0	0	0	0.0042141	0.0052641	0	0.0057326	0.0076654	0.0078986	0.0079876	0.0074058	0	0.0071987	0.0083762	0.0088024	0.005401	0.0070378	0.0062104	0.0092357	0.0082214	0.0076377	0.005506	0.0054659	0.0066646	0.0089041	0.013596	0.011448	lignins/CRAM-like structures	0.00428087
C26H29N1O10	CHON	514.172	6.3	N1O10	13	1.11538	0.384615	0	0.0042704	0	0	0	0	0	0.0061041	0	0	0	0	0.0070321	0.0099876	0	0	0.0061401	0.0048128	0.0096849	0.0067359	0.0088937	0.0065799	0.0096259	0.0092775	0.0070009	0.0097117	0.0088199	0.010106	0.0077583	0.006263	0.0084397	0.0077142	0.0070437	0.0064847	0.004219	0.0074912	0.0073943	0.011093	0.011599	0.012528	lignins/CRAM-like structures	0.00557029
C26H31N1O10	CHON	516.188	11.2	N1O10	12	1.19231	0.384615	0	0	0	0	0	0	0	0	0	0.0062654	0.0075947	0.0065736	0.0064569	0.010363	0.0080466	0.0068882	0	0.0082648	0.012758	0.0077006	0.013395	0.010055	0.0094642	0.0093573	0.0061544	0.010003	0.0098421	0.012761	0.0062164	0.0061422	0.01109	0.0089495	0.0072268	0.0099967	0.0076412	0.0081981	0.0084504	0.011818	0.017761	0.015512	lignins/CRAM-like structures	0.00702365
C26H33N1O10	CHON	518.203	5.9	N1O10	11	1.26923	0.384615	0	0.0040481	0	0.0077727	0.004338	0.0091509	0.0083494	0.0067548	0.007253	0.0065604	0.0051876	0.0078189	0.0065889	0.0095419	0.0076946	0.0047638	0.0070939	0.0076139	0.010945	0.008641	0.012534	0.011737	0.0097649	0.010425	0.0053602	0.01185	0.009969	0.011289	0.0075442	0.0080545	0.0097955	0.0075625	0.0065559	0.0082072	0.0068475	0.0069888	0.0064303	0.010763	0.017062	0.015488	lignins/CRAM-like structures	0.00810863
C27H23N1O10	CHON	520.125	7.1	N1O10	17	0.851852	0.37037	0	0	0	0	0	0	0	0	0	0	0	0	0	0	0	0	0	0	0	0	0	0.0058175	0	0	0	0	0	0	0	0	0	0	0	0	0	0	0	0	0	0.0068461	lignins/CRAM-like structures	0.00031659
C26H35N1O10	CHON	520.219	4.4	N1O10	10	1.34615	0.384615	0	0.0033233	0	0.0089483	0.0044823	0.0074517	0.0084819	0.0063267	0.0068636	0.0070967	0.0092549	0.0079021	0.0048815	0.011862	0.0086437	0.0082275	0.0054595	0.0067717	0.0093158	0.0068003	0.009364	0.012138	0.0095573	0.0099308	0.0065519	0.0095197	0.011294	0.011201	0.005982	0.0063394	0.0083834	0.0091664	0.0049851	0.010081	0.0057305	0.0058387	0.0054888	0.011872	0.013714	0.015055	lignins/CRAM-like structures	0.00785716
C27H25N1O10	CHON	522.141	11	N1O10	16	0.925926	0.37037	0	0	0	0	0	0	0	0	0	0	0	0	0	0	0	0	0	0	0	0	0	0.0082946	0	0	0	0	0	0	0	0	0.0043305	0.0067164	0	0	0	0	0	0	0.0063677	0.0068854	lignins/CRAM-like structures	0.000814865
C27H27N1O10	CHON	524.156	5	N1O10	15	1	0.37037	0	0	0	0	0	0	0	0	0	0	0	0	0	0	0	0	0	0	0	0	0.004495	0	0.0057664	0	0	0	0.0068427	0	0	0	0.0051965	0	0	0	0	0	0	0.0056618	0.0089636	0.0071667	lignins/CRAM-like structures	0.00110232
C27H29N1O10	CHON	526.172	4.9	N1O10	14	1.07407	0.37037	0	0	0	0	0	0	0	0	0	0	0	0	0	0.0056896	0	0	0	0	0.0068851	0	0.0044435	0	0	0.0053557	0	0.0054005	0.0058966	0.0065045	0	0.0038144	0.0058854	0.0061744	0	0.0043769	0.0043598	0.0050478	0	0.0068998	0.010454	0	lignins/CRAM-like structures	0.0021797
C27H31N1O10	CHON	528.187	10.2	N1O10	13	1.14815	0.37037	0	0	0	0	0.004076	0	0	0	0	0	0	0	0	0.0062223	0.0052077	0.0056053	0.0043087	0.0040633	0	0	0.0077125	0.0071782	0.0057922	0.0058281	0.0035703	0.0080374	0.0067775	0.0075114	0.005335	0.0047753	0.0062503	0	0.0069545	0.0052074	0.0041038	0	0	0.011439	0.0082253	0.01097	lignins/CRAM-like structures	0.00362879
C27H33N1O10	CHON	530.203	9.2	N1O10	12	1.22222	0.37037	0	0	0	0	0	0	0.0064741	0.0059293	0.0080738	0.0045809	0	0.0049165	0.0058137	0.0080398	0	0.0052508	0.0038432	0.0058558	0.0076632	0.0064156	0.0081532	0.0071808	0.0087992	0.0052971	0	0.0063384	0.0090203	0.0066856	0.0052921	0.0052001	0.0075679	0.0068112	0.0065839	0.0069821	0.0043461	0.005786	0.0043784	0.008458	0.011916	0.012414	lignins/CRAM-like structures	0.00525168
C27H35N1O10	CHON	532.219	10.6	N1O10	11	1.2963	0.37037	0	0	0	0	0.0044895	0	0.0053031	0.0050943	0	0.0056148	0.0053433	0.0057771	0.0068641	0.007829	0.0062101	0	0.0038042	0.0067574	0.0096998	0.0072381	0.006	0.0082814	0.0074305	0.0071658	0.0034529	0.0093011	0.0072698	0.0055731	0	0.0056015	0.0084468	0.0081872	0.0056753	0.0059893	0.0044607	0.0055482	0.0055947	0.0096074	0.012255	0.0096541	lignins/CRAM-like structures	0.00538799
C27H37N1O10	CHON	534.235	7.7	N1O10	10	1.37037	0.37037	0	0	0	0	0	0	0	0.0048323	0.0074737	0.007243	0	0.0065159	0.0066291	0.0070113	0.0056097	0.0035712	0	0.0062857	0.0082319	0.0055176	0.006344	0.0062858	0.0057459	0.0070409	0	0.0075845	0.0044701	0.0079536	0.0040064	0.0049579	0	0.007454	0.0031941	0.0069269	0.0047853	0.0035537	0	0.0073475	0.012626	0.0097233	lignins/CRAM-like structures	0.00447303
C28H27N1O10	CHON	536.156	8.6	N1O10	16	0.964286	0.357143	0	0	0	0	0	0	0	0	0	0	0	0	0	0	0	0	0	0	0	0	0	0	0	0	0	0	0	0	0	0	0.0051925	0	0	0	0	0	0	0.0055212	0	0	lignins/CRAM-like structures	0.000267842
C27H39N1O10	CHON	536.25	6.1	N1O10	9	1.44444	0.37037	0	0	0	0.0084745	0.004848	0	0	0	0	0	0.0075568	0.0039943	0.0062674	0.0065928	0.0044268	0.0045751	0.0036268	0.0039739	0	0.0046056	0.005696	0.0049487	0	0.005242	0.0047976	0.006397	0.0049197	0.0049597	0.0042889	0.0040165	0.0048908	0.0043728	0	0.0051144	0	0.0033627	0	0.006459	0.0084152	0.0084435	lignins/CRAM-like structures	0.00363166
C28H29N1O10	CHON	538.172	6	N1O10	15	1.03571	0.357143	0	0	0	0	0	0	0	0	0	0	0	0	0	0	0	0	0	0	0	0	0	0	0	0	0	0	0	0	0	0	0	0	0	0	0	0	0	0	0	0.0061764	lignins/CRAM-like structures	0.00015441
C28H31N1O10	CHON	540.188	5.5	N1O10	14	1.10714	0.357143	0	0	0	0	0	0	0	0	0	0	0	0	0	0	0	0	0	0	0	0	0	0.0046212	0.0061998	0.0043095	0	0	0	0	0	0	0.0043974	0	0.0044785	0.0033276	0	0	0	0.0054413	0	0	lignins/CRAM-like structures	0.000819382
C28H33N1O10	CHON	542.203	5.8	N1O10	13	1.17857	0.357143	0	0	0	0	0	0	0.0068762	0.0048268	0	0	0	0	0.0037474	0.0063937	0	0	0	0	0	0	0.0049165	0.0075359	0	0.0038125	0	0	0.008417	0.0060074	0	0	0.0043917	0.0053297	0.0063912	0.0054937	0	0.0035435	0	0.0057568	0.0060984	0	lignins/CRAM-like structures	0.00223846
C28H37N1O10	CHON	546.235	6.9	N1O10	11	1.32143	0.357143	0	0	0	0	0.0045141	0	0.0063811	0.0041411	0	0	0	0.0054331	0.0055491	0	0	0.0046503	0.0045743	0	0.0079036	0	0.0055784	0.0051202	0.0060931	0.0048491	0	0.0070427	0	0.0067057	0	0.0057162	0.0068702	0.0059898	0.0049916	0.0076907	0.004197	0.0044535	0.0040196	0.0063221	0.0072035	0.0059789	lignins/CRAM-like structures	0.00354923
C28H39N1O10	CHON	548.25	6.8	N1O10	10	1.39286	0.357143	0	0	0	0	0	0	0	0	0	0.0055619	0	0.0054488	0.0047077	0.0064079	0.0054622	0.0047622	0	0.00407	0.008771	0.0049573	0.0057301	0.0059016	0.0041069	0.0059942	0	0.0041635	0	0.0061129	0.0044152	0	0	0.0042439	0.003891	0.0040314	0.0041572	0	0	0.0058746	0.0067788	0.0083633	lignins/CRAM-like structures	0.00309784
C28H41N1O10	CHON	550.266	6.7	N1O10	9	1.46429	0.357143	0	0	0	0	0	0	0	0	0	0.004119	0	0	0.0042089	0.0051458	0	0	0	0.0056652	0.005604	0	0.0054573	0.0049286	0.0047312	0.0035113	0	0	0.0048831	0	0	0	0.0035759	0	0	0.0048934	0	0	0	0	0	0	lignins/CRAM-like structures	0.00141809
C29H33N1O10	CHON	554.204	6.9	N1O10	14	1.13793	0.344828	0	0	0	0	0	0	0	0	0	0	0	0	0	0	0	0	0	0	0	0	0	0.0054416	0	0.004355	0	0	0	0	0	0	0	0	0	0	0	0	0	0.0052283	0	0.0058995	lignins/CRAM-like structures	0.00052311
C29H35N1O10	CHON	556.219	4.2	N1O10	13	1.2069	0.344828	0	0	0	0	0	0	0	0	0	0	0	0	0	0	0	0	0	0	0	0	0.0038969	0	0	0.0045132	0	0	0.0057021	0	0	0	0.0040034	0.0041088	0	0.0040985	0	0.0046594	0	0	0.0076117	0	lignins/CRAM-like structures	0.00096485
C29H37N1O10	CHON	558.235	4.9	N1O10	12	1.27586	0.344828	0	0	0	0	0	0	0	0	0	0	0	0.0047657	0	0	0	0	0	0	0	0	0	0.0042017	0.0055671	0	0	0	0	0.0054236	0.0035522	0	0.0036461	0	0	0.0034311	0	0.0030994	0.0036142	0.0054859	0.0053462	0.0050147	lignins/CRAM-like structures	0.0013287
C29H39N1O10	CHON	560.25	4.6	N1O10	11	1.34483	0.344828	0	0	0	0	0	0	0	0	0	0	0	0.0040221	0.0055096	0.0061788	0	0	0.0029421	0	0	0.0037115	0.004017	0	0.0064223	0.0044216	0	0	0	0	0	0	0	0.0041587	0	0.0033483	0	0.004156	0	0.0044546	0.0079005	0.0066618	lignins/CRAM-like structures	0.00169762
C29H41N1O10	CHON	562.265	5.3	N1O10	10	1.41379	0.344828	0	0	0	0	0	0	0	0	0	0	0	0	0.0035336	0	0	0.0036945	0	0	0	0	0.0045221	0	0.0037157	0	0	0.0048437	0	0	0	0	0	0	0	0.0039332	0.0044843	0	0	0	0	0.0050375	lignins/CRAM-like structures	0.000844115
C29H43N1O10	CHON	564.281	5.7	N1O10	9	1.48276	0.344828	0	0	0	0	0	0	0	0	0	0	0	0	0	0	0	0.0034587	0	0	0	0	0	0	0.004501	0	0	0	0	0	0	0	0	0	0	0	0	0	0	0	0	0.0050106	lignins/CRAM-like structures	0.000324257
C30H35N1O10	CHON	568.219	4.6	N1O10	14	1.16667	0.333333	0	0	0	0	0	0	0	0	0	0	0	0	0	0	0	0	0	0	0	0	0	0	0	0	0	0	0	0	0	0	0.0032092	0	0	0	0	0	0	0	0	0	lignins/CRAM-like structures	8.023e-05
C30H37N1O10	CHON	570.234	4	N1O10	13	1.23333	0.333333	0	0	0	0	0	0	0	0	0	0	0	0	0	0	0	0	0	0	0	0	0.0037569	0	0	0	0	0	0	0.0045069	0	0	0	0.0036004	0	0	0	0	0	0.0051209	0.0049709	0	lignins/CRAM-like structures	0.0005489
C30H39N1O10	CHON	572.25	4.7	N1O10	12	1.3	0.333333	0	0	0	0	0	0	0	0	0	0	0	0	0	0	0	0	0	0	0	0	0.0041492	0.0047385	0	0	0	0	0	0	0	0	0	0	0	0.0030636	0	0	0	0	0	0	lignins/CRAM-like structures	0.000298782
C30H41N1O10	CHON	574.266	5.5	N1O10	11	1.36667	0.333333	0	0	0	0	0	0	0	0	0	0	0	0	0	0	0	0	0	0	0	0	0	0	0	0	0	0	0	0	0	0	0.0036066	0	0	0	0	0	0	0	0.0050459	0	lignins/CRAM-like structures	0.000216313
C30H43N1O10	CHON	576.282	4.3	N1O10	10	1.43333	0.333333	0	0	0	0	0	0	0	0	0	0	0	0	0	0	0	0	0	0	0	0	0	0	0	0	0	0	0	0	0	0	0	0	0	0	0	0	0	0.0037569	0	0	lignins/CRAM-like structures	9.39225e-05
C13H21N1O10	CHON	350.109	43.2	N1O10	4	1.61538	0.769231	0.022142	0.022301	0.03779	0.024361	0.022213	0.033332	0.016521	0.016016	0.025883	0.016271	0.023343	0.015519	0.017818	0.014947	0.016506	0.020737	0.017051	0.014299	0.012706	0.011094	0.013338	0.013743	0.013245	0.011916	0.010747	0.010959	0.01112	0.0093077	0.014416	0.012385	0.011201	0	0.0083317	0.011273	0.011633	0.016725	0.012144	0.011415	0.0082608	0.01096	carbohydrates	0.0155993
C13H27N1O10	CHON	356.156	4.2	N1O10	1	2.07692	0.769231	0	0	0	0.0057448	0	0	0	0	0.0048327	0	0	0	0	0	0	0	0	0	0	0	0	0	0	0	0	0	0	0	0	0	0	0	0	0	0	0	0	0	0	0	carbohydrates	0.000264438
C14H23N1O10	CHON	364.125	50.8	N1O10	4	1.64286	0.714286	0.026768	0.027092	0.038887	0.034388	0.027493	0.039995	0.028123	0.02398	0.031405	0.024791	0.032273	0.021042	0.026538	0.022835	0.025646	0.030811	0.022841	0.019236	0.019594	0.013978	0.018363	0.014803	0.012998	0.013467	0.013749	0.015058	0.014825	0.013492	0.018207	0.014703	0.012626	0	0.011843	0.011075	0.012904	0.019703	0.014074	0.012794	0.010541	0.016022	carbohydrates	0.0202241
C15H9N1O10	CHON	362.016	10.6	N1O10	12	0.6	0.666667	0	0.0063896	0	0	0.0069014	0.0093127	0.0083741	0.0081407	0.0095435	0.0049266	0	0.0057146	0.004365	0.0043567	0.0057944	0.0074828	0.0047029	0.006245	0	0.0063786	0.0037004	0	0.0033481	0.0040047	0.0068973	0.0035762	0.0033103	0.0041945	0.003819	0.0048587	0.0034907	0.0052162	0.0043115	0.0031939	0.0047927	0.0056859	0.0069957	0.0033847	0	0	aromatic structures	0.00433523
C16H7N1O10	CHON	371.999	4.2	N1O10	14	0.4375	0.625	0	0	0	0	0	0	0	0.0044538	0	0	0	0	0	0	0	0	0	0	0	0	0	0	0	0	0	0	0	0	0	0	0	0	0	0	0	0	0.0031697	0	0	0.0045956	aromatic structures	0.000305478
C16H9N1O10	CHON	374.016	7.5	N1O10	13	0.5625	0.625	0	0.0049907	0	0	0.0038239	0.0076959	0.0087073	0.0075276	0	0.0039856	0.0065836	0.0061672	0	0	0.0064496	0.0054913	0.0043379	0.0055879	0	0.0064271	0.0047779	0	0.0038549	0.0048023	0.0057291	0	0.0053079	0.0042383	0.0045284	0.005933	0.0040024	0.0058123	0.0046453	0	0.0072975	0.008098	0.0055029	0.0054054	0.004776	0	aromatic structures	0.00406218
C16H11N1O10	CHON	376.031	18.4	N1O10	12	0.6875	0.625	0.0065641	0.010739	0.012354	0.012507	0.01635	0.015129	0.014082	0.01391	0.011309	0.012417	0.011199	0.014099	0.010812	0.010493	0.013618	0.012581	0.013304	0.016268	0.014029	0.014602	0.012626	0.011671	0.012355	0.016242	0.01769	0.0099133	0.012831	0.011873	0.012958	0.017989	0.012668	0.014134	0.015585	0.012134	0.018062	0.015962	0.018292	0.013319	0.012321	0.0097539	aromatic structures	0.0133686
C17H9N1O10	CHON	386.016	7.5	N1O10	14	0.529412	0.588235	0	0.0050437	0	0	0.0064046	0.0078372	0.0058881	0.0049806	0.0054274	0.005302	0	0.0074202	0.0062999	0	0.0056319	0.0050002	0.0046403	0.0057454	0	0.0063989	0.0049108	0.0057376	0.0045885	0.0050155	0.0048931	0.0040797	0.0059702	0	0	0.0051964	0.0039668	0.0060883	0.0048028	0.0037687	0.0061748	0.0060395	0.0066345	0.0052502	0.0048772	0.0053598	aromatic structures	0.00438437
C17H11N1O10	CHON	388.031	18.4	N1O10	13	0.647059	0.588235	0.0051535	0.010925	0.0145	0.013053	0.015477	0.011346	0.0089502	0.015736	0.013919	0.011387	0.0099371	0.012175	0.012923	0.0090841	0.013205	0.015984	0.014326	0.015715	0.0090203	0.014843	0.013351	0.015517	0.013291	0.011961	0.014631	0.013283	0.016476	0.013095	0.013876	0.017186	0.013663	0.014999	0.014549	0.013529	0.017329	0.019135	0.015986	0.015134	0.013456	0.010878	aromatic structures	0.0134746
C18H9N1O10	CHON	398.015	8.2	N1O10	15	0.5	0.555556	0	0.0055402	0	0	0	0	0	0	0	0	0	0	0.0041215	0.0058815	0	0	0.0034426	0	0	0.0044067	0.0053997	0	0.0044712	0	0.0035884	0	0.0037387	0	0.0037254	0.0038644	0.0049505	0	0.0038411	0.0037369	0.0045	0.0046195	0.0055965	0.0046005	0.006109	0.0043734	aromatic structures	0.00226269
C18H11N1O10	CHON	400.031	11.5	N1O10	14	0.611111	0.555556	0.0044986	0.0073675	0	0.01441	0.011314	0.012932	0.01522	0.014814	0.012052	0.011278	0.0095485	0.0098836	0.0076915	0.0099258	0.0084396	0.011283	0.0093288	0.011591	0.0088413	0.014937	0.013519	0.0095781	0.0099719	0.010046	0.012013	0.010796	0.010794	0.011367	0.010074	0.012834	0.0094632	0.01404	0.012923	0.0097802	0.014008	0.014607	0.014229	0.011983	0.011807	0.0097423	aromatic structures	0.0109733
C19H11N1O10	CHON	412.031	6.1	N1O10	15	0.578947	0.526316	0	0.0044804	0	0	0.0076338	0.0079093	0.0084248	0.0075538	0.00625	0.007031	0	0.0082181	0.0056326	0.0070754	0.0099205	0.0066062	0.0053177	0.010261	0.0080766	0.0091282	0.0073933	0.0087095	0.0069381	0.00832	0.0072634	0.0053822	0.0090212	0.0077506	0.0085113	0.0091396	0.0095578	0.0099878	0.0091637	0.0056807	0.010365	0.01026	0.0101	0.0094696	0.0086545	0.010419	aromatic structures	0.00729017
C19H13N1O10	CHON	414.047	15.2	N1O10	14	0.684211	0.526316	0	0.0095919	0.011347	0.013119	0.015128	0.010842	0.01397	0.016127	0.014452	0.013777	0.011556	0.017354	0.01135	0.014587	0.012676	0.014299	0.014338	0.015411	0.014551	0.019064	0.015529	0.019277	0.018084	0.016071	0.017998	0.013771	0.01995	0.019269	0.018566	0.020815	0.018562	0.023706	0.02212	0.016117	0.01817	0.021461	0.018621	0.02113	0.021142	0.020755	aromatic structures	0.0161163
C20H9N1O10	CHON	422.015	4.5	N1O10	17	0.45	0.5	0	0.0035828	0	0	0	0	0	0	0	0	0	0	0	0.0052664	0	0	0	0	0	0	0	0	0	0	0	0	0.0037432	0	0	0	0	0	0	0	0	0.0033528	0	0	0	0	aromatic structures	0.00039863
C20H11N1O10	CHON	424.031	8.7	N1O10	16	0.55	0.5	0	0	0	0	0.0040292	0	0	0.0044431	0.0080168	0	0	0.0059735	0.0036414	0	0.0040333	0.0069433	0.0052021	0.0050926	0	0.0066658	0	0.0073232	0.0071121	0	0.0053603	0.0047111	0.0091433	0.0056453	0	0.0066829	0.0074046	0.0069719	0.006492	0.0064402	0.0068333	0.0077359	0.0076427	0.0068626	0.0096038	0.010928	aromatic structures	0.00442336
C20H13N1O10	CHON	426.047	9.6	N1O10	15	0.65	0.5	0.0036184	0.0064375	0	0.0065481	0.0079036	0.011377	0.01412	0.01124	0.0084447	0.0087834	0	0.010373	0.0067577	0.0076121	0.010511	0.010654	0.0095354	0.012335	0.013442	0.012734	0.012507	0.014199	0.011155	0.013917	0.010809	0.013964	0.014454	0.017921	0.014112	0.012031	0.014396	0.013968	0.013355	0.010031	0.012298	0.015343	0.014925	0.015653	0.013403	0.015706	aromatic structures	0.0111643
C21H11N1O10	CHON	436.031	5.8	N1O10	17	0.52381	0.47619	0	0	0	0.0071271	0	0	0	0.0042415	0	0	0	0	0	0	0	0	0	0	0	0.0049061	0.0050074	0	0.0043151	0	0	0	0.0054336	0.0047055	0	0	0.0046617	0.005859	0	0	0	0	0	0.0054111	0	0.0049888	aromatic structures	0.00141642
C21H13N1O10	CHON	438.047	6.7	N1O10	16	0.619048	0.47619	0	0.0048506	0	0.0071108	0.0048904	0	0	0.0071382	0.0096921	0	0	0.0053778	0.004956	0.0068934	0.0066245	0.0060187	0.0059443	0.0079264	0.006839	0.0068063	0.0074683	0.0091716	0.0095384	0.0072844	0.0061231	0.0091268	0.010366	0.010782	0.0073381	0.0070615	0.0091891	0.010952	0.0081635	0.0096269	0.012158	0.010376	0.010518	0.01244	0.011864	0.009577	aromatic structures	0.00700483
C22H11N1O10	CHON	448.031	4.3	N1O10	18	0.5	0.454545	0	0	0	0	0	0	0	0	0	0	0	0	0	0	0	0	0	0	0	0	0	0	0	0	0	0	0.0040125	0	0	0	0	0	0	0.0035221	0	0	0	0	0	0	aromatic structures	0.000188365
C22H15N1O10	CHON	452.062	5	N1O10	16	0.681818	0.454545	0	0.0038917	0	0	0.0055517	0	0	0.007141	0	0	0	0.0049246	0.0051984	0	0.0069326	0.0049446	0.00568	0.0074216	0.005656	0.0064044	0.0069969	0.0077945	0.0055257	0.012098	0.0079522	0.010352	0.01199	0.011631	0.010271	0.008496	0.010165	0.0086267	0.0073346	0.007202	0.0095692	0.0093915	0.0083436	0.0099398	0.012495	0.00834	aromatic structures	0.00620653
C23H11N1O10	CHON	460.031	4.3	N1O10	19	0.478261	0.434783	0	0	0	0	0	0	0	0	0	0	0	0	0	0	0	0	0	0	0	0	0	0	0	0	0	0	0.0040303	0	0	0	0.0035834	0	0	0	0	0	0	0.0045743	0	0	aromatic structures	0.0003047
C23H13N1O10	CHON	462.047	4.7	N1O10	18	0.565217	0.434783	0	0	0	0	0	0	0	0.0045004	0	0	0	0	0	0	0	0	0	0	0	0	0	0	0.0042936	0	0	0	0.0043612	0.0044404	0	0	0.0042382	0.0043503	0	0.0045871	0	0	0.0037014	0.0051048	0	0	aromatic structures	0.000989435
C23H15N1O10	CHON	464.063	6.6	N1O10	17	0.652174	0.434783	0	0.0047148	0	0.0087419	0.0053356	0	0	0	0	0	0	0	0.0054288	0.005075	0.0047494	0	0.0047075	0.0066351	0.0083935	0.0053783	0.0056225	0.0074139	0.0061696	0.005797	0	0.0066841	0.0081246	0.0069348	0	0.0079338	0.0056329	0	0	0.0052923	0.0054251	0.006328	0.0057243	0.008226	0.0092655	0.008083	aromatic structures	0.00419543
C24H13N1O10	CHON	474.047	4.5	N1O10	19	0.541667	0.416667	0	0	0	0	0	0	0	0	0	0	0	0	0	0	0	0	0	0	0	0	0	0	0	0	0	0	0.0041373	0	0	0	0	0	0	0	0	0	0	0.0051191	0.0053296	0	aromatic structures	0.00036465
C24H15N1O10	CHON	476.062	7	N1O10	18	0.625	0.416667	0	0	0	0	0	0	0	0	0	0	0	0	0	0	0	0	0	0	0	0	0	0	0	0	0.0045108	0	0.0044141	0	0	0	0	0	0	0.0038042	0.0053778	0	0.0048343	0	0.0064037	0	aromatic structures	0.000733623
C25H15N1O10	CHON	488.062	5.9	N1O10	19	0.6	0.4	0	0	0	0	0	0	0	0	0	0	0	0	0	0	0	0	0	0	0	0	0	0	0	0	0	0	0	0	0	0	0	0	0	0	0.0043963	0	0	0	0	0	aromatic structures	0.000109907
C25H17N1O10	CHON	490.078	6.8	N1O10	18	0.68	0.4	0	0	0	0	0	0	0	0	0	0	0	0	0	0	0	0	0	0	0	0	0	0	0	0	0	0	0.005649	0	0	0	0.0037431	0	0	0	0	0.0039401	0	0.004919	0	0	aromatic structures	0.00045628
C15H25N1O10	CHON	378.141	59	N1O10	4	1.66667	0.666667	0.02689	0.032478	0.040245	0.034773	0.027895	0.031223	0.025347	0.023547	0.024797	0.023504	0.031231	0.022237	0.026945	0.023623	0.023173	0.023585	0.019493	0.014907	0.021722	0.011542	0.014535	0.014174	0.0097352	0.011876	0.0090475	0.013935	0.010811	0.015563	0.012915	0.012639	0.010722	0	0.010708	0.010449	0.012547	0.013517	0.014594	0.012017	0.010686	0.015617	aliphatic/proteins	0.0186311
C15H29N1O10	CHON	382.172	5.6	N1O10	2	1.93333	0.666667	0	0	0	0	0	0	0	0	0	0.0049416	0	0	0	0	0	0	0	0.003729	0	0	0	0	0	0	0	0	0	0	0	0	0	0	0	0	0	0	0	0	0	0	aliphatic/proteins	0.000216765
C16H25N1O10	CHON	390.141	30.4	N1O10	5	1.5625	0.625	0.016034	0.017501	0.022303	0.027996	0.017549	0.022754	0.019087	0.017328	0.024191	0.018338	0.022231	0.01853	0.016902	0.016994	0.017518	0.018125	0.014859	0.015738	0.020004	0.012749	0.014582	0.013681	0.012709	0.013239	0.010116	0.016164	0.012479	0.014953	0.012574	0.010599	0.011516	0	0.0097441	0.012118	0.010965	0.010787	0.011859	0.010707	0.012399	0.013721	aliphatic/proteins	0.0152911
C16H27N1O10	CHON	392.156	28.5	N1O10	4	1.6875	0.625	0.017523	0.016471	0.030757	0.020648	0.017137	0.019581	0.019548	0.015327	0.020004	0.021421	0.017258	0.017732	0.016493	0.017681	0.014832	0.015742	0.013435	0.012879	0.019018	0.0098509	0.0115	0.0086982	0.0092656	0.008945	0.0073651	0.0098112	0.010186	0.0087187	0.010258	0.0083582	0.0088483	0	0.0077839	0.010296	0.0096219	0.011075	0.0080898	0.0070855	0.0081425	0.009572	aliphatic/proteins	0.013174
C16H29N1O10	CHON	394.172	17	N1O10	3	1.8125	0.625	0.010059	0.010331	0	0.0096529	0.009057	0	0.0078172	0.0054973	0.0088648	0.010591	0.0087131	0.0060015	0.0074516	0.0068393	0	0.0075436	0.0054002	0.0058923	0.0075877	0.0044387	0.0056703	0.0058077	0.0040977	0	0	0	0	0.0045427	0	0.0034338	0.0037664	0	0.0035276	0	0	0	0.0033101	0.0046276	0.0046738	0.0076718	aliphatic/proteins	0.00457169
C17H27N1O10	CHON	404.156	24.9	N1O10	5	1.58824	0.588235	0.015626	0.014799	0.018747	0.022897	0.016659	0.012384	0.016971	0.016827	0.01986	0.01613	0.018151	0.017819	0.016308	0.019061	0.017423	0.014893	0.012616	0.011461	0.020836	0.0099949	0.015035	0.012241	0.012209	0.011285	0.0066707	0.012007	0.0095043	0.013559	0.012706	0.0083767	0.0099807	0	0.010646	0.011964	0.0088805	0.010163	0.0077255	0.010131	0.010724	0.012658	aliphatic/proteins	0.0133982
C17H29N1O10	CHON	406.172	13.8	N1O10	4	1.70588	0.588235	0.0091593	0.0087154	0.014734	0.015169	0.0099653	0	0.014731	0.0092977	0.011626	0.013282	0.011899	0.0090883	0.010965	0.013264	0.0083728	0.011419	0.0077691	0.0068	0.012869	0.0071296	0.010497	0.0073779	0.0053644	0.0072864	0.0043585	0.0077175	0.005562	0.0075289	0.0073163	0.0072813	0.0054879	0	0.0058407	0.0045628	0.0056974	0.0054423	0.0056754	0.0075095	0.0072183	0.0064355	aliphatic/proteins	0.00826039
C17H31N1O10	CHON	408.187	5.8	N1O10	3	1.82353	0.588235	0	0.0042858	0	0	0	0	0	0	0	0	0.0053956	0	0	0	0	0	0	0	0	0	0	0	0	0	0	0	0	0	0.0038615	0	0	0	0	0	0	0	0	0	0	0	aliphatic/proteins	0.000338572
C17H33N1O10	CHON	410.203	4.7	N1O10	2	1.94118	0.588235	0.0040093	0	0	0	0	0	0	0	0	0	0	0	0	0	0	0	0.0032473	0	0	0	0	0	0	0	0	0	0	0	0	0	0	0	0	0	0	0	0	0	0	0	aliphatic/proteins	0.000181415
C17H35N1O10	CHON	412.219	70.8	N1O10	1	2.05882	0.588235	0.043028	0	0	0	0	0	0	0	0	0	0	0	0	0	0	0	0	0	0	0	0	0	0	0	0	0	0	0	0	0	0	0	0	0	0	0	0	0	0	0	aliphatic/proteins	0.0010757
C18H29N1O10	CHON	418.172	14.3	N1O10	5	1.61111	0.555556	0.013668	0.0090891	0.016357	0.023339	0.01307	0.014396	0.015603	0.010719	0.015072	0.014316	0.014684	0.012899	0.015182	0.017798	0.017236	0.013858	0.011276	0.011441	0.020612	0.0068962	0.011733	0.010392	0.010907	0.0095332	0.0064862	0.011904	0.0085398	0.0087445	0.010637	0.0088167	0.0085351	0	0.0086762	0.0076609	0.0047917	0.0050087	0.0058177	0.008833	0.0086841	0.010008	aliphatic/proteins	0.0113305
C18H31N1O10	CHON	420.188	13.5	N1O10	4	1.72222	0.555556	0.011247	0.0086173	0	0.014002	0.0065782	0	0.0053685	0.005759	0.0088066	0.0080047	0.008459	0.0079046	0.0076317	0.01043	0.0077641	0.0067931	0.0067793	0.0057718	0.0078155	0.0042311	0.0054632	0	0	0	0.004299	0.0053269	0	0.0061166	0.0055668	0.0034245	0.0036598	0	0.0043274	0.0037071	0	0.0033205	0.0060837	0	0	0.0086844	aliphatic/proteins	0.00504858
C18H33N1O10	CHON	422.203	5.8	N1O10	3	1.83333	0.555556	0.0044157	0.0043575	0.01109	0	0	0	0	0	0	0.0048889	0	0.004845	0.003932	0	0	0	0	0	0	0	0	0	0	0	0	0	0	0	0	0	0	0	0	0	0	0	0	0	0	0	aliphatic/proteins	0.000838227
C18H35N1O10	CHON	424.219	4.4	N1O10	2	1.94444	0.555556	0	0	0.010689	0	0	0	0	0	0	0	0	0	0	0	0	0	0	0	0	0	0	0	0	0	0	0	0	0	0	0	0	0	0	0	0	0	0	0	0	0	aliphatic/proteins	0.000267225
C19H31N1O10	CHON	432.188	9.6	N1O10	5	1.63158	0.526316	0.0096481	0.0064567	0	0.017613	0.008086	0.0098127	0.012495	0.0093194	0.0094127	0.011417	0.0094297	0.010195	0.0088067	0.010359	0.0083144	0.0076294	0.009256	0.0078998	0.01708	0.0053857	0.0087685	0.0082326	0.0060814	0.0062569	0.0038411	0.0090905	0.0064763	0.0099602	0.0061573	0.0074441	0.0056798	0	0.0067886	0.0064019	0.0055828	0.005389	0.0047483	0.0051955	0.0070992	0.0099013	aliphatic/proteins	0.00794279
C19H33N1O10	CHON	434.203	7.3	N1O10	4	1.73684	0.526316	0.0083172	0.0051517	0.010754	0.0089224	0.004566	0	0.0076699	0.0054924	0.0064413	0	0.0070779	0.0054995	0.0058809	0.0078307	0.0043799	0.005217	0.0039671	0	0.0067751	0	0.0062519	0	0	0.0040931	0	0.0050393	0	0.0045008	0	0	0	0	0.004695	0	0	0	0	0	0.005189	0	aliphatic/proteins	0.0033428
C19H35N1O10	CHON	436.219	4.3	N1O10	3	1.84211	0.526316	0.0073382	0.0034701	0	0	0	0	0	0	0	0.0049869	0	0	0	0	0	0	0	0	0	0	0	0	0	0	0	0	0	0	0	0	0	0	0	0	0	0	0	0	0	0	aliphatic/proteins	0.00039488
C20H31N1O10	CHON	444.187	11.2	N1O10	6	1.55	0.5	0.0071329	0.0072986	0.01225	0.021825	0.013116	0.016694	0.015818	0.01246	0.017798	0.011749	0.016075	0.012062	0.011831	0.015719	0.011334	0.012487	0.01152	0.013265	0.023035	0.0099881	0.015746	0.011529	0.013775	0.012717	0.0085504	0.015879	0.0097231	0.012316	0.0096735	0.010802	0.011392	0	0.0099567	0.011994	0.009389	0.0076255	0.0086252	0.010558	0.014546	0.014083	aliphatic/proteins	0.0123085
C20H33N1O10	CHON	446.203	6.1	N1O10	5	1.65	0.5	0.0087603	0	0	0.010075	0	0	0	0.0072239	0.0073835	0	0.008288	0	0.0049987	0.0079829	0.0059538	0.006908	0.0064869	0.0049036	0.010136	0.0051566	0.0065938	0.0049462	0.0051538	0.0042033	0	0.0068878	0.005539	0.005435	0	0.0038927	0.0044308	0	0.0041946	0.0056048	0	0.00355	0.0044543	0.0071269	0	0.0094758	aliphatic/proteins	0.00439365
C20H35N1O10	CHON	448.219	6.9	N1O10	4	1.75	0.5	0.0060879	0.0049329	0	0.010339	0.0055425	0	0.0067224	0.0056715	0.0078354	0.0054997	0.006068	0.0039575	0.0039871	0.0075935	0.0059425	0.0053193	0.0049378	0.0039665	0.0073645	0	0.0045221	0	0	0	0.0035876	0.0042099	0.0052353	0	0	0	0	0	0	0	0	0	0	0	0	0	aliphatic/proteins	0.00298307
C20H37N1O10	CHON	450.234	4.3	N1O10	3	1.85	0.5	0	0	0	0	0	0	0.0054442	0	0	0	0	0	0	0	0	0	0	0	0	0	0	0	0	0	0	0	0	0	0	0	0	0	0	0	0	0	0	0	0	0	aliphatic/proteins	0.000136105
C21H35N1O10	CHON	460.219	7.4	N1O10	5	1.66667	0.47619	0	0.0052179	0	0	0.0050082	0.0082747	0	0.0044369	0	0	0.006607	0.0053573	0.0058461	0	0.0048744	0	0	0	0.0063567	0	0.0054235	0	0.0039001	0	0	0	0	0.0048667	0	0.0038486	0.0036504	0	0	0.0035544	0	0	0	0	0	0.0051233	aliphatic/proteins	0.00205865
C21H37N1O10	CHON	462.235	4.2	N1O10	4	1.7619	0.47619	0	0	0	0	0.0042107	0	0	0.0046325	0	0	0	0	0	0	0.0045978	0	0	0	0	0	0	0	0	0	0	0	0.0039477	0	0	0	0	0	0	0	0	0	0	0	0	0	aliphatic/proteins	0.000434717
C21H39N1O10	CHON	464.25	4	N1O10	3	1.85714	0.47619	0	0.0033208	0	0	0	0	0	0	0	0	0	0	0	0	0	0	0	0	0	0	0	0	0	0	0	0	0	0	0	0	0	0	0	0	0	0	0	0	0	0	aliphatic/proteins	8.302e-05
C22H33N1O10	CHON	470.203	11.7	N1O10	7	1.5	0.454545	0.0038563	0.0074527	0.012198	0.011355	0.011948	0.012101	0.012375	0.011481	0.013947	0.01228	0.012902	0.010254	0.012932	0.016339	0.012563	0.012469	0.011807	0.010781	0.0169	0.011811	0.015263	0.015251	0.012287	0.0097553	0.0087919	0.015598	0.011814	0.013426	0.010277	0.011298	0.011152	0.012396	0.0099841	0.015964	0.0064357	0.0078502	0.0090459	0.01467	0.013628	0.01394	aliphatic/proteins	0.0119145
C22H35N1O10	CHON	472.219	7.1	N1O10	6	1.59091	0.454545	0	0.0049596	0	0.010094	0.0064023	0	0.0058746	0.0060972	0.0094909	0.0077408	0	0.0084453	0.0066096	0.010228	0.0078444	0.0050022	0	0.0074026	0.011746	0.005592	0.007843	0.0055178	0.0043997	0.0055691	0	0.0073336	0.0043844	0.0060151	0.0049126	0.0046298	0.0055188	0	0.0046337	0.0061038	0	0.0038944	0.0043635	0.0043599	0.0082588	0.0056433	aliphatic/proteins	0.00517277
C22H37N1O10	CHON	474.235	4.6	N1O10	5	1.68182	0.454545	0.0038758	0	0	0	0	0	0	0	0	0	0	0	0	0.0055293	0.0045674	0.0038933	0.0038658	0	0	0	0	0	0	0	0	0	0	0	0	0	0	0	0	0	0	0	0	0	0	0	aliphatic/proteins	0.00054329
C23H35N1O10	CHON	484.219	8.4	N1O10	7	1.52174	0.434783	0.0044426	0.00562	0	0.0078155	0.0065348	0	0.0090736	0.0086581	0.010028	0.0075855	0.0096777	0.0084983	0.0096321	0.011141	0.010305	0.0083816	0.0068413	0.0064401	0.014911	0.0091791	0.0067822	0.0068288	0.0086243	0.0057311	0.003975	0.0091982	0.0065398	0.0083705	0.0058509	0.0069919	0.0067154	0.0079632	0.003651	0.0064104	0.0054652	0.0051924	0.0034916	0.0099135	0.011749	0.010675	aliphatic/proteins	0.00737212
C23H37N1O10	CHON	486.234	6.7	N1O10	6	1.6087	0.434783	0	0.0047163	0	0	0.0049301	0	0	0	0	0	0	0.0036938	0.0047524	0.0058183	0.004493	0.0040268	0.0033684	0	0.0067084	0	0	0	0	0	0	0	0	0.0063259	0	0.0037933	0	0	0	0.0052204	0	0	0	0	0	0.00738	aliphatic/proteins	0.00163068
C23H39N1O10	CHON	488.25	5	N1O10	5	1.69565	0.434783	0	0	0	0	0	0	0.0060354	0	0	0	0	0	0	0	0.0040359	0	0	0	0	0	0	0	0	0	0	0	0	0	0	0	0	0	0	0	0	0	0	0	0	0	aliphatic/proteins	0.000251782
C24H37N1O10	CHON	498.234	7.6	N1O10	7	1.54167	0.416667	0.0042151	0	0	0.0091341	0	0.0098123	0.0071445	0	0.0085272	0.0062111	0.0075902	0.0050241	0.0053788	0.0082007	0	0.0055685	0.0043594	0.0042122	0.0086913	0.0058214	0.0065793	0.0062344	0.0061978	0	0.0041699	0.0089186	0	0.0060381	0.0042225	0.0064078	0	0.0063313	0.0037887	0.0055293	0	0.0039782	0.0037305	0.0060571	0.0082164	0.0092291	aliphatic/proteins	0.004888
C24H39N1O10	CHON	500.25	4.2	N1O10	6	1.625	0.416667	0	0	0	0	0	0	0	0.0041802	0	0	0	0.0038639	0	0.0070164	0.004783	0	0	0	0.0060654	0	0	0	0	0	0	0.0043601	0	0	0	0	0	0	0	0	0	0	0	0	0	0	aliphatic/proteins	0.000756725
C25H39N1O10	CHON	512.25	5.8	N1O10	7	1.56	0.4	0	0	0	0	0	0	0.0053072	0.005422	0	0.0059095	0.0072113	0.0049115	0	0.0050332	0	0.0041019	0	0.0045217	0.0074817	0	0	0.0051044	0	0.0046109	0	0.0052926	0	0.0053779	0	0.0033418	0	0.004872	0	0.0044292	0	0	0	0.0046159	0	0.0061181	aliphatic/proteins	0.00234157
C25H41N1O10	CHON	514.265	5.3	N1O10	6	1.64	0.4	0	0	0	0	0	0	0	0	0.0063532	0.0043923	0	0	0	0	0	0	0	0	0.006627	0	0	0	0	0	0	0	0	0	0	0	0	0	0	0	0	0	0	0	0	0	aliphatic/proteins	0.000434312
C26H41N1O10	CHON	526.265	4.9	N1O10	7	1.57692	0.384615	0	0	0	0	0	0	0	0	0	0	0	0	0	0	0.0034732	0	0	0	0	0	0	0	0	0.0037443	0	0	0	0	0	0	0	0	0	0	0	0	0	0	0.004976	0	aliphatic/proteins	0.000304837
C27H41N1O10	CHON	538.266	4.3	N1O10	8	1.51852	0.37037	0	0	0	0	0	0	0	0.004715	0	0	0	0.0047707	0	0	0	0	0	0	0	0	0	0.0039325	0	0	0	0	0	0.0048653	0	0	0.0036515	0	0.0031121	0	0	0	0	0	0.0052294	0.0054203	aliphatic/proteins	0.00089242
C28H43N1O10	CHON	552.281	6.2	N1O10	8	1.53571	0.357143	0	0	0	0	0	0	0	0	0	0.0039804	0	0	0	0	0	0	0	0	0	0	0.0051291	0	0	0.0034867	0	0	0	0	0	0	0	0.0037187	0	0.0037043	0	0	0	0.0039037	0.0048948	0	aliphatic/proteins	0.000720443
C13H7N1O10	CHON	336	4.2	N1O10	11	0.538462	0.769231	0	0	0	0	0	0	0	0	0	0	0	0	0	0	0	0	0	0.0029865	0	0	0	0	0	0	0	0	0	0	0	0	0	0	0	0	0	0	0	0	0	0	others	7.46625e-05
C10H13N1O10S1	CHONS	338.018	4.4	N1O10S1	5	1.3	1	0	0	0	0	0	0	0	0	0	0	0	0	0	0	0	0	0.0030025	0	0	0	0	0	0	0	0.0025354	0	0	0	0	0	0	0	0	0	0	0	0	0	0	0	tannins	0.000138447
C10H15N1O10S1	CHONS	340.034	5.4	N1O10S1	4	1.5	1	0	0	0	0	0	0	0	0	0	0	0	0.0034001	0	0	0	0	0	0	0	0	0	0	0	0	0	0	0	0	0	0	0	0	0	0	0	0.0031963	0.0046429	0	0	0	tannins	0.000280982
C11H11N1O10S1	CHONS	348.003	4.9	N1O10S1	7	1	0.909091	0	0	0	0	0	0	0	0	0	0	0	0	0	0	0	0	0	0	0	0	0	0	0	0	0.0028745	0	0	0	0	0	0	0	0	0	0	0	0	0	0	0	tannins	7.18625e-05
C11H13N1O10S1	CHONS	350.019	5.2	N1O10S1	6	1.18182	0.909091	0	0	0	0	0	0	0	0	0	0	0	0	0	0	0	0	0	0	0	0	0	0	0	0	0.0030395	0	0	0	0	0	0	0	0	0	0	0	0.0034396	0	0	0	tannins	0.000161978
C11H15N1O10S1	CHONS	352.034	7.8	N1O10S1	5	1.36364	0.909091	0	0.0048574	0	0	0.0055043	0	0	0	0	0	0	0	0	0	0	0	0	0	0	0	0	0	0	0	0.0054089	0	0	0	0.0034806	0	0	0	0.0035154	0	0.0040298	0.0053357	0.0039023	0	0	0	tannins	0.00090086
C12H11N1O10S1	CHONS	360.003	4.9	N1O10S1	8	0.916667	0.833333	0	0.0034913	0	0	0.0038076	0	0	0	0	0	0	0	0	0	0	0.0034643	0.003341	0.0035369	0	0	0	0	0	0	0.0030187	0	0	0	0	0	0	0	0	0	0	0	0	0	0	0	tannins	0.000516495
C12H13N1O10S1	CHONS	362.019	5.3	N1O10S1	7	1.08333	0.833333	0	0	0	0	0	0	0	0	0	0	0	0	0.0034409	0	0	0	0.0032784	0.0035523	0	0.0038682	0	0.0036715	0	0	0.0047416	0	0	0	0.0033218	0.0033466	0	0.0035129	0.0050054	0.0031434	0	0.0030512	0.0038905	0	0	0	tannins	0.00119562
C12H15N1O10S1	CHONS	364.035	8.5	N1O10S1	6	1.25	0.833333	0.0035353	0.0053528	0	0	0.004966	0	0	0.0051169	0	0.0043919	0	0.0032278	0	0	0.0037873	0.0041991	0.006323	0.0056369	0	0	0.0038635	0	0.0036557	0	0.0063591	0	0	0.0035344	0.0048688	0.0035914	0	0	0.0039987	0.0047483	0.0052226	0.005362	0.0065107	0	0	0	tannins	0.0024563
C12H17N1O10S1	CHONS	366.05	12	N1O10S1	5	1.41667	0.833333	0.005041	0.0071458	0	0	0.0051378	0	0.0056312	0.0051246	0	0.0054586	0.0050566	0.0036685	0.006321	0.0043177	0.0054803	0.0067535	0.0066339	0.0057788	0	0.0056457	0.0050068	0.0040692	0	0	0.0073554	0	0.0038853	0.004141	0.007653	0.0065408	0.0038382	0.0063955	0.0089017	0.0036519	0.005516	0.0081366	0.0071258	0	0	0	tannins	0.0041353
C13H9N1O10S1	CHONS	369.987	5.8	N1O10S1	10	0.692308	0.769231	0	0	0	0	0	0	0.0048418	0	0	0	0	0	0	0	0	0.0035894	0.0032884	0.0040299	0	0	0	0	0	0	0.0035542	0	0	0	0	0	0	0	0	0	0.004233	0	0	0.003351	0	0	tannins	0.000672193
C13H11N1O10S1	CHONS	372.003	4.5	N1O10S1	9	0.846154	0.769231	0	0.0033667	0	0	0.0043859	0	0	0	0	0	0	0.0037955	0.0032416	0	0	0.0033941	0.0035991	0.0048107	0	0.0053439	0	0	0	0	0.0039642	0	0	0	0.0040751	0.0043172	0	0.0077251	0.0033412	0.0044036	0.0045379	0.0038269	0.0048386	0.0039817	0	0	tannins	0.00192372
C13H13N1O10S1	CHONS	374.019	6.9	N1O10S1	8	1	0.769231	0.0040202	0.0046385	0	0	0.0051777	0	0	0.0054693	0	0.0042773	0	0.0046561	0.0045599	0	0.0045772	0.0058877	0.0044085	0.0061978	0	0.0059758	0.0041809	0	0.0036735	0.0042434	0.0049224	0	0	0.0038446	0.0035544	0.0064718	0.0030666	0.0043892	0.0067399	0	0.0077981	0.0068228	0.0037584	0.0033671	0	0	tannins	0.00316698
C13H15N1O10S1	CHONS	376.034	8.1	N1O10S1	7	1.15385	0.769231	0	0.0053051	0	0	0.0072676	0	0.0079422	0.0065899	0	0.0050404	0	0.0055921	0.0047287	0	0.0039794	0.0061095	0.0066542	0.0081825	0	0.0065408	0	0.0035275	0.0038568	0	0.0082641	0.003808	0.0044851	0	0.0079581	0.0059431	0.0032817	0.0055042	0.0089589	0.0053228	0.0068518	0.0075642	0.0052501	0	0	0	tannins	0.00386272
C13H17N1O10S1	CHONS	378.05	9.1	N1O10S1	6	1.30769	0.769231	0.0055515	0.0058578	0	0	0.0077243	0.012443	0.0075106	0.0060568	0.0083935	0.0055412	0.0056417	0.0069766	0.0034668	0.005089	0.0060359	0.007087	0.0078568	0.0064747	0	0.0067475	0	0.004514	0.0036143	0.0037162	0.010087	0.0057206	0.0044719	0.0050042	0.0091817	0.0082021	0.0051105	0	0.008552	0.0043689	0.0071423	0.0059148	0.008648	0	0	0.0045872	tannins	0.00533226
C13H19N1O10S1	CHONS	380.066	9.1	N1O10S1	5	1.46154	0.769231	0.0036377	0.0058911	0.0096629	0	0.0088487	0.014626	0.0070049	0.0061616	0.0090964	0.0086026	0.011469	0.0091114	0.0098206	0.0076458	0.009566	0.0085702	0.0081413	0.0078292	0	0.0089162	0.0061359	0	0.0038273	0	0.0095838	0.0048061	0.0040422	0.004367	0.0070857	0.0056886	0.0039508	0.0082891	0.0082248	0.0062059	0.007512	0.0086247	0.0080827	0	0	0.0059187	tannins	0.00642367
C14H9N1O10S1	CHONS	381.988	4	N1O10S1	11	0.642857	0.714286	0	0	0	0	0	0	0	0	0	0	0	0	0	0	0	0	0	0.0033819	0	0	0	0	0	0	0	0	0	0	0	0	0	0	0.0030009	0	0	0	0	0	0	0	tannins	0.00015957
C14H11N1O10S1	CHONS	384.003	8.4	N1O10S1	10	0.785714	0.714286	0	0	0	0	0.0043406	0	0.0056104	0.0039037	0	0.0053849	0	0.0058759	0.0042268	0	0	0.0038648	0.0051007	0.0059627	0	0.0060032	0.0043877	0.0042756	0	0.0039575	0.0047485	0	0	0	0.0047415	0.0051123	0	0.0052132	0.0065741	0.0038127	0.0062526	0.0047637	0.0058962	0	0	0	tannins	0.00275023
C14H13N1O10S1	CHONS	386.019	6.6	N1O10S1	9	0.928571	0.714286	0	0.0046026	0	0.0070492	0.00669	0	0.0061527	0.0064723	0.0068501	0.0060373	0.0047234	0.0064833	0.0057107	0.0051614	0.0055459	0.0063081	0.0078095	0.0085168	0.0061085	0.0081581	0.0059345	0.0050151	0.0083108	0.0052171	0.0089405	0.0042641	0.0037006	0.0039633	0.012838	0.010925	0.0049955	0.010506	0.01085	0.0067964	0.010236	0.011039	0.0084212	0.0056798	0.0057158	0.0069261	tannins	0.00646637
C14H15N1O10S1	CHONS	388.034	12.8	N1O10S1	8	1.07143	0.714286	0.0050668	0.0079319	0	0.0079683	0.0080583	0	0.0081523	0.0090237	0.0072579	0.0095149	0.0055821	0.0092137	0.0071457	0	0.008209	0.0079007	0.0095995	0.011738	0	0.01093	0.0047504	0.0084405	0.0060516	0.0063276	0.011408	0.0079515	0.0064226	0.0087155	0.010849	0.010949	0.0055017	0.0091989	0.012039	0.0089514	0.0095442	0.0099148	0.0092974	0.0058767	0	0.004824	tannins	0.00725767
C14H17N1O10S1	CHONS	390.05	13.8	N1O10S1	7	1.21429	0.714286	0.0061888	0.0085146	0.011847	0.0067403	0.013121	0.011904	0.0081874	0.0091494	0.0086774	0.0099826	0.0079815	0.0090379	0.0083039	0.0088336	0.0070699	0.0087347	0.012098	0.010534	0.0092696	0.0098541	0.0074368	0.0061549	0.0078926	0.0046839	0.013518	0.0086304	0.0077051	0.008032	0.011216	0.015603	0.0047898	0.011938	0.013207	0.0090874	0.010355	0.011607	0.010047	0.0047405	0.0064974	0.0054197	tannins	0.00911478
C14H19N1O10S1	CHONS	392.066	19.8	N1O10S1	6	1.35714	0.714286	0.011186	0.011761	0.010019	0.009216	0.011356	0.013969	0.013556	0.0077901	0.0087724	0.011107	0.0081801	0.011345	0.0092576	0.0084103	0.011288	0.0099856	0.01135	0.01292	0.0089947	0.013981	0.0074707	0.0074768	0.0063162	0.0059193	0.012244	0.0088145	0.006064	0.0070072	0.013245	0.010556	0.0065369	0	0.01393	0.0080978	0.012104	0.011065	0.012785	0.0054223	0	0.0075616	tannins	0.00942653
C14H21N1O10S1	CHONS	394.082	10.3	N1O10S1	5	1.5	0.714286	0	0.0066789	0.013358	0	0.0074915	0.012255	0.013075	0.0057186	0	0.0098576	0.0083763	0.0063159	0.0082081	0.0085249	0.0084751	0.0096521	0.0086106	0.011806	0.0052448	0.0095989	0.005665	0.0072962	0.0053675	0.0051769	0.0090277	0.0059999	0	0.0044967	0.0092612	0.0056554	0.0034018	0.0097548	0.0095439	0.0077798	0.0072399	0.0083387	0.0068124	0	0.0058554	0.0069795	tannins	0.0069225
C15H11N1O10S1	CHONS	396.003	7.8	N1O10S1	11	0.733333	0.666667	0	0	0	0	0.0048166	0	0.005212	0.0040909	0	0	0	0	0	0	0	0.003762	0.0044923	0.005271	0	0.0057987	0	0	0.0050619	0	0.0056305	0.0043877	0	0	0	0.0032629	0	0.0054181	0.0063294	0	0.006566	0.0038284	0.0064593	0.0035197	0	0	lignins/CRAM-like structures	0.00209769
C15H13N1O10S1	CHONS	398.019	8.4	N1O10S1	10	0.866667	0.666667	0.0036068	0.0056711	0	0	0.0072542	0	0.0053322	0.0066671	0	0.0052932	0	0.007544	0.004392	0	0.0051186	0.0061075	0.0072229	0.0088872	0	0.0088585	0.0064625	0.0050275	0.006709	0.007781	0.0080234	0.0066425	0.0057405	0.0077531	0.0078982	0.0082419	0.0036465	0.011811	0.010484	0.0059275	0.0078585	0.0095471	0.0094784	0.0043776	0.0063606	0.0046339	lignins/CRAM-like structures	0.005659
C15H15N1O10S1	CHONS	400.034	11.9	N1O10S1	9	1	0.666667	0.0052916	0.007609	0.011315	0.0065071	0.009544	0.01008	0.0099652	0.0069421	0.0084819	0.0085288	0.0078908	0.007712	0.0078336	0.0073024	0.0061825	0.0079978	0.011812	0.012499	0.011914	0.011352	0.0078305	0.0087091	0.0062577	0.0079389	0.01388	0.0077999	0.0093304	0.0099652	0.012203	0.011544	0.0084533	0.013208	0.015331	0.010401	0.013476	0.012935	0.010272	0.008452	0.0081191	0.0064261	lignins/CRAM-like structures	0.00948232
C15H17N1O10S1	CHONS	402.05	18.8	N1O10S1	8	1.13333	0.666667	0.0062664	0.011395	0.010651	0.0098329	0.012521	0.011497	0.011124	0.010685	0.011551	0.0093874	0.011085	0.011015	0.0098511	0.0073972	0.011725	0.012392	0.010729	0.012486	0.0096831	0.012199	0.012853	0.0078523	0.0074834	0.0088694	0.014564	0.0092523	0.0093612	0.0090689	0.012589	0.0094585	0.010577	0.014291	0.017205	0.010338	0.011924	0.012658	0.012821	0.0093249	0.0085173	0.009331	lignins/CRAM-like structures	0.0107953
C15H19N1O10S1	CHONS	404.066	18.4	N1O10S1	7	1.26667	0.666667	0.0088749	0.011186	0.0099098	0.0070698	0.012621	0.012757	0.0147	0.013944	0.014015	0.011339	0.0096333	0.011678	0.011869	0.010038	0.013183	0.011568	0.013437	0.014151	0.0076309	0.012082	0.0094865	0.0092627	0.0086455	0.010693	0.016749	0.011446	0.0063222	0.01084	0.016979	0.013364	0.0081385	0.021861	0.018066	0.0097326	0.013117	0.01402	0.013143	0.0097146	0.0054761	0.0083466	lignins/CRAM-like structures	0.0116773
C15H21N1O10S1	CHONS	406.081	17.2	N1O10S1	6	1.4	0.666667	0.008471	0.010635	0.019588	0.0074915	0.012574	0.012845	0.012626	0.010818	0.010323	0.011076	0.010292	0.014049	0.01122	0.0066862	0.0079692	0.0090501	0.012434	0.015023	0.0094261	0.013951	0.0083773	0.0071586	0.0090624	0.0047604	0.01455	0.0098492	0.006204	0.0078876	0.013932	0.0083921	0.0073125	0	0.017375	0.0092944	0.010963	0.01048	0.011419	0.0070714	0.0080417	0.0076105	lignins/CRAM-like structures	0.0101572
C16H13N1O10S1	CHONS	410.019	8.5	N1O10S1	11	0.8125	0.625	0	0.0058033	0	0	0.0050144	0	0.0071367	0.0067687	0.0067369	0.0056365	0.0050201	0.0066526	0	0	0.0051538	0.0069406	0.0051592	0.0080211	0	0.0085668	0.003874	0.0044513	0.0063511	0.0047507	0.0068155	0.0075289	0	0.0046567	0.0071439	0.0066284	0.0038324	0.007305	0.008632	0.0052718	0.0055073	0.005636	0.0076949	0.0054014	0.0056578	0.0054945	lignins/CRAM-like structures	0.00488111
C16H15N1O10S1	CHONS	412.035	9.3	N1O10S1	10	0.9375	0.625	0.0047173	0.0062804	0	0.0069457	0.0083992	0.0077319	0.006911	0.007324	0.011327	0.0074645	0.0081829	0.0091044	0.0092459	0.0086635	0.0071305	0.0096844	0.007679	0.0095622	0.0085567	0.012474	0.0079916	0.0073686	0.0082171	0.0070338	0.009434	0.0095908	0.0072223	0.00857	0.010561	0.0087309	0.0068356	0.015048	0.012536	0.0081024	0.0095055	0.010893	0.01085	0.0071938	0.0057035	0.008265	lignins/CRAM-like structures	0.00842593
C16H17N1O10S1	CHONS	414.05	10.5	N1O10S1	9	1.0625	0.625	0.0041219	0.0069679	0.011019	0.007574	0.010081	0.013102	0.016106	0.011122	0.0096495	0.012145	0.01545	0.013326	0.01017	0.009708	0.010975	0.0091083	0.012721	0.014642	0.0096141	0.013464	0.010614	0.0086491	0.0094282	0.012633	0.013163	0.010802	0.0102	0.012508	0.01291	0.014056	0.0092266	0.017578	0.015918	0.010945	0.012855	0.012912	0.014181	0.0085129	0.010653	0.013134	lignins/CRAM-like structures	0.0115486
C16H19N1O10S1	CHONS	416.066	10.3	N1O10S1	8	1.1875	0.625	0.0067012	0.0068779	0	0.0078393	0.010817	0.010476	0.015982	0.010596	0.01288	0.010044	0.010914	0.013185	0.012876	0.0093577	0.012908	0.012224	0.012125	0.015965	0.009683	0.013855	0.0098154	0.0094083	0.0091179	0.011625	0.01522	0.01144	0.011999	0.011257	0.015922	0.010209	0.0087051	0.016198	0.014498	0.01282	0.012315	0.01173	0.014675	0.010629	0.010196	0.013368	lignins/CRAM-like structures	0.0114113
C16H21N1O10S1	CHONS	418.082	24.6	N1O10S1	7	1.3125	0.625	0.0071343	0.014866	0.016966	0.012703	0.011991	0.020678	0.012794	0.012048	0.011597	0.012497	0.011433	0.014304	0.014158	0.010407	0.013449	0.01208	0.012941	0.013838	0.012193	0.01277	0.0099536	0.0097937	0.0078456	0.008315	0.012258	0.012075	0.0074809	0.011831	0.015863	0.0079982	0.0075477	0.016539	0.016806	0.01021	0.010612	0.011273	0.01393	0.0075456	0.0093966	0.0098066	lignins/CRAM-like structures	0.0119482
C16H23N1O10S1	CHONS	420.097	13.4	N1O10S1	6	1.4375	0.625	0.0093628	0.0085895	0	0.0086532	0.010607	0	0.01422	0.011784	0.010422	0.010216	0.010807	0.012207	0.01301	0.011178	0.01093	0.012572	0.012438	0.010799	0.0089802	0.012548	0.0087178	0	0	0.0080546	0.010055	0.0070368	0	0.0081346	0.012643	0.0081787	0.0063257	0	0.013954	0.0087181	0.010148	0.0095146	0.010812	0	0.0080302	0.0078711	lignins/CRAM-like structures	0.00843795
C17H13N1O10S1	CHONS	422.019	8.4	N1O10S1	12	0.764706	0.588235	0	0.0057927	0	0	0.0068977	0	0.005955	0.0068954	0.0057057	0	0	0.0058004	0.0065424	0.0048263	0	0.0049093	0.003336	0.0077356	0.0056294	0.0059551	0.0051254	0.0040993	0.0058082	0.0077361	0.0063345	0.0066618	0.0043476	0.0065322	0.00539	0.0060571	0.004333	0.0082257	0.00814	0.0056891	0.0079977	0.0074312	0.0061032	0.0044406	0.0048781	0.0064497	lignins/CRAM-like structures	0.00494404
C17H15N1O10S1	CHONS	424.035	7.9	N1O10S1	11	0.882353	0.588235	0	0.005535	0.010683	0.0065293	0.007017	0	0.0088751	0.010443	0.0094536	0.0070721	0	0.0096099	0.0069288	0.0067807	0.005216	0.0086157	0.0079769	0.0087008	0	0.011598	0.0062539	0.0087664	0	0.0072533	0.0085796	0.0082354	0.0067091	0.010457	0.0099216	0.010454	0.0070654	0.011774	0.010045	0.0065798	0.011459	0.008699	0.0098839	0.0079274	0.0072163	0.0065502	lignins/CRAM-like structures	0.00737163
C17H17N1O10S1	CHONS	426.05	10	N1O10S1	10	1	0.588235	0	0.0066486	0.0119	0.0087378	0.0075665	0.011223	0.01045	0.0094893	0.010774	0.0094076	0.010393	0.0088322	0.0096906	0.0095716	0.014595	0.010016	0.0087187	0.014419	0.0088056	0.011633	0.010975	0.0089711	0.010932	0.0096942	0.013075	0.010007	0.0086056	0.013442	0.01103	0.010322	0.0076562	0.012441	0.01316	0.011469	0.011013	0.008402	0.011433	0.0089676	0.0099759	0.0081444	lignins/CRAM-like structures	0.0100647
C17H19N1O10S1	CHONS	428.066	13.8	N1O10S1	9	1.11765	0.588235	0	0.0088104	0.015693	0	0.01332	0.015159	0.014088	0.012116	0.0151	0.011156	0.016172	0.013566	0.0098147	0.013406	0.011806	0.013427	0.010681	0.014476	0.01166	0.013168	0.009792	0.010896	0.012337	0.0090875	0.0096594	0.0131	0.0076872	0.011763	0.016176	0.010928	0.0095845	0.01911	0.015381	0.012387	0.0123	0.010818	0.013454	0.01056	0.010813	0.010231	lignins/CRAM-like structures	0.0117421
C17H21N1O10S1	CHONS	430.082	12	N1O10S1	8	1.23529	0.588235	0.0051671	0.0078168	0.016003	0.0084545	0.01059	0.019137	0.014111	0.012311	0.015325	0.013751	0.014487	0.015322	0.013074	0.011715	0.014699	0.014134	0.014138	0.011801	0.012977	0.012493	0.010077	0.010151	0.0088689	0.010215	0.012448	0.010209	0.0094714	0.010691	0.012346	0.0091408	0.0082252	0.015961	0.015957	0.011423	0.012829	0.010154	0.011157	0.0072673	0.010403	0.011465	lignins/CRAM-like structures	0.0118991
C17H23N1O10S1	CHONS	432.097	14	N1O10S1	7	1.35294	0.588235	0.0058702	0.0088959	0.018151	0	0.0097185	0.016642	0.0138	0.0087065	0.012854	0.012511	0.013498	0.011956	0.0097583	0.010754	0.013481	0.0099874	0.012222	0.014086	0.01156	0.011988	0.0083523	0.0070157	0	0.0093371	0.012221	0.0069988	0.0060929	0.0094603	0.013822	0.0087691	0.0064835	0.012167	0.014615	0.010276	0.010154	0.0092909	0.011027	0.0054278	0.0082255	0.0084533	lignins/CRAM-like structures	0.0101157
C18H13N1O10S1	CHONS	434.019	6.7	N1O10S1	13	0.722222	0.555556	0	0	0	0	0.0052621	0	0.0060894	0.0049336	0	0	0	0.0036469	0	0	0.004219	0.0049632	0	0.0050994	0	0.0054462	0.0050597	0	0.0039999	0	0.0036069	0.005925	0.0044298	0.0044419	0	0.004819	0	0.0050421	0.0055267	0.004184	0.0060636	0.0038296	0.0037284	0	0.0057712	0	lignins/CRAM-like structures	0.00265219
C17H25N1O10S1	CHONS	434.113	12.8	N1O10S1	6	1.47059	0.588235	0.0065129	0.0082071	0.010938	0	0.0094145	0.013192	0.0092919	0	0.010582	0.0086432	0.010788	0.0082051	0.0084055	0.0078458	0.0067562	0.0064094	0.0096628	0.010922	0.010036	0.0090864	0.0076684	0.0065231	0.0042949	0	0.0086606	0	0	0.0072799	0.0085327	0.0059458	0.0068795	0	0.010896	0.0076481	0.0086561	0.0074771	0.006722	0.0063253	0	0.0079256	lignins/CRAM-like structures	0.00690835
C18H15N1O10S1	CHONS	436.034	5.5	N1O10S1	12	0.833333	0.555556	0	0.0041596	0	0	0.0066727	0.0087461	0	0.0076275	0.0062612	0	0.0056836	0.006898	0	0.0066646	0.0051987	0.0071934	0.0037699	0.0090795	0	0.0078629	0.0050545	0.006269	0.0061556	0.0068911	0.0051191	0.0062782	0.0051742	0.0079949	0.0060066	0.0052933	0.0045373	0.0078613	0.0084253	0.0067439	0.0053261	0.0068971	0.0054974	0.006014	0.005044	0.0067371	lignins/CRAM-like structures	0.00522844
C18H17N1O10S1	CHONS	438.05	9.9	N1O10S1	11	0.944444	0.555556	0	0	0	0.0080894	0.0079164	0.0085273	0.0063243	0.0067345	0.011112	0.007967	0.0091587	0.0091821	0.0076305	0.0093957	0.0094603	0.0073045	0.0076478	0.0092576	0.0060054	0.007486	0.0074452	0.007521	0.0075629	0.0072723	0.0081854	0.0084943	0.0064014	0.01068	0.011759	0.0077128	0.0071501	0.013245	0.011738	0.0069925	0.0090052	0.0089079	0.011032	0.0086527	0.0087009	0.0089723	lignins/CRAM-like structures	0.00791576
C18H19N1O10S1	CHONS	440.066	12.5	N1O10S1	10	1.05556	0.555556	0	0	0.013308	0.0094836	0	0.016	0.011379	0	0	0	0	0.01214	0.0096367	0.009942	0	0	0	0.011241	0.010353	0	0.009843	0.0096905	0.011461	0.0095801	0.010343	0.010061	0.0093873	0.014894	0.012923	0.01057	0.0090534	0.013759	0.013274	0.0089786	0.011564	0.010357	0.0092545	0.01016	0.011908	0.011686	lignins/CRAM-like structures	0.00805577
C18H21N1O10S1	CHONS	442.081	12.9	N1O10S1	9	1.16667	0.555556	0.0046487	0.0082486	0.017511	0.011554	0.0098416	0.021506	0.01711	0.012187	0.015125	0.015118	0.016138	0.014031	0.015378	0.0093641	0.013991	0.012827	0.0074172	0.012311	0.015904	0.011565	0.010271	0.0078488	0.01158	0.013196	0.013147	0.01248	0.0090162	0.014651	0.014474	0.0097667	0.0076248	0.012825	0.015646	0.01035	0.012211	0.0093111	0.010433	0.009826	0.011656	0.012139	lignins/CRAM-like structures	0.0122557
C18H23N1O10S1	CHONS	444.097	14.5	N1O10S1	8	1.27778	0.555556	0	0	0.017439	0.0095329	0.0087114	0.023204	0.015774	0.011914	0.01604	0.014981	0.015461	0.014697	0.01348	0.010788	0.014922	0.012046	0.011018	0.012477	0.012991	0.010485	0.0092932	0.0074449	0.0085311	0.0091016	0.010931	0.010725	0.0083222	0.010232	0.011055	0.0087879	0.0084493	0.012944	0.014259	0.0099294	0.0074408	0.0088717	0.011824	0.0081014	0.0073486	0.011771	lignins/CRAM-like structures	0.0110331
C18H25N1O10S1	CHONS	446.113	10.7	N1O10S1	7	1.38889	0.555556	0	0.0070048	0.013835	0	0.0097186	0.019208	0.011838	0	0.011767	0.0098668	0.011058	0.010327	0.0085911	0.010084	0.0089641	0.009443	0.0091122	0.010668	0.0099747	0.0081514	0.0084133	0	0.0064927	0.0066931	0.010378	0.0084384	0	0.0084437	0.0096117	0.0068374	0	0.012318	0.011037	0	0.0072789	0.0093369	0.0086312	0.0072836	0.0084124	0	lignins/CRAM-like structures	0.00773045
C19H15N1O10S1	CHONS	448.034	6.7	N1O10S1	13	0.789474	0.526316	0	0	0	0	0.0045297	0	0	0	0.0075489	0.0054952	0	0.0057862	0	0	0.005987	0.0038539	0.0046227	0.0064508	0	0.0055215	0.0052682	0	0	0.0047653	0.003773	0	0	0.0067893	0	0.0036787	0	0.0051181	0.0065943	0.0040727	0.0047823	0.0054585	0.0062282	0	0.0054011	0	lignins/CRAM-like structures	0.00279314
C19H17N1O10S1	CHONS	450.05	9.9	N1O10S1	12	0.894737	0.526316	0	0	0	0	0.0066815	0	0.0067418	0.0057887	0.007849	0.0063789	0	0.0080893	0.0068178	0.0055897	0.0067336	0.0064027	0.0039293	0.0071125	0	0.0076434	0.0045493	0.0063273	0	0	0.0060802	0.009665	0.0061891	0.007204	0.0065576	0.005184	0.0044918	0.0081934	0.0083478	0.0059824	0.0059344	0.0069466	0.0069788	0.0053162	0.00542	0.0065685	lignins/CRAM-like structures	0.00504237
C19H21N1O10S1	CHONS	454.081	12.8	N1O10S1	10	1.10526	0.526316	0	0	0.019292	0.007148	0	0.016204	0.011575	0.010171	0.012051	0.010095	0.017371	0.009527	0.012463	0.0097806	0.011737	0.010194	0.0059833	0.0062625	0.0075092	0.0095048	0.010396	0.0061854	0.0062699	0.005917	0.007364	0.0068623	0.0098153	0.011213	0.011467	0.0063123	0.0078084	0.0094203	0.0099804	0.0072265	0.007356	0.0089263	0.0088367	0.0074984	0.011226	0.011071	lignins/CRAM-like structures	0.00895052
C19H23N1O10S1	CHONS	456.097	8.5	N1O10S1	9	1.21053	0.526316	0	0.0058169	0.020186	0.011735	0.011208	0.027607	0.015396	0.014259	0.020268	0.012854	0.014839	0.013503	0.013204	0.010661	0.012829	0.012144	0.008538	0.0091895	0.0099404	0.0088567	0.0083883	0.0089488	0.0079308	0.0074959	0.0078309	0.0099724	0.0085414	0.012523	0.012302	0.0070039	0.0055275	0.012232	0.009451	0.0082071	0.010981	0.0080362	0.0064314	0.0078302	0.011974	0.008976	lignins/CRAM-like structures	0.0108405
C19H25N1O10S1	CHONS	458.112	7.3	N1O10S1	8	1.31579	0.526316	0	0.005117	0.017817	0	0.01016	0.022323	0.013183	0.010058	0.018104	0.012436	0.015674	0.012351	0.014165	0.014563	0.011907	0.012576	0.0078045	0.009645	0.0080057	0.0076458	0.0097575	0.0066277	0.0080375	0	0.0074185	0.010052	0	0.012089	0.0081778	0.0057478	0	0.007938	0.0096556	0	0.0065741	0.0059368	0.0087728	0.0072642	0.009051	0	lignins/CRAM-like structures	0.00866588
C20H15N1O10S1	CHONS	460.035	4.7	N1O10S1	14	0.75	0.5	0	0	0	0	0	0	0	0	0	0.0048399	0	0.0046331	0	0	0	0	0	0	0	0.0042683	0	0	0	0	0.0040391	0	0	0	0	0.0034765	0	0	0	0.0050673	0	0	0.0055379	0	0	0	lignins/CRAM-like structures	0.000796553
C19H27N1O10S1	CHONS	460.128	11.4	N1O10S1	7	1.42105	0.526316	0	0.0074025	0.013721	0	0.0088484	0.015663	0.01189	0.0085891	0.012763	0.0082501	0.011396	0.0069647	0.010168	0.0080398	0.0086828	0.0090174	0.007918	0.0086225	0	0.0085473	0	0	0	0	0	0	0	0.0082731	0.0073118	0.0060136	0	0.0073541	0.0073569	0	0	0.007353	0.005975	0	0	0	lignins/CRAM-like structures	0.00540303
C20H17N1O10S1	CHONS	462.05	6.6	N1O10S1	13	0.85	0.5	0	0.0047188	0	0	0	0	0	0	0	0.0049604	0	0.0050927	0.0044019	0	0.0045797	0.0065579	0	0.0046212	0	0	0	0.0064342	0	0	0.0034444	0	0	0.0069018	0	0.0039636	0.0037183	0.0045957	0.0043649	0	0.0048851	0.0033902	0.0045307	0.0059268	0	0.0078706	lignins/CRAM-like structures	0.00237397
C20H23N1O10S1	CHONS	468.097	5	N1O10S1	10	1.15	0.5	0	0.0038538	0.019763	0	0.0066148	0.021523	0.014434	0.010926	0.015253	0.010244	0.014916	0.012415	0.013528	0.011522	0.012713	0.0094871	0.0071334	0.0090147	0.0075539	0	0.0094089	0.0071213	0.0067868	0.0059203	0.006081	0.0086334	0.008002	0.011929	0.0077194	0.0061003	0	0.0094447	0.011794	0.006563	0.0079746	0.0059927	0.0076837	0.0072112	0.0077048	0.0085308	lignins/CRAM-like structures	0.00878741
C20H29N1O10S1	CHONS	474.144	9.6	N1O10S1	7	1.45	0.5	0.0050109	0	0.012523	0	0.0085187	0.012965	0	0.0076589	0.010402	0	0	0	0.008137	0.0084503	0	0.0072058	0.0068878	0.0084223	0	0.0072882	0	0	0.0059322	0	0.0055904	0	0	0	0	0.0051578	0	0	0	0	0	0	0	0	0	0	lignins/CRAM-like structures	0.00300376
C21H29N1O10S1	CHONS	486.144	9.2	N1O10S1	8	1.38095	0.47619	0	0	0.019954	0	0.0087498	0.022017	0.011506	0.010709	0.015147	0.010546	0.012658	0.010965	0.010036	0	0.011043	0.0084823	0.0063706	0.007103	0	0.0069404	0.0061906	0	0	0	0.0045906	0.0066445	0	0.0090026	0.0066839	0	0	0.0066548	0	0.0045071	0.0060504	0.0039875	0	0	0	0.0060493	lignins/CRAM-like structures	0.00581471
C21H31N1O10S1	CHONS	488.16	5.7	N1O10S1	7	1.47619	0.47619	0.0039268	0.0041526	0.015453	0	0	0.012563	0	0.00706	0	0	0.008741	0.0064408	0	0.0074819	0	0	0	0	0	0	0	0	0	0	0	0	0	0	0	0.0043235	0	0	0	0	0.0052822	0.004513	0	0	0	0	lignins/CRAM-like structures	0.00199845
C24H31N1O10S1	CHONS	524.16	9	N1O10S1	10	1.29167	0.416667	0	0	0.017334	0	0	0.018793	0.012108	0.0071569	0.008102	0.01041	0.008638	0.0059372	0.0068977	0	0.0075332	0	0	0	0	0	0	0	0	0	0	0	0	0.011589	0	0	0	0	0	0	0	0	0	0	0	0	lignins/CRAM-like structures	0.00286248
C24H33N1O10S1	CHONS	526.175	11.8	N1O10S1	9	1.375	0.416667	0	0	0	0	0	0	0	0	0	0	0.010366	0	0	0	0.0066239	0	0	0	0	0	0	0	0	0	0	0	0	0	0	0	0	0	0	0	0	0	0	0	0	0	lignins/CRAM-like structures	0.000424748
C25H27N1O10S1	CHONS	532.129	4.8	N1O10S1	13	1.08	0.4	0	0	0	0	0	0	0	0	0	0	0	0.003974	0	0	0.0043593	0	0	0	0	0	0	0.0042563	0	0.0040378	0	0	0	0	0	0	0	0	0	0.0046156	0.0036051	0	0	0	0	0	lignins/CRAM-like structures	0.000621203
C25H35N1O10S1	CHONS	540.191	10	N1O10S1	9	1.4	0.4	0	0	0	0	0	0	0	0	0.010018	0	0	0.0056579	0.0063825	0	0	0	0	0	0	0	0	0	0	0	0	0	0	0	0	0	0	0	0	0	0	0	0	0	0	0	lignins/CRAM-like structures	0.00055146
C25H37N1O10S1	CHONS	542.206	7.7	N1O10S1	8	1.48	0.4	0	0	0.015282	0	0	0	0	0	0	0	0.0052339	0.0038257	0.0034567	0	0.0040412	0	0	0	0	0	0	0	0	0	0	0	0	0	0	0	0	0	0	0	0	0	0	0	0	0	lignins/CRAM-like structures	0.000795988
C26H33N1O10S1	CHONS	550.176	5.4	N1O10S1	11	1.26923	0.384615	0	0	0.011729	0	0	0.0092437	0	0.0041473	0	0	0.0059529	0.0060523	0	0	0	0	0	0	0	0	0	0	0	0	0	0	0	0	0	0	0	0	0	0	0	0	0	0	0	0	lignins/CRAM-like structures	0.00092813
C27H33N1O10S1	CHONS	562.175	4.9	N1O10S1	12	1.22222	0.37037	0	0	0.010952	0	0	0.0080969	0	0	0	0	0.0062059	0	0.0039361	0	0	0.0044606	0	0	0	0	0	0	0	0	0	0	0	0	0	0	0	0	0	0	0	0	0	0	0	0	lignins/CRAM-like structures	0.000841287
C27H35N1O10S1	CHONS	564.191	8	N1O10S1	11	1.2963	0.37037	0	0	0	0	0	0	0	0	0	0	0.0073051	0	0	0	0	0.0054787	0	0	0	0	0	0	0	0	0	0	0	0	0	0	0	0	0	0	0	0	0	0	0	0	lignins/CRAM-like structures	0.000319595
C27H37N1O10S1	CHONS	566.206	6.4	N1O10S1	10	1.37037	0.37037	0	0	0	0	0	0	0	0	0.0069299	0.0054524	0	0.004539	0	0	0	0	0	0	0	0	0	0	0	0	0	0	0	0	0	0	0	0	0	0	0	0	0	0	0	0	lignins/CRAM-like structures	0.000423033
C27H39N1O10S1	CHONS	568.222	8.3	N1O10S1	9	1.44444	0.37037	0	0	0	0	0	0	0	0	0	0.0063433	0	0	0	0	0	0	0	0	0	0	0	0	0	0	0	0	0	0	0	0	0	0	0	0	0	0	0	0	0	0	lignins/CRAM-like structures	0.000158583
C28H33N1O10S1	CHONS	574.175	6	N1O10S1	13	1.17857	0.357143	0	0	0	0	0	0	0	0	0	0	0	0	0.0040504	0	0	0	0	0	0	0	0	0	0	0	0	0	0	0	0	0	0	0	0	0	0	0	0	0	0	0	lignins/CRAM-like structures	0.00010126
C28H39N1O10S1	CHONS	580.222	8.2	N1O10S1	10	1.39286	0.357143	0	0	0	0	0	0	0	0	0.0082534	0.0053077	0.0069859	0	0	0	0	0	0	0	0	0	0	0	0	0	0	0	0	0	0	0	0	0	0	0	0	0	0	0	0	0	lignins/CRAM-like structures	0.000513675
C28H41N1O10S1	CHONS	582.238	5.1	N1O10S1	9	1.46429	0.357143	0	0	0	0	0	0	0	0	0.0058837	0	0	0	0	0	0	0	0	0	0	0	0	0	0	0	0	0	0	0	0	0	0	0	0	0	0	0	0	0	0	0	lignins/CRAM-like structures	0.000147093
C9H15N1O10S1	CHONS	328.034	10.2	N1O10S1	3	1.66667	1.11111	0	0.0056121	0	0	0	0	0	0	0	0	0	0	0.0029643	0	0	0	0.0029299	0	0	0.0049693	0	0	0	0	0.002387	0	0	0	0	0	0	0	0.0025447	0	0	0.0036452	0.0032057	0	0	0	carbohydrates	0.000706455
C9H17N1O10S1	CHONS	330.05	14	N1O10S1	2	1.88889	1.11111	0.0043042	0.0073489	0	0	0	0	0	0	0	0	0	0	0	0	0.0032143	0.0040553	0.0033251	0	0	0	0	0	0	0	0.0031273	0	0	0	0	0	0	0	0.0038435	0	0	0.0037164	0.0043277	0	0	0	carbohydrates	0.000931567
C9H19N1O10S1	CHONS	332.066	4	N1O10S1	1	2.11111	1.11111	0	0	0	0	0	0	0	0	0	0	0	0	0	0	0	0	0.0026535	0	0	0	0	0	0	0	0	0	0	0	0	0	0	0	0	0	0	0	0	0	0	0	carbohydrates	6.63375e-05
C10H17N1O10S1	CHONS	342.05	8.4	N1O10S1	3	1.7	1	0.0058436	0.0050001	0	0	0	0	0	0	0	0	0	0	0.0043529	0	0.0036169	0.0066587	0.0062554	0.0041699	0	0.0058828	0	0	0	0	0.0086682	0	0	0	0.0050457	0.005756	0	0	0.0044688	0	0	0.0086997	0.0051832	0	0	0	carbohydrates	0.00199005
C10H19N1O10S1	CHONS	344.066	6.6	N1O10S1	2	1.9	1	0	0	0	0	0.0040207	0	0	0	0	0	0	0	0	0	0	0	0.0039832	0	0	0	0	0	0	0	0.0035369	0	0	0	0.0050046	0	0	0	0.0029163	0	0	0.0035858	0.0028355	0	0	0	carbohydrates	0.000647075
C10H21N1O10S1	CHONS	346.081	4.1	N1O10S1	1	2.1	1	0	0	0	0	0	0	0	0	0	0	0	0	0	0	0	0	0	0	0	0	0	0	0	0	0	0	0	0	0	0	0	0	0	0	0	0.0026632	0	0	0	0	carbohydrates	6.658e-05
C11H17N1O10S1	CHONS	354.05	9.2	N1O10S1	4	1.54545	0.909091	0.0073707	0.0055978	0	0	0.0055171	0	0.0049964	0	0	0	0	0	0.0045403	0	0.004852	0.0060177	0.0039267	0.0060571	0	0.0066254	0	0	0	0	0.0051081	0	0	0	0.0053719	0.00383	0	0.0050119	0.0043795	0	0.0035355	0.0050654	0.0033327	0	0	0	carbohydrates	0.0022784
C11H19N1O10S1	CHONS	356.066	7	N1O10S1	3	1.72727	0.909091	0.0047404	0.0045175	0	0	0	0	0	0	0.0057076	0.0049483	0	0.0047693	0	0	0	0.003746	0	0.0050431	0	0.0037862	0	0	0	0	0.0039637	0	0	0	0.0041778	0.0048852	0	0	0.0056568	0	0	0.0048183	0.0064983	0	0	0	carbohydrates	0.00168146
C11H21N1O10S1	CHONS	358.081	11.1	N1O10S1	2	1.90909	0.909091	0.0070339	0.0065966	0	0	0.004744	0.010061	0.0057448	0	0.0055552	0	0.0065287	0.0033896	0.0044236	0	0.0033159	0.0052464	0.0056608	0.0049704	0	0.0037501	0.0036063	0	0	0	0.0030277	0	0	0	0.004146	0	0	0.0041385	0.0048399	0	0	0.0051644	0.0043747	0	0	0	carbohydrates	0.00265796
C12H19N1O10S1	CHONS	368.066	11.8	N1O10S1	4	1.58333	0.833333	0.006192	0.0071739	0	0	0.0075678	0.0079493	0.0056687	0	0.0061847	0	0	0	0.0038855	0	0.0059363	0	0.0061186	0.0065573	0	0.0063979	0	0	0.0040728	0	0.0060458	0	0	0	0.0051658	0	0	0.0068632	0.0059914	0.0033127	0.0048396	0.0065376	0.0049755	0	0	0	carbohydrates	0.00293591
C12H21N1O10S1	CHONS	370.081	18	N1O10S1	3	1.75	0.833333	0.0068278	0.010361	0.010694	0	0.0085078	0.011782	0.0099267	0.0072647	0.0063134	0.0073116	0.0064464	0.0067088	0.0081129	0	0.0037197	0.0066299	0.0068498	0.0097574	0	0.0076548	0.004176	0	0	0	0.0085759	0	0	0	0.0086231	0.0054846	0.003966	0.0064781	0.008355	0.0037276	0.0058667	0.0065974	0.008547	0	0	0	carbohydrates	0.00513165
C12H23N1O10S1	CHONS	372.097	11.9	N1O10S1	2	1.91667	0.833333	0.00488	0.0072105	0.012678	0	0.00526	0.008459	0.006023	0	0.005564	0.0043721	0	0.0038405	0.0047538	0	0	0	0.0060213	0.0068625	0	0.0040635	0.0041849	0	0	0	0.0038816	0	0	0	0.0055408	0.0039364	0	0.0052232	0.0031799	0	0.0041828	0.0060654	0.0031301	0	0	0	carbohydrates	0.00298283
C12H25N1O10S1	CHONS	374.113	4.6	N1O10S1	1	2.08333	0.833333	0.0038157	0	0	0	0	0	0	0	0	0	0	0	0	0	0	0	0	0	0	0	0	0	0	0	0	0	0	0	0	0	0	0	0	0	0	0	0	0	0	0	carbohydrates	9.53925e-05
C13H21N1O10S1	CHONS	382.082	10.7	N1O10S1	4	1.61538	0.769231	0.0044726	0.0067515	0	0	0.0045423	0.0098358	0	0.0063767	0.0092732	0.004283	0.0071092	0.0067415	0.0072312	0.0060684	0.0049997	0.0051881	0.0058236	0.0065255	0	0.0065716	0	0	0	0	0.0054159	0	0	0	0.0080049	0.0037584	0.0030677	0.0061218	0.0050887	0.0049869	0.0049206	0.0050717	0.0060459	0	0	0	carbohydrates	0.00385691
C13H23N1O10S1	CHONS	384.097	12.8	N1O10S1	3	1.76923	0.769231	0.0052756	0.0079403	0.010175	0	0.0076145	0.011564	0.0078921	0.0043285	0.0064005	0.0061577	0.0059802	0.008782	0.0051491	0.0042432	0	0.0065657	0.0046292	0.008056	0	0.0046777	0.0046125	0	0	0	0.0057559	0	0	0	0.0080618	0	0	0.0046462	0.0059184	0.0038516	0	0.0047611	0.0054553	0	0	0	carbohydrates	0.00396235
C13H25N1O10S1	CHONS	386.112	8.9	N1O10S1	2	1.92308	0.769231	0.007074	0.0058138	0	0	0.0040091	0	0.0069268	0	0	0.0057601	0.0057897	0.0046622	0.0071594	0.0047104	0	0	0.0051151	0.0046807	0	0.0056221	0	0	0	0	0	0	0	0	0.0042633	0	0	0.0039623	0.0059534	0	0	0.0049426	0.0042652	0	0	0	carbohydrates	0.00226775
C13H27N1O10S1	CHONS	388.128	6.5	N1O10S1	1	2.07692	0.769231	0	0	0.013657	0	0	0	0	0.0050254	0	0	0.0057266	0	0	0	0	0	0	0	0	0	0	0	0	0	0	0	0	0	0	0	0	0	0	0	0	0	0	0	0	0	carbohydrates	0.000610225
C14H23N1O10S1	CHONS	396.097	7.8	N1O10S1	4	1.64286	0.714286	0.0063141	0.0053216	0.010702	0	0.006334	0.01788	0.0067698	0.0068929	0.0071613	0.0093215	0.011199	0.0056965	0.006987	0.0071316	0.0055333	0.0062766	0.0061172	0.0058192	0	0.0079636	0.0050509	0	0	0	0.0046479	0	0	0	0.0063133	0.0042205	0	0.0054625	0.0062941	0	0.0054553	0.0045767	0.0038561	0	0	0.0058177	carbohydrates	0.0047779
C14H25N1O10S1	CHONS	398.113	11.1	N1O10S1	3	1.78571	0.714286	0.0058093	0.0071298	0	0	0.005082	0.013498	0.0058593	0	0.0057521	0	0.0059514	0.0054308	0.0056703	0	0.0046771	0.0060221	0.0039434	0.0048622	0	0	0	0	0	0	0.0035752	0	0	0	0	0	0	0	0	0	0	0.0034357	0.0037212	0	0	0	carbohydrates	0.0022605
C14H27N1O10S1	CHONS	400.128	14.2	N1O10S1	2	1.92857	0.714286	0.0056713	0.0088959	0.01728	0	0.0077709	0.009185	0	0.0047242	0.0090943	0.0070347	0.0070345	0.0074314	0.009781	0.0078536	0.0050678	0.0064152	0.0056102	0.0085317	0	0.0057228	0.0041948	0	0	0	0.0047974	0	0	0	0.0055693	0	0	0.0064204	0.00438	0	0	0	0.0041476	0	0	0	carbohydrates	0.00406535
C14H29N1O10S1	CHONS	402.144	4.6	N1O10S1	1	2.07143	0.714286	0	0	0	0	0	0	0.0054349	0	0.0069341	0	0	0	0	0	0	0	0	0	0	0	0	0	0	0	0	0	0	0	0	0	0	0	0	0	0	0	0	0	0	0	carbohydrates	0.000309225
C15H9N1O10S1	CHONS	393.988	8.5	N1O10S1	12	0.6	0.666667	0	0	0	0	0.012553	0	0.025634	0.026572	0.038414	0.019442	0.037854	0.018785	0	0	0.021624	0.024468	0	0.0037744	0	0	0	0.0064323	0	0	0	0	0	0.0045551	0.0054187	0.0042939	0	0	0	0.0045704	0	0	0	0	0	0	aromatic structures	0.00635977
C16H9N1O10S1	CHONS	405.987	4.9	N1O10S1	13	0.5625	0.625	0	0	0	0	0	0	0	0	0	0	0	0	0	0	0	0	0	0	0	0	0	0	0	0	0	0	0	0	0	0	0	0.0043185	0	0	0	0	0	0	0	0	aromatic structures	0.000107963
C16H11N1O10S1	CHONS	408.003	6.4	N1O10S1	12	0.6875	0.625	0	0	0	0	0	0	0	0	0	0	0	0	0	0	0	0	0	0.0038681	0	0.0051263	0	0	0	0	0.0042557	0	0	0	0.0038809	0.0037962	0	0.0054638	0.0036099	0	0.0056375	0.0034033	0.004318	0.0039744	0	0	aromatic structures	0.00118335
C17H9N1O10S1	CHONS	417.987	4.5	N1O10S1	14	0.529412	0.588235	0	0	0	0	0	0	0	0	0	0	0	0	0	0	0	0.0040477	0	0	0	0	0	0	0	0	0	0	0	0	0	0	0	0	0	0	0	0	0	0	0	0	aromatic structures	0.000101193
C17H11N1O10S1	CHONS	420.003	6.2	N1O10S1	13	0.647059	0.588235	0	0	0	0	0.0038951	0	0	0	0	0	0	0	0	0	0	0	0	0.004937	0	0	0	0	0	0	0.0041227	0	0	0	0.0054908	0	0	0.0039271	0	0	0	0.0038249	0	0	0	0	aromatic structures	0.00065494
C18H9N1O10S1	CHONS	429.988	4.3	N1O10S1	15	0.5	0.555556	0	0	0	0	0	0	0	0	0	0	0	0	0	0	0	0	0	0	0	0	0	0	0	0	0	0	0	0	0	0	0	0	0	0	0	0	0.0036269	0	0	0	aromatic structures	9.06725e-05
C18H11N1O10S1	CHONS	432.003	5.3	N1O10S1	14	0.611111	0.555556	0	0	0	0	0	0	0	0	0	0	0	0	0	0	0	0	0	0	0	0	0	0	0	0	0	0	0	0	0	0	0	0	0.004162	0	0	0	0	0	0	0	aromatic structures	0.00010405
C19H13N1O10S1	CHONS	446.019	5.1	N1O10S1	14	0.684211	0.526316	0	0	0	0	0	0	0	0	0	0.0055296	0	0	0	0	0.0042734	0	0	0	0	0	0	0	0	0	0.0036651	0	0	0	0	0	0.0039133	0	0	0	0	0	0.004609	0	0	0	aromatic structures	0.00054976
C15H23N1O10S1	CHONS	408.097	8.2	N1O10S1	5	1.53333	0.666667	0.0040966	0	0	0	0.0041379	0.0076657	0.0059808	0.0050342	0	0.0067624	0.0077846	0.0061957	0.0065041	0.0060634	0.0065484	0	0.0054615	0.0097952	0	0.0062245	0.0041335	0.0055947	0.004462	0	0	0	0	0	0	0	0	0	0.0088473	0.0047094	0.00455	0.0061527	0.0077043	0	0	0	aliphatic/proteins	0.00336022
C15H25N1O10S1	CHONS	410.113	11.8	N1O10S1	4	1.66667	0.666667	0.0049219	0.0076026	0.011748	0	0.0058618	0.012425	0.0065885	0.0072071	0.0091535	0.0081126	0.0084438	0.004913	0.0085363	0.0074017	0.0062254	0.0072748	0	0.0077815	0	0.0062244	0	0	0	0	0.0048185	0	0	0.0065422	0.0054266	0.0046205	0	0.0062448	0.005332	0	0.0039911	0	0.0047839	0	0	0	aliphatic/proteins	0.00430454
C15H27N1O10S1	CHONS	412.129	8.9	N1O10S1	3	1.8	0.666667	0	0.0060471	0.013991	0	0.0057567	0.012838	0	0	0	0	0	0	0.0047426	0	0	0	0.0049352	0.0045971	0	0	0	0	0	0	0	0	0	0	0	0	0	0	0	0	0	0	0	0	0	0	aliphatic/proteins	0.00132269
C15H29N1O10S1	CHONS	414.144	5.1	N1O10S1	2	1.93333	0.666667	0.0051913	0	0.011705	0	0	0.011555	0	0	0	0	0	0	0.004991	0.0055545	0	0	0.0037089	0	0	0	0	0	0	0	0	0	0	0	0	0	0	0	0	0	0	0	0	0	0	0	aliphatic/proteins	0.00106764
C15H31N1O10S1	CHONS	416.16	10.4	N1O10S1	1	2.06667	0.666667	0.0047679	0	0.02021	0	0	0.011446	0	0.0057234	0.0089402	0.0047922	0.0083478	0	0	0	0	0	0	0	0	0	0	0	0	0	0	0	0	0	0	0	0	0	0	0	0	0	0	0	0	0	aliphatic/proteins	0.00160569
C16H25N1O10S1	CHONS	422.113	13.5	N1O10S1	5	1.5625	0.625	0	0.0086314	0.011686	0	0.0078678	0	0.010244	0	0.0083107	0	0.0074629	0.0070442	0.0082004	0	0	0.0055217	0.0081965	0.007978	0	0	0	0	0	0	0	0.004313	0.0046621	0	0.0075824	0	0.0037311	0	0	0	0	0.0066131	0.0062212	0	0	0	aliphatic/proteins	0.00310666
C16H29N1O10S1	CHONS	426.144	5.6	N1O10S1	3	1.8125	0.625	0	0.0042284	0	0	0	0	0.0072189	0	0	0	0.0069531	0.0052436	0	0	0	0	0	0.0051768	0	0	0	0	0	0	0	0	0	0	0	0	0	0	0	0	0	0	0	0	0	0	aliphatic/proteins	0.00072052
C16H33N1O10S1	CHONS	430.175	5	N1O10S1	1	2.0625	0.625	0	0	0.011595	0	0	0	0	0	0.0059989	0	0.0070179	0	0	0	0	0	0	0	0	0	0	0	0	0	0	0	0	0	0	0	0	0	0	0	0	0	0	0	0	0	aliphatic/proteins	0.000615295
C17H29N1O10S1	CHONS	438.144	7.4	N1O10S1	4	1.70588	0.588235	0.0046082	0.0052453	0	0	0.0064242	0	0.0079976	0.0049598	0	0	0	0.0059983	0	0	0	0	0	0.0055399	0	0	0	0	0	0	0	0	0	0	0	0	0	0	0	0	0	0	0	0	0	0	aliphatic/proteins	0.00101933
C17H31N1O10S1	CHONS	440.16	7	N1O10S1	3	1.82353	0.588235	0.0052587	0.0050008	0	0	0	0	0	0	0	0	0.0068402	0.0045499	0	0	0	0.0049964	0	0.0050739	0	0	0	0	0	0	0	0	0	0	0	0	0	0	0	0	0	0	0	0	0	0	aliphatic/proteins	0.000792997
C17H33N1O10S1	CHONS	442.175	4.1	N1O10S1	2	1.94118	0.588235	0	0	0	0	0	0	0	0	0	0	0	0	0	0	0	0	0	0	0	0	0	0	0	0	0	0	0	0	0.0040845	0	0	0	0	0	0	0	0	0	0	0	aliphatic/proteins	0.000102112
C18H27N1O10S1	CHONS	448.129	10.9	N1O10S1	6	1.5	0.555556	0.005217	0.0071537	0	0	0	0.011501	0.010139	0.006763	0.0083511	0.0074757	0.0078821	0.009309	0	0.0075496	0.0079359	0.0075252	0.0071214	0	0.0073174	0.0060752	0.0073715	0	0	0	0.0071683	0.0059444	0.0051389	0	0.0070518	0	0	0	0.010265	0.0071057	0	0.00652	0	0	0.0062431	0	aliphatic/proteins	0.00450313
C18H33N1O10S1	CHONS	454.175	21.5	N1O10S1	3	1.83333	0.555556	0.011368	0.012957	0	0	0.016699	0	0.019569	0.0099046	0	0	0.012572	0.018737	0	0	0	0.015953	0	0.021364	0	0.01199	0	0	0	0	0	0	0	0	0.0072959	0	0	0	0.008261	0	0	0	0	0	0	0	aliphatic/proteins	0.00416676
C18H35N1O10S1	CHONS	456.191	15.3	N1O10S1	2	1.94444	0.555556	0.0077682	0.0095497	0	0	0.016289	0	0.013843	0	0	0	0.011934	0.014205	0	0	0	0.011206	0	0.020319	0	0.013704	0	0	0	0	0	0	0	0	0.0077945	0	0	0	0	0	0	0	0	0	0	0	aliphatic/proteins	0.00316531
C19H29N1O10S1	CHONS	462.144	6.5	N1O10S1	6	1.52632	0.526316	0.0035705	0	0.012878	0	0	0	0	0	0	0.0082943	0	0.0059742	0.0080726	0.0064361	0	0	0	0.0082308	0	0.0054108	0	0	0	0	0.0045726	0	0	0	0	0	0	0	0	0	0	0	0.0058396	0	0	0	aliphatic/proteins	0.00173199
C19H33N1O10S1	CHONS	466.175	4.7	N1O10S1	4	1.73684	0.526316	0	0	0	0	0	0	0	0	0	0	0	0	0	0	0	0.0042115	0	0	0	0	0	0	0	0	0	0	0	0	0	0	0	0	0	0	0	0	0	0	0	0	aliphatic/proteins	0.000105288
C22H33N1O10S1	CHONS	502.175	5.6	N1O10S1	7	1.5	0.454545	0	0	0.012391	0	0	0.011774	0.0085733	0.0059319	0	0	0.0090461	0	0.0070107	0	0	0.0053165	0.0038986	0	0	0	0	0	0	0	0	0	0	0	0	0	0	0	0	0	0	0	0	0	0	0	aliphatic/proteins	0.00159855
C23H35N1O10S1	CHONS	516.191	9.7	N1O10S1	7	1.52174	0.434783	0	0	0	0	0	0	0	0	0	0	0	0	0	0	0	0.0067802	0	0	0	0	0	0	0	0	0	0	0	0	0	0	0	0	0	0	0	0	0	0	0	0	aliphatic/proteins	0.000169505
C24H37N1O10S1	CHONS	530.207	7	N1O10S1	7	1.54167	0.416667	0	0	0	0	0	0	0	0	0	0	0	0	0	0	0.0051023	0	0	0	0	0	0	0	0	0	0	0	0	0	0	0	0	0	0	0	0	0	0	0	0	0	aliphatic/proteins	0.000127557
C28H43N1O10S1	CHONS	584.253	5	N1O10S1	8	1.53571	0.357143	0	0	0	0	0	0	0	0	0	0.0043886	0	0	0	0	0	0	0	0	0	0	0	0	0	0	0	0	0	0	0	0	0	0	0	0	0	0	0	0	0	0	aliphatic/proteins	0.000109715
C13H13N1O11	CHON	358.041	4.2	N1O11	8	1	0.846154	0	0	0	0	0	0	0	0	0	0	0	0	0	0	0	0	0	0.0031849	0	0.0032962	0	0	0	0	0.003554	0	0	0	0	0.004149	0	0	0.0030992	0.0030476	0	0.0041288	0.0036145	0	0	0	tannins	0.000701855
C14H9N1O11	CHON	366.01	4.5	N1O11	11	0.642857	0.785714	0	0	0	0	0.003847	0	0	0	0	0	0	0	0	0	0	0	0	0	0	0	0	0	0	0	0	0	0	0	0	0.0030853	0	0	0	0	0	0	0	0	0	0	tannins	0.000173308
C14H11N1O11	CHON	368.026	5.4	N1O11	10	0.785714	0.785714	0	0.0038088	0	0	0	0	0	0.0050514	0	0.0038367	0	0	0	0	0	0	0	0.0051468	0	0	0.0035585	0	0	0	0	0	0	0	0	0.0043207	0.0032127	0	0.0037399	0	0	0.0035977	0	0	0	0	tannins	0.00090683
C14H13N1O11	CHON	370.042	7.7	N1O11	9	0.928571	0.785714	0	0.005041	0	0	0.007321	0	0.0047767	0.0063015	0	0.0043579	0.0066626	0.0044317	0	0	0.0052429	0.0046283	0.0065831	0.0059674	0	0.005441	0.0060137	0.0052598	0.0055335	0.0063874	0.0083619	0.0043276	0.008783	0.0062298	0.0061262	0.008999	0.0060504	0.0084102	0.0066097	0.0070625	0.0059386	0.0088747	0.0074831	0.0066434	0.0049831	0.0054272	tannins	0.0050065
C14H15N1O11	CHON	372.057	9.7	N1O11	8	1.07143	0.785714	0.0039607	0.006094	0	0.0066548	0.0094647	0.0081823	0.0082204	0.0095837	0.0063389	0.0070724	0.0066666	0.0077533	0.0067288	0	0.0079538	0.0095428	0.007734	0.007958	0.0090459	0.010439	0.0098588	0.010644	0.011062	0.0082	0.011798	0.010804	0.010581	0.0092256	0.0091406	0.013946	0.0087526	0.0091028	0.0086933	0.0093283	0.011119	0.011553	0.0094309	0.0071378	0.0082101	0.0087149	tannins	0.00841742
C14H19N1O11	CHON	376.089	24	N1O11	6	1.35714	0.785714	0.011074	0.013712	0.018548	0.01924	0.014978	0.017777	0.011978	0.015194	0.014462	0.01312	0.012731	0.012635	0.012354	0.011342	0.013417	0.01457	0.0152	0.01398	0.013496	0.012325	0.012463	0.012164	0.012659	0.0095915	0.011445	0.011125	0.011593	0.011751	0.013532	0.011439	0.010994	0	0.0099405	0.011173	0.011664	0.013982	0.011851	0.011984	0.010766	0.012631	tannins	0.012622
C15H9N1O11	CHON	378.01	5.3	N1O11	12	0.6	0.733333	0	0.003875	0	0	0.0038426	0	0	0	0	0	0	0	0	0	0	0	0	0.0043791	0	0	0	0	0	0	0	0	0	0	0.0035773	0	0	0	0	0	0.0035149	0	0	0	0	0	tannins	0.000479723
C14H21N1O11	CHON	378.104	44.3	N1O11	5	1.5	0.785714	0.022694	0.024648	0.025663	0.024484	0.021841	0.035253	0.022679	0.01825	0.026628	0.022406	0.027797	0.015614	0.025694	0.016196	0.021793	0.024727	0.01921	0.018007	0.019482	0.016704	0.018311	0.018194	0.013012	0.012954	0.014656	0.013606	0.013782	0.018411	0.016728	0.016602	0.01382	0	0.014829	0.011605	0.016471	0.019547	0.017125	0.013516	0.011869	0.014664	tannins	0.0184868
C15H11N1O11	CHON	380.026	9.9	N1O11	11	0.733333	0.733333	0	0.0062935	0	0	0.0053451	0	0.0053012	0.0068345	0	0.0067999	0	0.0047798	0.005451	0.004224	0	0.0069841	0.0047168	0.0054762	0.0051304	0.0068655	0.0057476	0	0	0.0048816	0.0057891	0	0.0044721	0	0.0059003	0.0051243	0.0051443	0.0052646	0.0044095	0.0046511	0.0064213	0.0084288	0.0055755	0.0043334	0	0.004461	tannins	0.00387016
C15H13N1O11	CHON	382.042	16.2	N1O11	10	0.866667	0.733333	0.0042069	0.0096905	0.0096883	0.0085517	0.012563	0	0.011929	0.010807	0.013605	0.0067318	0.0063358	0.0092835	0.0078125	0.0061117	0.010926	0.011625	0.012064	0.013724	0	0.012471	0.011061	0.0087628	0.0088043	0.0088261	0.013442	0.0089452	0.010659	0.0098314	0.010474	0.015226	0.01011	0.013556	0.011473	0.008331	0.01443	0.015015	0.014546	0.011251	0.0087377	0.0062051	tannins	0.00994533
C15H15N1O11	CHON	384.057	30	N1O11	9	1	0.733333	0.0086108	0.01717	0	0.012626	0.013576	0.00994	0.016198	0.017163	0.011563	0.013002	0.014732	0.012829	0.013506	0.0090173	0.01592	0.017061	0.016598	0.017744	0.0087846	0.018591	0.014148	0.014959	0.015412	0.014759	0.021764	0.014362	0.014905	0.011986	0.016646	0.020057	0.013401	0.014052	0.01788	0.015419	0.02	0.019399	0.016736	0.014786	0.017852	0.012918	tannins	0.0146518
C15H17N1O11	CHON	386.073	38.4	N1O11	8	1.13333	0.733333	0.01161	0.021678	0.025044	0.020506	0.022631	0.018377	0.020814	0.0248	0.019571	0.018578	0.018611	0.018391	0.019157	0.015266	0.020431	0.021299	0.023644	0.020126	0.01877	0.023786	0.017466	0.022541	0.02126	0.017388	0.024642	0.021088	0.02483	0.018396	0.021161	0.026573	0.021501	0.025333	0.022656	0.023661	0.026154	0.028123	0.020796	0.019608	0.020304	0.017725	tannins	0.0211074
C15H19N1O11	CHON	388.088	31.9	N1O11	7	1.26667	0.733333	0.012059	0.018168	0.017789	0.018958	0.019166	0.014893	0.01662	0.019761	0.020083	0.0174	0.025296	0.016543	0.016373	0.016734	0.021804	0.019562	0.020108	0.019691	0.018189	0.019603	0.019062	0.021276	0.022033	0.017173	0.019709	0.021518	0.019288	0.02089	0.017145	0.022491	0.020562	0.020604	0.014273	0.022997	0.01932	0.017905	0.015783	0.021385	0.018629	0.017875	tannins	0.018968
C16H11N1O11	CHON	392.026	12.5	N1O11	12	0.6875	0.6875	0	0.0078051	0.010311	0.0084497	0.010683	0.0077347	0.0075397	0.010656	0.011408	0.0084153	0.0093065	0.0079063	0.0068966	0.0069889	0.0076281	0.009369	0.0096469	0.0093441	0	0.0085822	0.0063446	0.007068	0.0066283	0.0072699	0.0099613	0.0046931	0.0085225	0.0083755	0.0076458	0.0090477	0.0082587	0.0077078	0.012546	0.0054905	0.011506	0.011259	0.0085709	0.0089018	0.0083369	0.0071255	tannins	0.00809827
C16H13N1O11	CHON	394.042	23.5	N1O11	11	0.8125	0.6875	0.0062267	0.013903	0.013662	0.011867	0.019204	0.011898	0.014643	0.017858	0.017049	0.011808	0.01401	0.014906	0.011611	0.011494	0.014256	0.017256	0.017894	0.018714	0.013216	0.01703	0.015587	0.01682	0.013427	0.014586	0.021241	0.013502	0.016718	0.016876	0.01733	0.02062	0.015576	0.019671	0.018851	0.014836	0.024048	0.021922	0.019922	0.018005	0.015129	0.01479	tannins	0.0159491
C16H15N1O11	CHON	396.057	33.7	N1O11	10	0.9375	0.6875	0.008768	0.019426	0.011723	0.019434	0.022154	0.016691	0.019713	0.022653	0.018964	0.016454	0.019671	0.018549	0.01848	0.016414	0.021261	0.021948	0.022358	0.022308	0.020504	0.024616	0.020849	0.02285	0.021732	0.024707	0.025656	0.020234	0.024072	0.024732	0.028822	0.028039	0.021347	0.025152	0.025914	0.023164	0.031054	0.028952	0.024086	0.021919	0.022575	0.01666	tannins	0.0216151
C16H17N1O11	CHON	398.073	53.3	N1O11	9	1.0625	0.6875	0.016196	0.030151	0.024177	0.026231	0.033165	0.023097	0.025623	0.02891	0.029803	0.027201	0.029392	0.02946	0.028586	0.02425	0.027803	0.029935	0.032243	0.0275	0.030471	0.03528	0.02877	0.032383	0.033155	0.029448	0.034459	0.030875	0.031884	0.030892	0.03139	0.035606	0.03121	0.03435	0.032433	0.033672	0.034484	0.034065	0.033929	0.030956	0.034783	0.030505	tannins	0.0302181
C16H19N1O11	CHON	400.088	55.6	N1O11	8	1.1875	0.6875	0.0193	0.031669	0.026994	0.036522	0.030702	0.030564	0.033288	0.036579	0.029586	0.032853	0.02982	0.028512	0.033111	0.034887	0.030893	0.030156	0.036136	0.034491	0.032747	0.034531	0.038395	0.038567	0.03525	0.036072	0.037168	0.036199	0.040687	0.039404	0.033593	0.036849	0.038985	0.036989	0.031637	0.037297	0.036356	0.034855	0.031544	0.036837	0.037729	0.038661	tannins	0.0341604
C16H21N1O11	CHON	402.104	44.1	N1O11	7	1.3125	0.6875	0.014565	0.025316	0.011394	0.029594	0.023923	0.029136	0.02714	0.029568	0.027753	0.023277	0.029638	0.025833	0.023612	0.026044	0.026103	0.02617	0.022321	0.027069	0.030171	0.022894	0.026306	0.024428	0.028366	0.027288	0.024302	0.029227	0.031373	0.027323	0.024571	0.025752	0.025172	0.03032	0.022372	0.028191	0.025455	0.023827	0.022704	0.024481	0.030081	0.031892	tannins	0.0258738
C17H13N1O11	CHON	406.042	24.2	N1O11	12	0.764706	0.647059	0.0053034	0.014476	0	0.013659	0.019073	0.017631	0.018341	0.02363	0.017241	0.016727	0.019242	0.017386	0.01544	0.015636	0.019883	0.016222	0.018855	0.021343	0.015387	0.022952	0.017703	0.018823	0.018641	0.020963	0.021249	0.019126	0.020907	0.021246	0.022856	0.023992	0.021825	0.027203	0.025145	0.020013	0.02997	0.025903	0.027172	0.020647	0.018396	0.017639	lignins/CRAM-like structures	0.0191962
C17H15N1O11	CHON	408.057	16.5	N1O11	11	0.882353	0.647059	0.0053798	0.01024	0.013259	0.0098604	0.021482	0.016914	0.020387	0.021853	0.015014	0.0158	0.019118	0.020691	0.019168	0.018655	0.02276	0.019068	0.017705	0.02812	0.023772	0.030375	0.025208	0.023109	0.024593	0.025611	0.025894	0.027133	0.031789	0.028491	0.027132	0.032552	0.026445	0.035719	0.033178	0.029574	0.035235	0.032296	0.034385	0.030027	0.03445	0.029034	lignins/CRAM-like structures	0.0240369
C17H17N1O11	CHON	410.073	58.3	N1O11	10	1	0.647059	0.014581	0.033416	0.027502	0.032536	0.037761	0.026674	0.033939	0.034518	0.031677	0.029786	0.035061	0.029952	0.029115	0.02805	0.033398	0.030358	0.034408	0.035164	0.036359	0.042641	0.036633	0.040184	0.038168	0.040125	0.03864	0.037882	0.041272	0.038165	0.038142	0.040842	0.036772	0.043519	0.040174	0.038892	0.036535	0.039194	0.039297	0.033619	0.037304	0.030916	lignins/CRAM-like structures	0.0350793
C17H19N1O11	CHON	412.089	72.5	N1O11	9	1.11765	0.647059	0.023286	0.041656	0.032325	0.042398	0.042071	0.041771	0.044093	0.043825	0.042062	0.039323	0.040077	0.042855	0.037735	0.038572	0.041371	0.03981	0.040908	0.038615	0.04426	0.045511	0.046089	0.04485	0.046439	0.045655	0.046992	0.043925	0.047346	0.045222	0.045492	0.047892	0.043822	0.052201	0.043274	0.049226	0.045135	0.046742	0.043735	0.048747	0.047176	0.047916	lignins/CRAM-like structures	0.04326
C17H21N1O11	CHON	414.104	63.8	N1O11	8	1.23529	0.647059	0.021464	0.036811	0.042796	0.049013	0.036079	0.039262	0.044202	0.040695	0.037158	0.037414	0.038206	0.03683	0.038832	0.044033	0.036603	0.036355	0.036127	0.0347	0.04634	0.036391	0.043698	0.049138	0.046319	0.045863	0.034118	0.044998	0.047156	0.041476	0.041364	0.038442	0.044527	0.048036	0.033254	0.043415	0.036659	0.035239	0.037248	0.04186	0.048096	0.048508	lignins/CRAM-like structures	0.0404681
C17H23N1O11	CHON	416.12	36	N1O11	7	1.35294	0.647059	0.013973	0.02122	0.024067	0.034711	0.026462	0.020166	0.028782	0.031433	0.029238	0.024152	0.027414	0.026592	0.028999	0.036392	0.026756	0.023101	0.025828	0.024358	0.040463	0.024405	0.033683	0.032783	0.032119	0.030962	0.023691	0.034657	0.031063	0.031345	0.022266	0.024496	0.027229	0.031508	0.022402	0.030917	0.024458	0.023157	0.020071	0.026261	0.034413	0.03271	lignins/CRAM-like structures	0.0277176
C18H13N1O11	CHON	418.042	20.7	N1O11	13	0.722222	0.611111	0.0056135	0.012694	0	0.015013	0.015946	0.017058	0.017317	0.016311	0.013922	0.014946	0.016237	0.015889	0.011465	0.013037	0.014984	0.018115	0.016523	0.017777	0.015476	0.022105	0.015252	0.017731	0.018797	0.018918	0.019841	0.018326	0.021769	0.01937	0.017087	0.022181	0.017343	0.021476	0.021667	0.01518	0.023799	0.021638	0.022969	0.020698	0.018886	0.014797	lignins/CRAM-like structures	0.0169538
C17H25N1O11	CHON	418.136	23.7	N1O11	6	1.47059	0.647059	0.013207	0.01431	0.020918	0.027516	0.01454	0.017445	0.021216	0.019425	0.022701	0.018924	0.0196	0.017984	0.019201	0.023964	0.017861	0.018786	0.015713	0.01553	0.022409	0.012688	0.019406	0.018251	0.015446	0.016495	0.010981	0.015648	0.015022	0.017659	0.012361	0.012431	0.012637	0	0.012952	0.016208	0.014227	0.012485	0.011931	0.015163	0.018165	0.018354	lignins/CRAM-like structures	0.016494
C18H15N1O11	CHON	420.057	34.6	N1O11	12	0.833333	0.611111	0.0098471	0.020425	0.01484	0.024339	0.025656	0.014055	0.028457	0.029103	0.027006	0.021707	0.02449	0.026726	0.023175	0.025779	0.028726	0.027831	0.02478	0.031726	0.026265	0.032453	0.030578	0.031013	0.032182	0.029611	0.031715	0.03241	0.035984	0.034236	0.035052	0.034965	0.032027	0.038694	0.039991	0.033935	0.040544	0.038393	0.037439	0.033519	0.034211	0.030065	lignins/CRAM-like structures	0.0293488
C18H17N1O11	CHON	422.073	52.2	N1O11	11	0.944444	0.611111	0.01496	0.030254	0.017798	0.035168	0.035885	0.031875	0.037879	0.039388	0.036765	0.036638	0.03513	0.03171	0.033117	0.03583	0.03665	0.032317	0.036534	0.040978	0.044026	0.045222	0.047383	0.042376	0.044039	0.042579	0.042523	0.043582	0.045612	0.043474	0.047623	0.049424	0.047437	0.054569	0.048332	0.045511	0.050506	0.049272	0.044243	0.043304	0.049306	0.050062	lignins/CRAM-like structures	0.040482
C18H19N1O11	CHON	424.089	69.7	N1O11	10	1.05556	0.611111	0.019942	0.040062	0.031179	0.040318	0.040981	0.042377	0.045315	0.048983	0.04191	0.04387	0.040819	0.041911	0.039621	0.045726	0.043977	0.041771	0.046021	0.048363	0.051043	0.047486	0.052907	0.057991	0.051971	0.053113	0.047584	0.05387	0.053989	0.054857	0.053346	0.053897	0.051782	0.058902	0.047811	0.056286	0.05382	0.04954	0.051323	0.054352	0.05695	0.05603	lignins/CRAM-like structures	0.0477999
C18H21N1O11	CHON	426.104	72.2	N1O11	9	1.16667	0.611111	0.026875	0.041347	0.039504	0.057716	0.046399	0.041398	0.044214	0.047187	0.048868	0.039282	0.048458	0.043376	0.041774	0.046111	0.048414	0.043873	0.041899	0.042374	0.058725	0.047759	0.056872	0.054794	0.052851	0.054644	0.047206	0.055593	0.057929	0.056225	0.047468	0.045547	0.048937	0.05304	0.044853	0.052099	0.047793	0.04198	0.046731	0.058631	0.063074	0.057442	lignins/CRAM-like structures	0.0484815
C18H23N1O11	CHON	428.12	60.2	N1O11	8	1.27778	0.611111	0.022496	0.034655	0.045147	0.050868	0.035633	0.040488	0.041942	0.040794	0.038552	0.031166	0.04276	0.034324	0.039852	0.041987	0.038012	0.034563	0.034194	0.033331	0.05285	0.03455	0.043528	0.044163	0.042461	0.043289	0.033943	0.043129	0.042657	0.044072	0.035147	0.039225	0.042658	0.047714	0.033452	0.040879	0.031745	0.032175	0.032315	0.040068	0.052301	0.051512	lignins/CRAM-like structures	0.0396149
C18H25N1O11	CHON	430.136	30.7	N1O11	7	1.38889	0.611111	0.014042	0.018196	0.025587	0.03833	0.024088	0.02825	0.022793	0.025345	0.027308	0.024584	0.028441	0.023952	0.022682	0.033032	0.023559	0.025452	0.025183	0.021241	0.036673	0.01673	0.028374	0.029205	0.02815	0.024704	0.018282	0.028787	0.024784	0.025574	0.023654	0.02023	0.02141	0.029521	0.018069	0.026942	0.019745	0.017183	0.018655	0.024521	0.033011	0.031722	lignins/CRAM-like structures	0.0249498
C19H15N1O11	CHON	432.057	21.3	N1O11	13	0.789474	0.578947	0.0069313	0.012972	0.01925	0.021907	0.016438	0.019676	0.02059	0.02228	0.017888	0.020797	0.018405	0.020274	0.018518	0.020526	0.021338	0.020994	0.020893	0.021505	0.025575	0.030992	0.023411	0.028169	0.025747	0.025826	0.024644	0.026354	0.028506	0.032911	0.029142	0.030114	0.027015	0.030863	0.027815	0.027355	0.032125	0.028377	0.030435	0.028179	0.02768	0.024417	lignins/CRAM-like structures	0.0239209
C19H17N1O11	CHON	434.073	34.4	N1O11	12	0.894737	0.578947	0.0084004	0.020229	0.02163	0.026777	0.025131	0.021572	0.026277	0.029156	0.027698	0.026903	0.028562	0.028254	0.027056	0.029454	0.030203	0.031825	0.029445	0.033704	0.034356	0.040255	0.034901	0.041982	0.040932	0.040587	0.034986	0.039404	0.042666	0.040993	0.034128	0.035391	0.037381	0.043255	0.039628	0.037951	0.041455	0.039811	0.036299	0.045815	0.046681	0.03903	lignins/CRAM-like structures	0.0335041
C19H19N1O11	CHON	436.088	49.5	N1O11	11	1	0.578947	0.013602	0.028654	0.024365	0.045946	0.035449	0.0326	0.040573	0.039134	0.039765	0.032651	0.035273	0.037387	0.03558	0.039849	0.037533	0.039175	0.034989	0.041766	0.049634	0.044937	0.04997	0.051076	0.05072	0.048734	0.039578	0.047029	0.052301	0.04864	0.041822	0.043725	0.045395	0.056268	0.043852	0.044216	0.043558	0.042055	0.043481	0.05379	0.055096	0.051653	lignins/CRAM-like structures	0.0420455
C19H21N1O11	CHON	438.104	69.5	N1O11	10	1.10526	0.578947	0.024213	0.039766	0.03596	0.053532	0.041507	0.04031	0.05029	0.046542	0.042374	0.043431	0.046639	0.043309	0.043368	0.04527	0.046763	0.045685	0.039927	0.04029	0.054248	0.044988	0.050932	0.055617	0.056471	0.0534	0.043838	0.051768	0.04976	0.050953	0.047251	0.047384	0.04878	0.061727	0.046327	0.048818	0.04861	0.045488	0.044063	0.05491	0.061276	0.062475	lignins/CRAM-like structures	0.0474565
C19H23N1O11	CHON	440.12	69.7	N1O11	9	1.21053	0.578947	0.021925	0.039796	0.034107	0.053019	0.035316	0.047166	0.050018	0.044984	0.046793	0.043242	0.046159	0.042615	0.042794	0.051179	0.047343	0.039375	0.042802	0.036821	0.059757	0.039156	0.056671	0.056253	0.051932	0.050044	0.035963	0.054156	0.049592	0.051279	0.041796	0.042714	0.049899	0.056219	0.04399	0.047893	0.044165	0.039586	0.041871	0.052747	0.060012	0.059023	lignins/CRAM-like structures	0.0462543
C19H25N1O11	CHON	442.135	40.9	N1O11	8	1.31579	0.578947	0.019047	0.023813	0.031057	0.045806	0.028193	0.030938	0.034152	0.033535	0.034209	0.031595	0.036828	0.033645	0.032109	0.047953	0.036267	0.034417	0.031363	0.028175	0.049053	0.029303	0.046038	0.041077	0.043993	0.038632	0.026753	0.045715	0.038458	0.037388	0.027945	0.030397	0.037481	0.044579	0.030073	0.038795	0.029714	0.028437	0.028136	0.038748	0.043783	0.052055	lignins/CRAM-like structures	0.0354914
C20H15N1O11	CHON	444.057	18.5	N1O11	14	0.75	0.55	0.0036234	0.011393	0.010846	0.017523	0.014386	0.010496	0.018349	0.019516	0.012986	0.014717	0.016166	0.018449	0.011926	0.017534	0.016332	0.016481	0.017042	0.020535	0.018053	0.022591	0.021607	0.022076	0.019168	0.022393	0.02153	0.024078	0.023834	0.023253	0.023137	0.025909	0.020827	0.023756	0.025171	0.023565	0.023876	0.022356	0.024269	0.029427	0.026998	0.023679	lignins/CRAM-like structures	0.0194963
C19H27N1O11	CHON	444.151	21.4	N1O11	7	1.42105	0.578947	0.011051	0.013003	0.020258	0.031313	0.017348	0.022273	0.018662	0.018539	0.022967	0.018463	0.02544	0.021581	0.020533	0.028068	0.021182	0.02325	0.016431	0.022522	0.036915	0.016623	0.028433	0.024628	0.021357	0.021394	0.011922	0.027524	0.019925	0.027908	0.020483	0.017854	0.020279	0.021746	0.017219	0.02358	0.015285	0.013991	0.012683	0.023042	0.029524	0.030308	lignins/CRAM-like structures	0.0213877
C20H17N1O11	CHON	446.073	23.8	N1O11	13	0.85	0.55	0.006482	0.0143	0.018033	0.021294	0.018185	0.023376	0.021722	0.021883	0.022227	0.018994	0.022043	0.02325	0.018716	0.020998	0.023862	0.020535	0.019616	0.026411	0.026602	0.028535	0.030379	0.034492	0.03158	0.037015	0.026999	0.031472	0.034642	0.034629	0.032153	0.029622	0.030453	0.036326	0.030852	0.033893	0.029978	0.029577	0.027466	0.037678	0.043485	0.030249	lignins/CRAM-like structures	0.0267501
C20H19N1O11	CHON	448.089	35.7	N1O11	12	0.95	0.55	0.0088768	0.020873	0.013253	0.033438	0.027315	0.027212	0.027443	0.030605	0.024609	0.025217	0.032992	0.02947	0.027507	0.032583	0.029847	0.032551	0.028486	0.029498	0.042231	0.037906	0.041197	0.041733	0.044198	0.044611	0.034719	0.042469	0.04663	0.043985	0.037983	0.037283	0.039217	0.043516	0.037758	0.039436	0.039563	0.034595	0.035096	0.052391	0.05307	0.051333	lignins/CRAM-like structures	0.0350674
C20H21N1O11	CHON	450.104	45.6	N1O11	11	1.05	0.55	0.014073	0.026342	0.02919	0.036349	0.031416	0.032893	0.041835	0.038634	0.040058	0.032129	0.03362	0.037072	0.03503	0.040436	0.039765	0.035994	0.033881	0.033517	0.048827	0.041828	0.046302	0.052391	0.048988	0.047456	0.034294	0.049097	0.050224	0.044975	0.042643	0.040232	0.044455	0.052079	0.04549	0.04498	0.04125	0.039592	0.039144	0.050069	0.054083	0.050401	lignins/CRAM-like structures	0.0405259
C20H23N1O11	CHON	452.12	47.6	N1O11	10	1.15	0.55	0.017211	0.027441	0.023861	0.043166	0.032581	0.038773	0.043731	0.035479	0.040984	0.033125	0.040905	0.043528	0.038057	0.041201	0.03858	0.03725	0.034137	0.037233	0.053301	0.040549	0.048047	0.049739	0.05087	0.045279	0.036933	0.051384	0.048702	0.044505	0.044307	0.036241	0.04399	0.053193	0.04099	0.044449	0.039589	0.037213	0.038387	0.05046	0.057728	0.058793	lignins/CRAM-like structures	0.0415473
C20H25N1O11	CHON	454.136	37.3	N1O11	9	1.25	0.55	0.012172	0.021632	0.027412	0.0456	0.025959	0.030985	0.033404	0.034214	0.031291	0.032784	0.035685	0.030736	0.033436	0.043344	0.035405	0.033177	0.032347	0.031081	0.051884	0.03576	0.044599	0.046605	0.042394	0.042356	0.029345	0.045072	0.037313	0.041559	0.033837	0.030962	0.040862	0.044934	0.031697	0.0419	0.036332	0.031891	0.030781	0.046077	0.05401	0.053876	lignins/CRAM-like structures	0.0366177
C21H15N1O11	CHON	456.057	11.7	N1O11	15	0.714286	0.52381	0	0.0075638	0.011019	0.0096789	0.007271	0.010185	0.013613	0.0095391	0.012049	0.0088623	0.0097506	0.012065	0.011444	0.010187	0.013373	0.010028	0.0079658	0.015465	0.0093255	0.01638	0.013795	0.016755	0.017769	0.016815	0.014964	0.01518	0.017938	0.014957	0.014639	0.018742	0.016512	0.019162	0.017347	0.016983	0.018638	0.014671	0.018362	0.024224	0.020336	0.019814	lignins/CRAM-like structures	0.0138342
C20H27N1O11	CHON	456.151	44.3	N1O11	8	1.35	0.55	0.021091	0.025504	0.025494	0.047958	0.018921	0.028685	0.030071	0.02795	0.031248	0.026067	0.028159	0.02598	0.026131	0.036089	0.030129	0.027974	0.023322	0.024923	0.044873	0.026151	0.034878	0.034522	0.034921	0.031132	0.01886	0.036987	0.029578	0.034576	0.024337	0.023468	0.031061	0.030108	0.020842	0.029342	0.023899	0.020268	0.019845	0.032514	0.034089	0.042113	lignins/CRAM-like structures	0.0291015
C21H17N1O11	CHON	458.073	13	N1O11	14	0.809524	0.52381	0.0054783	0.0082742	0.014546	0.012861	0.014749	0.01154	0.016021	0.019049	0.015818	0.014342	0.011881	0.015531	0.013641	0.019373	0.016367	0.015587	0.01568	0.020414	0.018688	0.023316	0.020412	0.025348	0.022093	0.024766	0.020214	0.025132	0.025409	0.023838	0.020358	0.022637	0.024386	0.024149	0.023374	0.022324	0.025367	0.021252	0.021236	0.02919	0.028702	0.02767	lignins/CRAM-like structures	0.0195253
C20H29N1O11	CHON	458.167	18.5	N1O11	7	1.45	0.55	0.008046	0.011323	0.017285	0.026534	0.012223	0.019684	0.017459	0.017421	0.017819	0.014339	0.017527	0.014995	0.017625	0.022325	0.016388	0.015451	0.014133	0.015448	0.024876	0.016179	0.02107	0.019104	0.017623	0.018869	0.011864	0.018327	0.017311	0.02031	0.01637	0.013645	0.014299	0.020181	0.012601	0.019123	0.012539	0.010223	0.0104	0.016679	0.022304	0.02541	lignins/CRAM-like structures	0.0168833
C21H19N1O11	CHON	460.089	22.3	N1O11	13	0.904762	0.52381	0.0050111	0.013406	0.016797	0.020286	0.015164	0.020706	0.019108	0.025159	0.019564	0.015363	0.018056	0.02125	0.023133	0.025673	0.026775	0.021787	0.017844	0.024186	0.031212	0.026667	0.02532	0.028736	0.03057	0.030968	0.02287	0.03386	0.034025	0.036164	0.028173	0.028744	0.027282	0.033739	0.030951	0.030132	0.030923	0.02661	0.027012	0.036177	0.041561	0.039557	lignins/CRAM-like structures	0.025763
C21H21N1O11	CHON	462.104	27.2	N1O11	12	1	0.52381	0.0076146	0.01596	0.018047	0.030781	0.021679	0.02789	0.02994	0.027651	0.023202	0.023235	0.026018	0.027411	0.025281	0.031498	0.027381	0.028545	0.024453	0.0258	0.037413	0.032172	0.036409	0.036579	0.040015	0.037738	0.029423	0.037634	0.033923	0.043392	0.030758	0.031434	0.033477	0.040584	0.032535	0.036802	0.033939	0.028829	0.030798	0.044063	0.049663	0.047877	lignins/CRAM-like structures	0.0311961
C21H23N1O11	CHON	464.12	34.8	N1O11	11	1.09524	0.52381	0.011606	0.020104	0.022741	0.034242	0.024687	0.029448	0.027628	0.033165	0.030977	0.027241	0.032862	0.032487	0.030424	0.037192	0.034341	0.029214	0.029215	0.032149	0.042873	0.031687	0.043771	0.043796	0.048333	0.038811	0.031013	0.045812	0.038521	0.042533	0.031904	0.034092	0.040408	0.045155	0.037606	0.04016	0.037783	0.033091	0.033295	0.043441	0.052882	0.049389	lignins/CRAM-like structures	0.035152
C21H25N1O11	CHON	466.135	37.4	N1O11	10	1.19048	0.52381	0.01512	0.021576	0.033331	0.037249	0.025427	0.028869	0.03186	0.030853	0.032092	0.025293	0.031554	0.033482	0.031012	0.038028	0.030936	0.031872	0.027696	0.030774	0.0456	0.034157	0.039093	0.03988	0.04172	0.040395	0.026493	0.040793	0.036771	0.039195	0.032906	0.030086	0.037724	0.040455	0.031041	0.03669	0.030961	0.02975	0.031945	0.043555	0.047256	0.051735	lignins/CRAM-like structures	0.0341306
C21H27N1O11	CHON	468.151	26.7	N1O11	9	1.28571	0.52381	0.010629	0.015684	0.021795	0.031688	0.02071	0.026209	0.028782	0.028235	0.02563	0.024674	0.030145	0.031003	0.031289	0.03589	0.029145	0.02806	0.025815	0.024523	0.041981	0.030376	0.038501	0.037712	0.035666	0.038323	0.025271	0.036455	0.031955	0.036776	0.028651	0.026248	0.031946	0.037458	0.026405	0.035197	0.025731	0.023269	0.026313	0.038708	0.045525	0.044374	lignins/CRAM-like structures	0.0303187
C22H17N1O11	CHON	470.073	8.5	N1O11	15	0.772727	0.5	0	0.0057238	0.010975	0.012193	0.01049	0	0.012006	0.012363	0.011577	0.01047	0.0119	0.012336	0.010335	0.01322	0.011892	0.01187	0.010474	0.014487	0.013951	0.013929	0.016323	0.015692	0.016213	0.01676	0.015362	0.015617	0.016493	0.018113	0.014624	0.019713	0.015939	0.018456	0.017372	0.016551	0.0193	0.013798	0.015427	0.019525	0.021222	0.019897	lignins/CRAM-like structures	0.0138147
C21H29N1O11	CHON	470.167	19.8	N1O11	8	1.38095	0.52381	0.0068559	0.011824	0.020304	0.029614	0.015642	0.017937	0.020442	0.019183	0.021972	0.018563	0.026071	0.020925	0.018692	0.029924	0.022096	0.019629	0.015727	0.020955	0.033767	0.018008	0.028544	0.025881	0.026893	0.025326	0.013833	0.028889	0.023499	0.026153	0.01939	0.018352	0.026303	0.025325	0.014047	0.024237	0.014406	0.014443	0.013577	0.02398	0.030661	0.035627	lignins/CRAM-like structures	0.0216874
C22H19N1O11	CHON	472.089	16	N1O11	14	0.863636	0.5	0	0.0097934	0.010461	0.018573	0.010579	0	0.011934	0.016085	0.015511	0.013508	0.017336	0.018447	0.01486	0.016851	0.017297	0.014083	0.013128	0.018408	0.018896	0.019804	0.02398	0.024049	0.022368	0.020758	0.017082	0.027578	0.024583	0.029481	0.020961	0.023263	0.022868	0.029235	0.023801	0.024187	0.020424	0.021927	0.019455	0.030231	0.031919	0.026134	lignins/CRAM-like structures	0.018996
C21H31N1O11	CHON	472.183	11.8	N1O11	7	1.47619	0.52381	0.0058615	0.0075225	0.016099	0.015843	0.009139	0.016034	0.017502	0.013094	0.017231	0.01491	0.012471	0.014982	0.014403	0.01823	0.014156	0.010334	0.0094123	0.013309	0.024591	0.010164	0.015295	0.012933	0.013529	0.013627	0.0078216	0.017836	0.014149	0.013926	0.011124	0.009609	0.011423	0.0164	0.0096337	0.012592	0.0083265	0.0077371	0.0089756	0.012997	0.018629	0.018776	lignins/CRAM-like structures	0.0132657
C22H21N1O11	CHON	474.104	14.4	N1O11	13	0.954545	0.5	0	0.0089374	0.014938	0.019014	0.011696	0.015585	0.015499	0.020589	0.017955	0.018808	0.018497	0.018692	0.014502	0.023451	0.017964	0.017521	0.01674	0.019224	0.030727	0.023914	0.027143	0.030852	0.028067	0.026308	0.02109	0.033236	0.033689	0.032295	0.026709	0.025183	0.027402	0.032709	0.025164	0.027278	0.027674	0.022735	0.0235	0.034313	0.036876	0.036929	lignins/CRAM-like structures	0.0230851
C22H23N1O11	CHON	476.12	15.2	N1O11	12	1.04545	0.5	0.0067954	0.009348	0.015091	0.020521	0.016181	0.019688	0.023562	0.019288	0.021458	0.017028	0.017825	0.024475	0.021193	0.023541	0.02098	0.01964	0.020058	0.022703	0.02954	0.022424	0.031526	0.032532	0.030323	0.02982	0.021892	0.035724	0.031924	0.032991	0.026456	0.02587	0.032382	0.032313	0.025249	0.026914	0.026413	0.023515	0.022481	0.036846	0.041337	0.036603	lignins/CRAM-like structures	0.0248613
C22H25N1O11	CHON	478.135	22.9	N1O11	11	1.13636	0.5	0.0098599	0.013415	0.021267	0.023446	0.017882	0.019252	0.0242	0.024692	0.023819	0.020172	0.025299	0.023425	0.020823	0.025558	0.028088	0.022066	0.022176	0.02212	0.034753	0.025269	0.027478	0.032564	0.033675	0.032513	0.019653	0.034084	0.033391	0.034248	0.02702	0.025955	0.03023	0.03417	0.025522	0.03018	0.026121	0.022696	0.023552	0.037183	0.041369	0.042292	lignins/CRAM-like structures	0.0265369
C22H27N1O11	CHON	480.151	24.8	N1O11	10	1.22727	0.5	0.01048	0.01442	0.021215	0.031025	0.018309	0.027707	0.024929	0.024172	0.025987	0.026257	0.022829	0.022849	0.024763	0.029341	0.024669	0.022797	0.019371	0.020837	0.03576	0.024613	0.031532	0.031902	0.0331	0.029218	0.02019	0.031492	0.028926	0.032848	0.02397	0.021564	0.029316	0.030308	0.022717	0.028827	0.021299	0.019397	0.020826	0.033538	0.039875	0.038349	lignins/CRAM-like structures	0.0260381
C22H29N1O11	CHON	482.167	20.3	N1O11	9	1.31818	0.5	0.0098949	0.012024	0.016846	0.024471	0.01655	0.026741	0.023446	0.021603	0.022633	0.019958	0.025279	0.022539	0.01921	0.031737	0.023204	0.019406	0.014661	0.019634	0.036891	0.02176	0.026706	0.029279	0.029063	0.022449	0.015338	0.031521	0.022822	0.026019	0.020399	0.01752	0.024882	0.02478	0.019003	0.023985	0.0187	0.01515	0.01784	0.025358	0.031426	0.035924	lignins/CRAM-like structures	0.0226663
C23H19N1O11	CHON	484.089	9	N1O11	15	0.826087	0.478261	0	0.0059592	0	0.0096718	0.007706	0	0.011351	0.01151	0	0.0086892	0	0.011473	0.0098197	0.010908	0.0098202	0.010516	0.0091865	0.011646	0.016502	0.012517	0.014001	0.015188	0.018476	0.016136	0.011051	0.019043	0.017432	0.016982	0.014793	0.012738	0.012984	0.016978	0.014515	0.015893	0.014773	0.012716	0.015832	0.016137	0.018687	0.016881	lignins/CRAM-like structures	0.0117128
C22H31N1O11	CHON	484.183	18.6	N1O11	8	1.40909	0.5	0	0.011103	0.014277	0.024354	0.0089283	0.0096114	0.017515	0.013934	0.019319	0.018176	0.015121	0.017303	0.016163	0.024418	0.013599	0.013007	0.012656	0.013071	0.024919	0.015147	0.021309	0.020925	0.018681	0.01642	0.010837	0.020346	0.01564	0.021789	0.014887	0.012067	0.01413	0.021204	0.012265	0.016686	0.01307	0.010575	0.0095061	0.017369	0.021359	0.023779	lignins/CRAM-like structures	0.0158866
C23H21N1O11	CHON	486.104	9.5	N1O11	14	0.913043	0.478261	0	0.006176	0	0.013216	0.0087495	0.0088252	0.010939	0.014078	0.0099189	0.0089854	0	0.011899	0.010815	0.015081	0.011922	0.011091	0.013855	0.013245	0.020252	0.016324	0.020456	0.019891	0.020225	0.018181	0.014386	0.021508	0.019021	0.023429	0.017382	0.017771	0.020751	0.023175	0.019594	0.018988	0.016859	0.016143	0.017311	0.023816	0.02717	0.021214	lignins/CRAM-like structures	0.0150661
C23H23N1O11	CHON	488.12	12.1	N1O11	13	1	0.478261	0.0042539	0.0075832	0	0.012077	0.0077959	0.013277	0.016303	0.015123	0.015931	0.01405	0.014284	0.012773	0.012423	0.020205	0.015267	0.013351	0.013645	0.017221	0.022352	0.01748	0.022086	0.026529	0.022408	0.022982	0.016619	0.024932	0.021633	0.02295	0.022154	0.020207	0.020547	0.021417	0.019414	0.024794	0.020083	0.017156	0.019664	0.026042	0.030914	0.030233	lignins/CRAM-like structures	0.017954
C23H25N1O11	CHON	490.136	17.6	N1O11	12	1.08696	0.478261	0.0043288	0.01049	0	0.022355	0.012271	0.017119	0.015205	0.018985	0.017753	0.014517	0.015911	0.017436	0.014739	0.023548	0.014801	0.017973	0.016593	0.019009	0.031087	0.016708	0.023993	0.024683	0.026475	0.025462	0.015472	0.031065	0.027172	0.027032	0.020851	0.017676	0.023128	0.026193	0.019678	0.023353	0.020475	0.020193	0.016072	0.03001	0.032713	0.032843	lignins/CRAM-like structures	0.0201342
C23H27N1O11	CHON	492.151	30.4	N1O11	11	1.17391	0.478261	0	0	0.017074	0.020377	0.0099528	0.015504	0.017063	0.016972	0.017703	0.017033	0.02347	0.018601	0.020425	0.020925	0.018278	0.016612	0.015951	0.019233	0.027971	0.019965	0.024193	0.025808	0.027462	0.022082	0.013821	0.031327	0.02558	0.028622	0.018841	0.019744	0.023744	0.026742	0.01748	0.02248	0.020275	0.015668	0.016756	0.030709	0.035387	0.031432	lignins/CRAM-like structures	0.0202816
C24H17N1O11	CHON	494.073	9.9	N1O11	17	0.708333	0.458333	0	0	0	0	0.004839	0	0	0.00618	0	0	0	0	0	0	0.005443	0	0.0060479	0.0059904	0	0.0073531	0.0049624	0.006659	0.0048844	0.0062886	0.0050696	0.0083993	0.0090199	0.0077194	0	0.0077807	0.0050474	0	0	0.0058046	0.0063077	0.0062719	0.0060035	0.0087201	0.0088903	0.0094333	lignins/CRAM-like structures	0.00382789
C23H29N1O11	CHON	494.167	17.5	N1O11	10	1.26087	0.478261	0.0066161	0.010463	0.013886	0.021312	0.012991	0.021049	0.020508	0.014954	0.018778	0.01687	0.015175	0.018531	0.019819	0.02274	0.019517	0.017642	0.015151	0.017281	0.035155	0.016744	0.025788	0.02662	0.023556	0.024088	0.014108	0.027091	0.02219	0.023268	0.015888	0.016144	0.022773	0.023982	0.018872	0.024557	0.014612	0.016005	0.014961	0.024555	0.032285	0.030689	lignins/CRAM-like structures	0.0199304
C24H19N1O11	CHON	496.089	4.9	N1O11	16	0.791667	0.458333	0	0.0036889	0	0	0	0	0	0.0059331	0	0	0	0	0	0.0063585	0.0069611	0.0060253	0.0038268	0.005919	0.0088493	0.0090928	0.0095794	0.0099962	0.01077	0.0093213	0.0064161	0.010661	0.012323	0.012391	0.012831	0.0093421	0.01044	0.010797	0.0071028	0.0096277	0.0078808	0.0070281	0.010603	0.012103	0.012676	0.012182	lignins/CRAM-like structures	0.00651816
C23H31N1O11	CHON	496.183	12.3	N1O11	9	1.34783	0.478261	0	0.0075445	0.012509	0.018748	0.012001	0.018786	0.014304	0.013284	0.019041	0.013059	0.018336	0.016402	0.014238	0.02068	0.015863	0.016102	0.010885	0.013126	0.024934	0.015029	0.020384	0.018834	0.01859	0.014932	0.010681	0.022961	0.019344	0.023295	0.013655	0.011569	0.014793	0.016934	0.01519	0.01889	0.015343	0.010799	0.011849	0.01991	0.024807	0.025853	lignins/CRAM-like structures	0.0160871
C24H21N1O11	CHON	498.105	8.1	N1O11	15	0.875	0.458333	0	0.0053556	0	0	0.0086845	0	0	0.008857	0.0089519	0.0087404	0.010025	0.0073393	0	0	0.01115	0.011397	0.0074886	0.011875	0	0.013251	0	0	0.015943	0.01304	0.0088389	0.017164	0.01689	0.015071	0.010383	0.013106	0.013111	0.013728	0.013779	0.012546	0.01157	0.013723	0.011123	0.018746	0.019873	0	lignins/CRAM-like structures	0.00879376
C23H33N1O11	CHON	498.198	13.6	N1O11	8	1.43478	0.478261	0.0047241	0.0082424	0	0.014235	0.010156	0.0094177	0.012824	0.013527	0.015845	0.01082	0.013367	0.01349	0.012878	0.020094	0.011593	0.010178	0.0094877	0.010248	0.02429	0.010694	0.014242	0.014755	0.014908	0.01321	0.0069334	0.017674	0.010461	0.014402	0.010966	0.008522	0.0099029	0.014865	0.0096282	0.012304	0.0074986	0.0082662	0.0077115	0.011226	0.018369	0.015905	lignins/CRAM-like structures	0.0119465
C24H23N1O11	CHON	500.12	10.2	N1O11	14	0.958333	0.458333	0.0034987	0.0064586	0	0	0.007293	0	0.0094939	0.0089263	0	0.0095424	0.012868	0.0093475	0.0090393	0.012059	0.0079262	0.010957	0.0091736	0.010479	0.01742	0.012873	0.016837	0.017003	0.018512	0.01537	0.011327	0.015433	0.013997	0.018008	0.017273	0.011553	0.015388	0.019532	0.015302	0.012231	0.014161	0.01334	0.014733	0.017942	0.022652	0.020966	lignins/CRAM-like structures	0.0119729
C24H25N1O11	CHON	502.135	7.4	N1O11	13	1.04167	0.458333	0.0043405	0.0050253	0	0.00937	0.0068607	0.011625	0.014236	0.013812	0.0081627	0.010569	0.010171	0.011213	0.0096154	0.015373	0.01017	0.012427	0.01178	0.010954	0.018876	0.013447	0.015939	0.018192	0.019908	0.016778	0.013021	0.020161	0.016919	0.018876	0.016881	0.014778	0.016837	0.019393	0.016468	0.017768	0.01528	0.01281	0.012601	0.019734	0.02246	0.023107	lignins/CRAM-like structures	0.0138985
C24H27N1O11	CHON	504.151	7.5	N1O11	12	1.125	0.458333	0.0042917	0.0049421	0	0.013514	0.0087739	0	0.012068	0.010915	0.014791	0.011946	0.011799	0.014571	0.011814	0.017795	0.014785	0.012748	0.012226	0.011306	0.022039	0.01308	0.018528	0.019831	0.020851	0.019437	0.012225	0.021742	0.018909	0.02369	0.016371	0.016843	0.015784	0.022978	0.015145	0.018426	0.017868	0.014105	0.013041	0.020689	0.025915	0.028905	lignins/CRAM-like structures	0.0151172
C24H29N1O11	CHON	506.167	7.4	N1O11	11	1.20833	0.458333	0	0.004899	0.011756	0.011189	0.010632	0.014909	0.014664	0.01249	0.016701	0.012764	0.012296	0.012305	0.014139	0.019779	0.013457	0.012795	0.013071	0.01365	0.019931	0.015775	0.02145	0.016968	0.019706	0.017155	0.012053	0.022924	0.018214	0.021875	0.015248	0.014462	0.016519	0.020009	0.014534	0.01965	0.01504	0.011846	0.014601	0.021213	0.024393	0.025361	lignins/CRAM-like structures	0.0155106
C24H31N1O11	CHON	508.182	12.8	N1O11	10	1.29167	0.458333	0	0.0076301	0	0.01751	0.0082087	0	0.013956	0.013007	0.01529	0.013487	0.016031	0.014965	0.013298	0.019574	0.013556	0.013543	0.012861	0.013584	0.024611	0.013041	0.019871	0.017881	0.018635	0.018317	0.01121	0.020159	0.015417	0.01672	0.011562	0.011536	0.017349	0.018412	0.013068	0.019221	0.011469	0.012616	0.011623	0.020598	0.028819	0.026049	lignins/CRAM-like structures	0.0146171
C25H21N1O11	CHON	510.104	9.6	N1O11	16	0.84	0.44	0	0	0	0	0	0	0	0.0078677	0	0.0081202	0	0.0062335	0	0	0.0078029	0	0.0053619	0.006893	0.010892	0.0069292	0.010014	0.011287	0.0073377	0.0083143	0.0055361	0.011249	0.012378	0.011359	0.0087781	0.0084981	0.0088952	0.0070383	0.0071337	0.0085831	0.0076365	0.0070551	0.00614	0.012663	0.013704	0.014109	lignins/CRAM-like structures	0.00619524
C24H33N1O11	CHON	510.198	10.1	N1O11	9	1.375	0.458333	0	0.0062939	0	0.013166	0.0090836	0.012569	0.0097765	0.011171	0.016941	0.014005	0.014407	0.011113	0.01269	0.017165	0.012632	0.010594	0.0087106	0.010927	0.020383	0.012105	0.016851	0.015299	0.012839	0.013796	0.0084804	0.018712	0.012724	0.016278	0.0089369	0.010162	0.012425	0.015804	0.0098394	0.018236	0.0094689	0.0089031	0.0096791	0.014505	0.021345	0.020175	lignins/CRAM-like structures	0.0124548
C25H23N1O11	CHON	512.12	7	N1O11	15	0.92	0.44	0	0.004724	0	0	0.0057798	0	0.009479	0.0078202	0	0.0074479	0.0092957	0.0080024	0.0059488	0.0078703	0.0077562	0	0.0068833	0.011899	0.011868	0.0064906	0.011778	0.012665	0.012301	0.010072	0.0091967	0.015661	0.012594	0.011115	0.0087132	0.01028	0.011925	0.011608	0.009437	0.0097151	0.010288	0.007516	0.0092992	0.01406	0.017917	0.015333	lignins/CRAM-like structures	0.00856848
C24H35N1O11	CHON	512.214	5.8	N1O11	8	1.45833	0.458333	0	0.0041068	0	0.0093754	0	0.0076506	0.0081818	0.0073997	0.013843	0.0085684	0.010599	0.0072377	0.0083738	0.011428	0.0090164	0.0073452	0.0069782	0.0085601	0.016861	0.0066935	0.010362	0.010107	0.0087821	0.0093892	0.00539	0.012405	0.0079994	0.011392	0.0063273	0.0058251	0.0079666	0.01078	0.008138	0.009862	0.0043194	0.00657	0.0053442	0.0096176	0.0074615	0.012714	lignins/CRAM-like structures	0.00807428
C25H25N1O11	CHON	514.135	7.9	N1O11	14	1	0.44	0.0034965	0.0050679	0	0.0077813	0	0	0	0.00479	0.010338	0.0070377	0	0.0074638	0	0.0093147	0.0068723	0.0050242	0.010019	0.0096279	0.012578	0.010679	0.011497	0.013922	0.012046	0.013546	0.010459	0.016328	0.012393	0.013025	0.010594	0.011323	0.010593	0.015445	0.011413	0.013419	0.009732	0.010756	0.010143	0.018153	0.014301	0.017684	lignins/CRAM-like structures	0.00917156
C25H27N1O11	CHON	516.152	17.6	N1O11	13	1.08	0.44	0	0	0	0.010767	0	0.0076875	0.011056	0.0070764	0.011019	0.008206	0	0.0064994	0.0065916	0.010843	0.0067513	0.0085185	0.0058246	0.011257	0.013035	0.011407	0.014941	0.012312	0.013894	0.013186	0.0090235	0.015715	0.013481	0.015635	0.01225	0.01031	0.012419	0.014084	0.010856	0.011565	0.010423	0.0089481	0.0095122	0.015927	0.021431	0.018702	lignins/CRAM-like structures	0.0100289
C25H29N1O11	CHON	518.167	17.9	N1O11	12	1.16	0.44	0	0	0	0.0067455	0.0071932	0	0.0088372	0.0065544	0.009076	0.0095252	0.0080315	0	0.0062904	0.012753	0.0092993	0.0078072	0.0088448	0.0097893	0.015277	0.011557	0.014659	0.014142	0.015181	0.013122	0.0083962	0.019078	0.012982	0.01644	0.010302	0.010954	0.011716	0.014967	0.011707	0.01356	0.010571	0.0095012	0.010668	0.015669	0.018809	0.019703	lignins/CRAM-like structures	0.0102427
C26H19N1O11	CHON	520.089	4.1	N1O11	18	0.730769	0.423077	0	0	0	0	0	0	0	0	0	0	0	0	0	0	0	0	0	0	0	0	0.003971	0	0	0	0	0	0	0	0	0	0	0	0	0.0043398	0	0	0	0.0038226	0	0	lignins/CRAM-like structures	0.000303335
C26H21N1O11	CHON	522.104	7.6	N1O11	17	0.807692	0.423077	0	0	0	0	0	0	0	0	0	0	0	0	0	0	0	0	0	0	0	0.0056584	0	0.0049739	0.0049608	0	0	0.0057853	0.0056484	0	0	0	0.0056078	0	0	0.0055911	0	0	0	0.00704	0.0088342	0.0072625	lignins/CRAM-like structures	0.00153406
C25H33N1O11	CHON	522.198	12.8	N1O11	10	1.32	0.44	0	0	0	0.012102	0	0	0.014739	0.0075414	0.011089	0.010001	0.0096944	0.0095093	0.0095015	0.015653	0.0086724	0.010456	0.0092308	0.0092187	0.016233	0.0086506	0.012426	0.013938	0.014198	0.01462	0.0088407	0.014481	0.012674	0.015948	0.0096821	0.011413	0.013456	0.011306	0.0080912	0.01303	0.0078523	0.0063407	0.008534	0.014006	0.02128	0.017699	lignins/CRAM-like structures	0.0103027
C26H23N1O11	CHON	524.12	8.9	N1O11	16	0.884615	0.423077	0	0	0	0	0	0	0	0	0	0	0	0	0	0	0	0.0041195	0.0047564	0.0063494	0.0093362	0.0062833	0.0085241	0.0085129	0.0059755	0.0062475	0	0.0076287	0.0099675	0.0087498	0	0	0.005352	0.0055102	0.0062622	0.0076566	0.0060993	0	0	0.0081248	0.010579	0.0095176	lignins/CRAM-like structures	0.00363881
C25H35N1O11	CHON	524.214	12	N1O11	9	1.4	0.44	0	0.0069184	0	0.010772	0.0065098	0.0084978	0.013604	0.0086927	0.0054134	0.0075237	0.0075853	0.0079827	0.0061566	0.012443	0.0076527	0.0098449	0.0063027	0.0067651	0.01448	0.0074686	0.011312	0.011263	0.0099023	0.010696	0.0054932	0.012037	0.0086074	0.012435	0.0048222	0.0051505	0.0093817	0.0086024	0.0068096	0.008666	0.0070303	0.0065574	0.0052991	0.011393	0.015094	0.014082	lignins/CRAM-like structures	0.00848119
C26H25N1O11	CHON	526.135	12.1	N1O11	15	0.961538	0.423077	0.003605	0	0	0	0.0048547	0	0	0	0	0.0081323	0	0	0	0.0077606	0	0.0065408	0.0048245	0.0073284	0.0084417	0.0080664	0.0081081	0.0092933	0.010447	0.0077941	0.0064704	0.0099772	0.0098271	0.0085622	0.0066645	0.006349	0.0081117	0.0078232	0.0063138	0.0081787	0.0077773	0.0060946	0.0074681	0.0089805	0.0085245	0.0082279	lignins/CRAM-like structures	0.00551369
C25H37N1O11	CHON	526.229	7.6	N1O11	8	1.48	0.44	0	0.0047877	0	0.01134	0.0061194	0	0.0058738	0.0052337	0.0063729	0.0071922	0.0061991	0.0061404	0.0055051	0.0079196	0.0085494	0.0054897	0.0036892	0.0045417	0.0079755	0.0035409	0.0062199	0.007868	0.0061506	0.0060109	0.0038362	0.0073741	0.0049509	0.0064222	0.0047157	0.0039074	0.004138	0.0058069	0.0050166	0.0060156	0.005651	0.0042349	0	0.0066497	0.0077721	0.0064075	lignins/CRAM-like structures	0.00539046
C26H27N1O11	CHON	528.151	12.8	N1O11	14	1.03846	0.423077	0	0	0	0.0098619	0	0	0.0064455	0.0064139	0	0	0	0	0	0.011417	0.0070878	0	0	0	0.0075148	0.0084368	0.0081266	0.0098171	0.0092394	0.008686	0.0076937	0.0097736	0.0074404	0.010389	0.009234	0.0081075	0.0061473	0.010226	0.0099434	0.0070203	0.0069716	0.0073194	0.0092244	0.010746	0.010794	0.010539	lignins/CRAM-like structures	0.00586541
C26H29N1O11	CHON	530.167	8.7	N1O11	13	1.11538	0.423077	0	0	0	0.0086787	0	0	0	0.0072096	0	0.0054823	0	0.0058745	0	0.0074394	0.0070323	0.0047776	0.0053043	0.006735	0.0096695	0.0061759	0.010567	0.010674	0.0079896	0.0092856	0.0055151	0.0090128	0.010476	0.011409	0.005944	0.0080193	0.0097042	0.0088657	0.0075271	0.0081705	0.0063597	0.0077719	0.0057974	0.010855	0.013438	0.012165	lignins/CRAM-like structures	0.00634815
C26H31N1O11	CHON	532.183	6.2	N1O11	12	1.19231	0.423077	0	0.0041257	0	0	0	0	0.0095184	0.0070446	0.0070369	0.011729	0	0.0057671	0.0073775	0.0062502	0.0077244	0.0086111	0.0062039	0.0074783	0.013954	0.0098515	0.0089352	0.0094548	0.012145	0.010375	0.0052279	0.013534	0.011536	0.010398	0.006509	0.0069429	0.0099697	0.010529	0.007705	0.010182	0.0079743	0.0076108	0.0096756	0.011501	0.013661	0.014765	lignins/CRAM-like structures	0.0077826
C27H23N1O11	CHON	536.12	8.3	N1O11	17	0.851852	0.407407	0	0	0	0	0	0	0	0	0	0	0	0	0	0	0	0	0	0	0	0	0	0	0.0060539	0	0	0.0044409	0.0068046	0	0	0	0	0.0060564	0	0	0	0	0	0.0050409	0.0061264	0	lignins/CRAM-like structures	0.000863078
C26H35N1O11	CHON	536.214	7.5	N1O11	10	1.34615	0.423077	0	0.0046597	0	0.01118	0.0048822	0.0098721	0.0067127	0.0085947	0.0066346	0.0083023	0.0089613	0.010844	0.0090095	0.011128	0.0067356	0.0061673	0.005557	0.007427	0.01468	0.0073691	0.01022	0.0080653	0.010827	0.0084201	0.0041334	0.01045	0.0080023	0.0091779	0.0059144	0.0073806	0.010213	0.0079708	0.0090851	0.010238	0.0055687	0.0054455	0.0050061	0.010876	0.013153	0.014801	lignins/CRAM-like structures	0.00809163
C27H25N1O11	CHON	538.136	10	N1O11	16	0.925926	0.407407	0	0	0	0	0	0	0	0	0	0	0	0	0	0	0	0	0	0	0.0069221	0	0	0.0073922	0	0.005044	0.0049578	0	0	0.0045497	0	0	0.0047729	0.0069302	0	0.0032795	0	0	0	0.0071182	0.010353	0.00501	lignins/CRAM-like structures	0.00165824
C26H37N1O11	CHON	538.229	4.8	N1O11	9	1.42308	0.423077	0	0.0033788	0	0.0083182	0.0048253	0.011455	0.010207	0.0058619	0.0098933	0.0096417	0.00675	0.0067222	0.006574	0.009577	0.0074736	0.0059184	0.0055852	0.0062983	0.013407	0.0053814	0.0074129	0.0076036	0.0068826	0.0079983	0.0041953	0.0081343	0.009675	0.0054366	0.0050254	0.0045726	0.0063683	0.0092054	0.0041084	0.0071986	0.0036591	0.0036692	0.0038292	0.0072871	0.010228	0.010139	lignins/CRAM-like structures	0.00674743
C27H27N1O11	CHON	540.151	9.4	N1O11	15	1	0.407407	0	0	0	0	0	0	0	0	0	0	0	0	0	0	0	0	0	0	0	0.0064426	0	0	0	0.0055533	0	0	0.0073774	0.0058233	0	0.0046162	0.0056114	0	0.0065188	0	0.0058732	0	0.0053375	0.0061281	0	0.0086828	lignins/CRAM-like structures	0.00169911
C27H29N1O11	CHON	542.167	8.2	N1O11	14	1.07407	0.407407	0	0	0	0	0	0	0	0.0068101	0	0	0	0	0.0057	0.0058006	0	0.0043268	0.0046624	0	0.0080861	0.0058113	0.0058347	0.0083651	0.0076569	0.005656	0	0.0070708	0.005597	0.0095472	0	0.004483	0.0076307	0.006047	0.0065849	0.0059707	0.0047864	0.0054408	0.0051779	0.005685	0	0.0072159	lignins/CRAM-like structures	0.00374868
C27H33N1O11	CHON	546.198	12.5	N1O11	12	1.22222	0.407407	0	0	0	0	0	0	0	0.004814	0.0072005	0.004093	0.0061449	0.0058273	0.0051568	0.0075488	0.0054491	0.0061238	0.0050791	0.0044366	0.010387	0.0080398	0.0071826	0.0051783	0.0081025	0.008136	0.0059064	0.0072573	0.0058901	0.0068436	0.0058407	0.0049876	0.0080648	0.0058879	0.0054238	0.0077488	0.004193	0.0048844	0.0034715	0.010044	0.012465	0.012739	lignins/CRAM-like structures	0.0055137
C27H35N1O11	CHON	548.214	8.5	N1O11	11	1.2963	0.407407	0	0	0	0	0	0	0	0	0.0065431	0.0066266	0	0	0.0050481	0	0	0.0055222	0	0.0061368	0.0098434	0.0059051	0.0096722	0.0092039	0.0092122	0.0069699	0.0045754	0.009441	0.0082431	0.0091376	0.0063912	0.0046071	0.0072634	0.0093186	0	0.0054102	0.0052885	0.004568	0.0059171	0.010224	0.009644	0.012804	lignins/CRAM-like structures	0.00483792
C28H27N1O11	CHON	552.151	4.4	N1O11	16	0.964286	0.392857	0	0	0	0	0	0	0	0	0	0	0	0	0	0	0	0	0	0	0	0	0	0.0039523	0.0055095	0	0	0	0.0057351	0	0	0	0	0	0	0.0047737	0	0	0	0	0.0073157	0	lignins/CRAM-like structures	0.000682158
C27H39N1O11	CHON	552.245	4.2	N1O11	9	1.44444	0.407407	0	0	0	0.0065174	0	0.0077776	0	0.0044071	0.0053083	0.0057774	0.0057896	0.0049351	0.0049456	0.0079228	0.0049909	0.0048998	0	0.0052311	0.0073814	0.0035713	0.0045274	0.0052914	0.0053292	0.0046023	0.0036162	0.0070147	0	0.0050738	0.0044734	0.004171	0.0052922	0.0058622	0	0.0049931	0.0044889	0.003969	0.0045508	0.0047482	0.0067185	0.0067621	lignins/CRAM-like structures	0.0042735
C28H29N1O11	CHON	554.167	6.8	N1O11	15	1.03571	0.392857	0	0	0	0	0	0	0	0	0	0	0	0	0	0	0	0	0	0	0	0	0	0.0054108	0	0.0066742	0	0	0	0	0	0	0	0	0	0.0052704	0	0	0	0.0060364	0	0	lignins/CRAM-like structures	0.000584795
C28H31N1O11	CHON	556.182	6.6	N1O11	14	1.10714	0.392857	0	0	0	0	0	0	0	0	0	0	0	0	0	0.0059484	0	0	0	0.0053788	0.0088916	0.0047927	0.0086231	0	0.0052195	0	0	0	0	0.0072383	0.0049704	0.0033258	0.0060496	0.0047627	0.0050384	0	0.0047287	0	0.0038287	0	0.0063164	0.0086646	lignins/CRAM-like structures	0.00234444
C28H33N1O11	CHON	558.199	5.9	N1O11	13	1.17857	0.392857	0	0	0	0	0	0	0	0.0061109	0	0	0.0054601	0	0.0036869	0	0	0	0	0	0.0066971	0.0044268	0.0076415	0.0040591	0.0070787	0	0	0.0071886	0.0049958	0.0052153	0.0040763	0	0.0042192	0.0081516	0	0.0070597	0.0041262	0	0.0044243	0.0060453	0.0093271	0.0086968	lignins/CRAM-like structures	0.00296718
C28H37N1O11	CHON	562.23	5.7	N1O11	11	1.32143	0.392857	0	0	0	0	0	0	0	0	0.0051627	0.0039811	0	0.0042958	0.0044613	0.0070654	0	0	0.0036536	0.0041114	0.0070787	0.004324	0.0049457	0.0075274	0.0053263	0.004799	0.0037521	0.0059914	0.0059637	0.0067719	0.0037479	0.0052166	0.0048419	0.0048861	0.0037131	0	0	0.0043796	0	0.0078304	0.0079118	0.0097524	lignins/CRAM-like structures	0.00353728
C28H39N1O11	CHON	564.245	6.6	N1O11	10	1.39286	0.392857	0	0	0	0	0.0045599	0	0	0	0.0066406	0.0067363	0	0.0062075	0.0040632	0	0.0039627	0	0.0035414	0.0050387	0.0084557	0	0.0053065	0	0	0.0042494	0	0.0053429	0	0.0054052	0	0.004626	0.0039176	0.0043786	0	0.005038	0	0	0.0038975	0.0066349	0.0081775	0.0054872	lignins/CRAM-like structures	0.00279168
C28H41N1O11	CHON	566.261	4.2	N1O11	9	1.46429	0.392857	0	0	0	0	0	0	0	0	0	0.0047006	0	0.0054073	0	0	0.0035178	0.0034156	0	0	0.0065345	0	0.0038887	0.0046218	0.0039601	0	0	0.0042953	0	0	0	0	0.0041493	0.0039437	0	0.0037431	0	0	0	0	0.0052528	0.0049391	lignins/CRAM-like structures	0.00155924
C29H31N1O11	CHON	568.183	6.5	N1O11	15	1.06897	0.37931	0	0	0	0	0	0	0	0	0	0	0	0	0	0	0	0	0	0	0	0	0	0.0051258	0	0	0	0	0.0044156	0	0	0	0	0	0	0	0	0	0	0	0	0	lignins/CRAM-like structures	0.000238535
C29H35N1O11	CHON	572.214	9.9	N1O11	13	1.2069	0.37931	0	0	0	0	0	0	0	0	0	0	0	0	0.0043683	0	0	0	0	0.0034403	0.0062439	0	0.0072306	0	0.0047657	0	0.004241	0.0058607	0.0044443	0.0051656	0	0.0032859	0.0031904	0.0043546	0.0033359	0	0.0047981	0.0037063	0	0.0061046	0	0.0055023	lignins/CRAM-like structures	0.00200096
C29H41N1O11	CHON	578.261	5.2	N1O11	10	1.41379	0.37931	0	0	0	0	0	0	0	0	0	0	0	0	0	0.0043845	0	0	0	0.0034878	0	0	0	0.0043459	0	0	0.0035431	0.004078	0	0.0046185	0	0	0.0036953	0.0048096	0	0.0033812	0	0	0.0037371	0	0	0.005	lignins/CRAM-like structures	0.00112702
C30H31N1O11	CHON	580.183	5.3	N1O11	16	1.03333	0.366667	0	0	0	0	0	0	0	0	0	0	0	0	0	0	0	0	0	0	0	0	0	0.0043688	0	0	0	0	0	0	0	0	0	0	0	0	0	0	0	0	0	0	lignins/CRAM-like structures	0.00010922
C29H43N1O11	CHON	580.277	4.3	N1O11	9	1.48276	0.37931	0	0	0	0	0	0	0	0	0	0	0	0	0	0	0	0	0	0.0033796	0	0	0	0	0	0	0	0	0	0	0	0	0	0	0	0	0	0	0	0	0	0	lignins/CRAM-like structures	8.449e-05
C30H35N1O11	CHON	584.214	4.1	N1O11	14	1.16667	0.366667	0	0	0	0	0	0	0	0	0	0	0	0	0	0	0	0	0	0	0	0	0	0	0.0035357	0	0	0	0	0	0	0	0	0	0	0	0	0	0	0.004979	0	0	lignins/CRAM-like structures	0.000212868
C30H37N1O11	CHON	586.23	4.6	N1O11	13	1.23333	0.366667	0	0	0	0	0	0	0	0	0	0	0	0	0.0031715	0	0	0	0	0	0	0.0036739	0	0	0	0	0.0026149	0.0053532	0	0	0	0	0.0035535	0.0050773	0	0	0	0	0	0.0037	0.0084105	0.0062408	lignins/CRAM-like structures	0.00104489
C30H41N1O11	CHON	590.261	5.3	N1O11	11	1.36667	0.366667	0	0	0	0	0	0	0	0	0	0	0	0.0033778	0.0032219	0	0.004717	0.0033508	0	0	0	0	0.0044286	0	0	0	0	0.0038117	0	0.0045193	0	0	0	0	0	0	0	0	0	0.0043363	0	0	lignins/CRAM-like structures	0.000794085
C31H37N1O11	CHON	598.229	6	N1O11	14	1.19355	0.354839	0	0	0	0	0	0	0	0	0	0	0	0	0	0	0	0	0	0	0	0	0	0	0.0044234	0	0	0	0	0	0	0	0	0	0	0	0	0	0	0	0.0049506	0	lignins/CRAM-like structures	0.00023435
C31H39N1O11	CHON	600.245	5.2	N1O11	13	1.25806	0.354839	0	0	0	0	0	0	0	0	0	0	0	0	0	0	0	0	0	0	0	0	0	0	0	0	0	0	0	0	0	0	0	0	0	0	0	0	0	0.0041187	0.0049814	0.0062002	lignins/CRAM-like structures	0.000382507
C31H41N1O11	CHON	602.26	4.5	N1O11	12	1.32258	0.354839	0	0	0	0	0	0	0	0	0	0	0	0	0	0	0	0.0032865	0	0	0	0	0	0	0	0	0	0	0	0	0	0	0	0	0	0	0	0	0	0.0037732	0.0050781	0	lignins/CRAM-like structures	0.000303445
C31H43N1O11	CHON	604.276	4.3	N1O11	11	1.3871	0.354839	0	0	0	0	0	0	0	0	0	0	0	0	0	0	0	0	0	0	0.0053737	0	0	0	0	0	0	0	0	0	0	0	0	0	0	0	0	0	0	0	0	0	lignins/CRAM-like structures	0.000134343
C32H41N1O11	CHON	614.26	6.4	N1O11	13	1.28125	0.34375	0	0	0	0	0	0	0	0	0	0	0	0	0	0	0	0	0	0	0	0	0	0	0	0	0	0	0	0	0	0	0	0	0	0	0	0	0	0.00473	0	0	lignins/CRAM-like structures	0.00011825
C12H19N1O11	CHON	352.089	6.9	N1O11	4	1.58333	0.916667	0	0.0043703	0	0	0	0	0.0050138	0	0.0063854	0	0	0.003711	0	0.0048165	0.0034106	0	0.0048266	0.0034528	0	0	0.0048875	0	0	0	0	0.0040428	0.0031456	0	0.003312	0.0029107	0	0	0.0030987	0.0033577	0	0	0	0	0	0.0051588	carbohydrates	0.00164752
C13H23N1O11	CHON	368.12	5.9	N1O11	3	1.76923	0.846154	0	0	0	0	0	0	0	0	0	0	0.0059157	0	0	0	0	0	0	0	0	0	0	0	0	0	0	0	0	0	0	0	0	0	0	0	0	0	0	0	0	0	carbohydrates	0.000147893
C14H25N1O11	CHON	382.136	8.3	N1O11	3	1.78571	0.785714	0.0064777	0.0054557	0	0	0.0066217	0	0.0079654	0	0.0081114	0.0051345	0.0055942	0	0	0	0	0.005496	0.0050776	0	0	0	0	0.0044763	0	0	0	0	0	0	0	0	0	0	0	0	0	0.0053941	0	0	0	0	carbohydrates	0.00164512
C15H23N1O11	CHON	392.12	45.7	N1O11	5	1.53333	0.733333	0.029667	0.025775	0.030572	0.030489	0.025206	0.037519	0.031316	0.023624	0.032586	0.030125	0.027774	0.022929	0.028794	0.027747	0.023643	0.02832	0.022584	0.020519	0.027417	0.019384	0.020706	0.017043	0.014491	0.016768	0.013763	0.018839	0.016163	0.016845	0.016931	0.014331	0.016721	0	0.015083	0.014445	0.016839	0.018663	0.018082	0.017563	0.013833	0.022429	carbohydrates	0.0216382
C15H25N1O11	CHON	394.136	42.2	N1O11	4	1.66667	0.733333	0.024648	0.024113	0.044212	0.028665	0.028862	0.045593	0.027912	0.022978	0.034987	0.027428	0.028691	0.021877	0.024702	0.024381	0.022272	0.028645	0.022403	0.024051	0.024305	0.017201	0.018604	0.014018	0.014266	0.013161	0.015702	0.016165	0.015679	0.015279	0.016096	0.01575	0.014898	0	0.0089514	0.0099916	0.013895	0.020079	0.013505	0.012132	0.014649	0.018377	carbohydrates	0.0207281
C15H29N1O11	CHON	398.167	4.8	N1O11	2	1.93333	0.733333	0	0	0	0.0069708	0	0	0	0	0	0	0	0	0	0.0046268	0	0	0	0	0	0	0	0	0	0	0	0	0	0	0	0	0	0	0	0	0	0	0	0	0	0	carbohydrates	0.00028994
C16H29N1O11	CHON	410.167	13.9	N1O11	3	1.8125	0.6875	0.0070835	0.0088007	0.015822	0.013741	0.010451	0.014519	0.0089714	0	0.011141	0.0087091	0.012534	0.005759	0.0076306	0.0079747	0.0071255	0.0082084	0.0047744	0.0056803	0.0080809	0.0053403	0.0060725	0.0056379	0	0	0	0	0.0046932	0.0067216	0.0039206	0	0	0	0	0.0047128	0.0041247	0.0036261	0	0	0	0	carbohydrates	0.00529641
C16H33N1O11	CHON	414.198	9.7	N1O11	1	2.0625	0.6875	0	0	0	0.012304	0	0	0	0	0	0	0	0	0	0	0	0	0	0	0	0	0	0	0	0	0	0	0	0	0	0	0	0	0	0	0	0	0	0	0	0	carbohydrates	0.0003076
C17H9N1O11	CHON	402.01	6.1	N1O11	14	0.529412	0.647059	0	0.0044448	0	0	0.0050434	0	0	0	0	0	0	0.0053259	0	0	0.0042465	0.0048447	0.0036328	0	0	0.0055779	0	0	0	0	0.0042672	0	0	0.004129	0	0.0039213	0.0035791	0	0	0	0.0041327	0.0041788	0.004005	0	0	0	aromatic structures	0.00153323
C17H11N1O11	CHON	404.026	11.6	N1O11	13	0.647059	0.647059	0.0038078	0.0074477	0	0.0077521	0.010486	0	0.0083492	0.012045	0.0093984	0.0087279	0.0088631	0.0092161	0.0098033	0.0069757	0.0086397	0.010671	0.0096359	0.010685	0.007986	0.010625	0.0092347	0.0080284	0.007177	0.0086559	0.0085773	0.0097033	0.0072098	0.0077954	0.013064	0.012652	0.0080442	0.01132	0.013113	0.0092528	0.012905	0.013495	0.013128	0.010623	0.0097089	0.0067728	aromatic structures	0.00903938
C18H9N1O11	CHON	414.01	6.4	N1O11	15	0.5	0.611111	0	0.0046846	0	0	0.004328	0	0	0.0041737	0	0	0	0.0038519	0	0	0.0040186	0.0047142	0.0039306	0.0053258	0	0.0039436	0	0	0	0.0048744	0.0036427	0	0	0	0.0040298	0	0.0036875	0.0051977	0.004173	0	0.0047916	0.0040208	0.0047055	0.0037507	0	0	aromatic structures	0.00204612
C18H11N1O11	CHON	416.026	11.2	N1O11	14	0.611111	0.611111	0	0.0073383	0	0	0.0097265	0.0078731	0.007775	0.010379	0.0092135	0.0086041	0.0069525	0.007648	0.01055	0.0052578	0.0064659	0.0079187	0.0093593	0.010266	0.0068889	0.012694	0.0086027	0.0076993	0.0078489	0.0087745	0.010382	0.01018	0.0125	0.0076591	0.01111	0.011363	0.0093397	0.010668	0.009571	0.0073386	0.01197	0.013201	0.011286	0.012152	0.0093796	0.0091067	aromatic structures	0.00862607
C19H9N1O11	CHON	426.01	4.1	N1O11	16	0.473684	0.578947	0	0	0	0	0.0050295	0	0	0	0	0	0	0	0	0	0	0	0	0	0	0	0	0	0	0	0	0	0	0	0	0.0032848	0	0	0.0050444	0	0	0.0041102	0.0046523	0	0	0	aromatic structures	0.00055303
C19H11N1O11	CHON	428.026	7.1	N1O11	15	0.578947	0.578947	0	0.0050291	0	0	0.007564	0.0087582	0.0089047	0.0083066	0.0071959	0.0080254	0	0.0050519	0.0074654	0.0051445	0.0067807	0.0073292	0.0076763	0.0061548	0.0082974	0.0088366	0.0060053	0.0072729	0.0070498	0.008237	0.0071677	0.0071048	0.0092273	0.006041	0.0072271	0.008738	0.0073066	0.0097547	0.0085158	0.0059715	0.010175	0.0096076	0.0091183	0.0067351	0.009569	0.0084027	aromatic structures	0.0068937
C19H13N1O11	CHON	430.042	12.5	N1O11	14	0.684211	0.578947	0	0.0080794	0	0.016768	0.012105	0	0.016198	0.014395	0.0122	0.010338	0.013215	0.014476	0.010808	0.013801	0.01406	0.014478	0.012028	0.014392	0.012182	0.016732	0.016043	0.013802	0.016006	0.015871	0.018134	0.012802	0.018276	0.017367	0.017541	0.01771	0.016383	0.021569	0.020847	0.015524	0.018586	0.018536	0.016121	0.019703	0.01674	0.013994	aromatic structures	0.0141953
C20H9N1O11	CHON	438.01	5.2	N1O11	17	0.45	0.55	0	0	0	0	0	0	0	0	0	0	0	0	0	0	0	0	0	0	0	0	0	0	0	0	0	0	0	0	0	0	0	0.0047388	0	0	0	0	0	0	0	0	aromatic structures	0.00011847
C20H11N1O11	CHON	440.026	6.3	N1O11	16	0.55	0.55	0	0.0045739	0	0.0097267	0.0068596	0.0097827	0	0.0079282	0.0074823	0	0	0.0058632	0.0069604	0.0070658	0.0056903	0.0063289	0.0061173	0.0065722	0	0.0057478	0.0070307	0.0068722	0.0072229	0.008269	0.0046915	0.0061226	0.0056036	0.0080154	0.0072957	0.0082172	0.006728	0.0082512	0.0086765	0.0067886	0.0094715	0.0093492	0.011175	0.010421	0.0082937	0.006454	aromatic structures	0.00629122
C20H13N1O11	CHON	442.042	10	N1O11	15	0.65	0.55	0	0.0066271	0	0.014367	0.010526	0	0.011212	0.01294	0.011721	0.012792	0.0077568	0.011176	0.0079525	0.011673	0.011992	0.011549	0.0092779	0.015895	0.010781	0.012498	0.01424	0.013805	0.012871	0.014695	0.012806	0.01358	0.014115	0.016152	0.013691	0.016877	0.015162	0.016563	0.015636	0.01325	0.017934	0.016982	0.015913	0.017702	0.016907	0.014343	aromatic structures	0.012349
C21H9N1O11	CHON	450.01	4.4	N1O11	18	0.428571	0.52381	0	0	0	0	0	0	0	0	0	0	0	0	0	0	0	0	0	0	0	0	0	0	0	0	0	0	0	0	0	0	0	0	0	0.0036368	0	0	0	0	0	0	aromatic structures	9.092e-05
C21H13N1O11	CHON	454.042	10.2	N1O11	16	0.619048	0.52381	0	0.0067323	0	0.0093712	0.0058141	0.0083224	0	0.0080949	0.0086096	0	0	0.0069562	0.0056286	0.006049	0.0061683	0.006605	0.0074588	0.010179	0.0070877	0.011976	0.0067612	0.0096974	0.010694	0.011258	0.0069671	0.010478	0.010329	0.011971	0.010039	0.0088099	0.010598	0.010742	0.0088117	0.0094652	0.012078	0.011356	0.011133	0.011268	0.013854	0.010832	aromatic structures	0.00805489
C22H11N1O11	CHON	464.026	6	N1O11	18	0.5	0.5	0	0	0	0	0	0	0	0	0	0	0	0	0	0	0	0	0	0	0	0	0	0	0.0051296	0.004684	0	0.004435	0.0049624	0	0	0	0.0043831	0	0	0	0	0	0	0.0047033	0	0	aromatic structures	0.000707435
C22H13N1O11	CHON	466.042	6.6	N1O11	17	0.590909	0.5	0	0	0	0	0.005285	0	0	0.0062637	0.0070523	0	0	0	0	0	0	0	0	0.0063741	0	0.005438	0.0055498	0.006542	0.0056982	0.0057166	0.0049523	0.0060382	0.0066962	0.0078582	0.0076138	0.0076882	0.0074005	0.0072858	0	0.0054396	0.0081191	0.0080721	0.0081314	0.0094214	0.0068356	0.0050342	aromatic structures	0.00401266
C22H15N1O11	CHON	468.057	62.4	N1O11	16	0.681818	0.5	0	0.035217	0.029687	0.0085916	0.02535	0.027353	0	0.03596	0.039422	0.033182	0	0.025885	0.016523	0.01361	0.030658	0.025005	0.025532	0.049383	0.013093	0.059561	0.010494	0.014683	0.010435	0.013654	0.021811	0.020315	0.013185	0.040733	0.027272	0.028661	0.01384	0.019837	0.016094	0.025864	0.031049	0.038805	0.053109	0.015526	0.019616	0.013016	aromatic structures	0.0235503
C23H13N1O11	CHON	478.042	6.9	N1O11	18	0.565217	0.478261	0	0	0	0	0	0	0	0	0	0	0	0	0	0	0	0	0	0	0	0.0055706	0	0	0	0.0042552	0	0	0.005127	0	0.0045121	0.0056754	0.0056964	0.0056828	0	0	0.0037984	0.004202	0	0	0.0075837	0.0054505	aromatic structures	0.00143885
C23H15N1O11	CHON	480.057	8	N1O11	17	0.652174	0.478261	0	0	0	0	0.004059	0	0	0.0046515	0	0	0	0	0.0044712	0	0.0055868	0	0.0043513	0.0050276	0	0	0.0068418	0.0086113	0.0072972	0	0.0041938	0.0059249	0.0080451	0.0067686	0.0045063	0.008661	0.0048971	0.0084924	0	0.0056336	0.0058367	0.0056412	0.0068206	0.008836	0.008633	0.0094274	aromatic structures	0.00383038
C24H13N1O11	CHON	490.042	4.1	N1O11	19	0.541667	0.458333	0	0	0	0	0	0	0	0	0	0	0	0	0	0	0	0	0	0	0	0	0	0	0	0	0	0	0.0039254	0	0	0	0	0	0	0	0	0.0041662	0	0.0055381	0	0.0052893	aromatic structures	0.000472975
C24H15N1O11	CHON	492.057	4.7	N1O11	18	0.625	0.458333	0	0	0	0	0	0	0	0	0	0	0	0	0	0	0	0	0	0	0	0.004134	0	0.0043296	0.0069688	0	0	0.0060847	0.0039545	0.0052208	0	0.0050494	0.0037063	0.0048363	0	0	0.004712	0.0049673	0	0.004351	0.009105	0	aromatic structures	0.00168549
C25H15N1O11	CHON	504.057	6.7	N1O11	19	0.6	0.44	0	0	0	0	0	0	0	0	0	0	0	0	0	0	0	0	0	0	0	0	0	0	0	0	0	0	0	0	0	0	0	0	0	0.0046854	0.0040584	0	0	0	0	0	aromatic structures	0.000218595
C25H17N1O11	CHON	506.073	4.4	N1O11	18	0.68	0.44	0	0	0	0	0	0	0	0	0	0	0	0	0	0	0	0	0	0	0	0	0	0.0042173	0.0050823	0	0	0	0.0048548	0	0.0047205	0	0	0	0	0	0.0049602	0	0	0	0	0	aromatic structures	0.000595877
C26H17N1O11	CHON	518.072	4.8	N1O11	19	0.653846	0.423077	0	0	0	0	0	0	0	0	0	0	0	0	0	0	0	0	0	0	0	0	0	0	0	0	0	0	0.0041898	0	0	0	0	0	0	0	0	0	0	0	0	0	aromatic structures	0.000104745
C17H27N1O11	CHON	420.151	22.7	N1O11	5	1.58824	0.647059	0.012367	0.013791	0.018644	0.024073	0.018006	0.024099	0.020204	0.012492	0.016548	0.017275	0.018964	0.017171	0.015421	0.016527	0.015565	0.015507	0.011584	0.01188	0.019635	0.0092544	0.014988	0.009576	0.011228	0.0095663	0.0049042	0.010689	0.0074706	0.014349	0.010687	0.0084332	0.0071571	0	0.010567	0.0091833	0.0078184	0.010081	0.0083492	0.0087524	0.0087282	0.012756	aliphatic/proteins	0.0128573
C17H29N1O11	CHON	422.167	21.9	N1O11	4	1.70588	0.647059	0.010575	0.013308	0.011096	0.016049	0.012174	0.015812	0.011895	0.0095815	0.015185	0.011711	0.0080391	0.009042	0.0091869	0.014699	0.011978	0.012259	0.010132	0.0086605	0.016515	0.0055023	0.010681	0.0062834	0.0063613	0.0050616	0.0040133	0.0069758	0.0065718	0.0062842	0	0.005997	0.0046798	0	0.0046183	0	0	0.006879	0.0080398	0	0.005625	0.0090759	aliphatic/proteins	0.00826369
C17H31N1O11	CHON	424.183	10.6	N1O11	3	1.82353	0.647059	0	0.0070222	0	0.012185	0.0059493	0	0.0064469	0	0.00738	0.0047585	0.0071082	0.0054059	0	0	0	0	0.004288	0.0040407	0.008546	0	0	0	0	0	0	0.0043339	0	0	0	0	0	0	0	0	0	0.0035114	0	0	0.0047422	0	aliphatic/proteins	0.00214295
C18H27N1O11	CHON	432.151	19.6	N1O11	6	1.5	0.611111	0.0097866	0.012025	0.01373	0.02233	0.015797	0.016586	0.015868	0.014019	0.021296	0.015084	0.016311	0.011273	0.018473	0.020209	0.01454	0.017431	0.0094393	0.01423	0.025116	0.01221	0.019049	0.015385	0.012353	0.015588	0.010492	0.019609	0.011047	0.015515	0.013752	0.011287	0.012579	0	0.010272	0.013507	0.0094703	0.010521	0.0087087	0.012008	0.014231	0.016596	aliphatic/proteins	0.0141931
C18H29N1O11	CHON	434.167	14.5	N1O11	5	1.61111	0.611111	0.011542	0.0091651	0.017097	0.020136	0.011729	0.013388	0.013246	0.011365	0.013458	0.012942	0.014497	0.0090591	0.011058	0.015545	0.010735	0.0099997	0.011334	0.008626	0.012338	0.0086427	0.0095705	0.0074726	0.0074729	0.007962	0.0048364	0.0084165	0.010245	0.010007	0.0047298	0.0058083	0.0040086	0	0.0058323	0.0063494	0.0055502	0.0050798	0.0052794	0	0.010481	0.0092405	aliphatic/proteins	0.00935612
C18H31N1O11	CHON	436.182	13.7	N1O11	4	1.72222	0.611111	0.007522	0.0087178	0.010217	0.010923	0.0077965	0	0	0	0	0.0086835	0	0.0088713	0	0.0081251	0	0.0068313	0.0069925	0.0067103	0.0076877	0.00493	0.0065609	0	0	0	0.0039636	0.0045242	0.0053361	0	0	0.0035269	0.0042923	0	0.003775	0	0.0038356	0	0.0040562	0	0.0065144	0.0078497	aliphatic/proteins	0.00395607
C18H33N1O11	CHON	438.198	4.9	N1O11	3	1.83333	0.611111	0.0040199	0.0038523	0	0	0.0059653	0	0	0	0	0	0	0	0	0	0	0	0	0	0.0061457	0	0	0	0	0	0	0	0	0	0	0	0	0	0	0	0	0	0	0	0	0	aliphatic/proteins	0.00049958
C19H29N1O11	CHON	446.167	13.6	N1O11	6	1.52632	0.578947	0.0064797	0.0086402	0	0.020507	0.011557	0.017479	0.018126	0.01023	0.017667	0.013751	0.015598	0.014568	0.012189	0.016705	0.011398	0.015598	0.0090972	0.012169	0.020588	0.0098926	0.012353	0.013376	0.010694	0.011382	0.0079913	0.014802	0.0097805	0.013612	0.011426	0.0086635	0.0092393	0	0.0085524	0.010123	0.0078648	0.0088678	0.0066443	0.010936	0.014542	0.01476	aliphatic/proteins	0.0116962
C19H31N1O11	CHON	448.183	8.3	N1O11	5	1.63158	0.578947	0.0078905	0.0056774	0	0.014938	0.0087843	0	0.0070202	0.0077856	0.010976	0.0076556	0.0088452	0	0	0.0098432	0.0091344	0.0095558	0.0060351	0.0056477	0.0098896	0.0051307	0.0087371	0.0045655	0.0061863	0	0.0043252	0.0073536	0.0044269	0.0075514	0.0073106	0.0033945	0.0050229	0	0.0055941	0.0057107	0.0050054	0.0041682	0.0046994	0	0.0069518	0.007218	aliphatic/proteins	0.00582577
C19H33N1O11	CHON	450.198	7.9	N1O11	4	1.73684	0.578947	0.007034	0.0054968	0	0	0.0056325	0	0.0084653	0	0	0	0	0.0054762	0	0.0081476	0	0	0	0	0	0.0054823	0	0	0	0	0	0	0	0	0	0	0	0	0	0	0	0	0	0	0	0	aliphatic/proteins	0.00114337
C19H35N1O11	CHON	452.213	4.9	N1O11	3	1.84211	0.578947	0	0.0038446	0	0	0	0	0	0	0	0	0	0	0	0	0	0	0	0	0	0	0	0	0	0	0	0	0	0	0	0	0	0	0	0	0	0	0	0	0	0	aliphatic/proteins	9.6115e-05
C20H31N1O11	CHON	460.182	9.4	N1O11	6	1.55	0.55	0.0073208	0.0062713	0	0.013153	0.0074659	0.013278	0.0094437	0.0063585	0.013772	0.0070464	0.011761	0.0091214	0.011767	0.014247	0.0095259	0.0094355	0.0065053	0.0081693	0.014333	0.0064104	0.012511	0.0076478	0.0087656	0.0090866	0.0057738	0.012197	0.0058996	0.010718	0.0079038	0.0052417	0.0065414	0	0.0077647	0.010015	0.006716	0.0040978	0.0062855	0.009775	0.01067	0.01235	aliphatic/proteins	0.00863364
C20H33N1O11	CHON	462.198	6.7	N1O11	5	1.65	0.55	0.004648	0.0047693	0	0.011356	0	0	0	0.0052504	0	0.0061041	0	0.0052153	0.0064175	0.010865	0.0067691	0.0060287	0.0047237	0.0043417	0.010724	0.0051193	0.0055699	0.0044637	0.0070376	0	0.0036637	0.0050961	0	0.0078942	0.0044089	0.0046384	0	0	0	0.0050898	0	0.0042111	0	0.0045631	0.0054915	0.006525	aliphatic/proteins	0.00402463
C20H35N1O11	CHON	464.214	4.9	N1O11	4	1.75	0.55	0	0.0037784	0	0.0068335	0.0069612	0	0	0.0062571	0	0	0	0	0	0.0067417	0.0052978	0.0038867	0.0032651	0	0.0087106	0	0	0	0	0	0	0.0057425	0	0	0	0	0	0	0	0	0	0	0	0.0041774	0	0	aliphatic/proteins	0.0015413
C21H33N1O11	CHON	474.198	5.3	N1O11	6	1.57143	0.52381	0.0042201	0.004	0	0.0095235	0.0044788	0	0.0081028	0.0058725	0.0092597	0.0073098	0.0081198	0.0086605	0.0091613	0.012821	0.0057515	0.0063882	0.0042656	0.0071268	0.013935	0.0053291	0.0077323	0.0060261	0.0051222	0.0066375	0	0.0078947	0.0049214	0.0076839	0.0054406	0.0066675	0.0054729	0	0.0038042	0.0071978	0	0.0042918	0.0058723	0.004626	0.0093164	0.0090045	aliphatic/proteins	0.00605095
C21H35N1O11	CHON	476.214	6.7	N1O11	5	1.66667	0.52381	0	0	0	0.009367	0	0	0.0067686	0	0	0.0060222	0	0	0	0.0064824	0	0	0	0	0.0069315	0	0	0	0	0	0	0	0	0	0	0	0	0	0	0.0051264	0	0	0	0	0	0.0055822	aliphatic/proteins	0.00115701
C21H37N1O11	CHON	478.229	4.1	N1O11	4	1.7619	0.52381	0.0035618	0	0	0	0	0	0	0	0	0	0	0	0	0	0	0	0	0	0	0	0	0	0	0	0	0	0	0	0	0	0	0	0	0	0	0	0	0	0	0	aliphatic/proteins	8.9045e-05
C22H33N1O11	CHON	486.198	7.2	N1O11	7	1.5	0.5	0.0048241	0.0049582	0.010371	0.012085	0.0089786	0	0.010778	0.010455	0.012396	0.0095044	0.012969	0.010944	0.009801	0.012541	0.0095842	0.0085954	0.0071202	0.0067753	0.017576	0.0038472	0.010787	0.010743	0.010607	0.0092394	0.0061129	0.013836	0.0047606	0.011181	0.0082243	0.005715	0.0092511	0.010265	0.0076206	0.0095464	0.0049217	0.0049041	0.0066942	0.010174	0.0093561	0.013233	aliphatic/proteins	0.0090319
C22H35N1O11	CHON	488.214	5.4	N1O11	6	1.59091	0.5	0.0041001	0.0039936	0	0.0072455	0.0050451	0	0.0059505	0	0	0	0.0050143	0.0050127	0.0038997	0.0067307	0	0.004898	0	0.0042754	0.0086114	0.0051993	0.0058472	0.0055826	0	0.0039895	0.0030002	0.0050084	0	0.0057882	0.0047164	0	0.0040884	0	0	0	0	0.0043517	0.0040293	0.0040253	0	0.0079246	aliphatic/proteins	0.0032082
C22H37N1O11	CHON	490.23	5	N1O11	5	1.68182	0.5	0.0037086	0	0	0	0	0	0	0	0	0	0	0	0	0	0	0	0	0	0.0078609	0	0	0	0	0	0	0	0	0	0	0.0037182	0	0	0	0	0	0	0	0.0039056	0	0	aliphatic/proteins	0.000479832
C23H35N1O11	CHON	500.214	5	N1O11	7	1.52174	0.478261	0	0.0037668	0	0.0093566	0.005256	0.0079988	0.006553	0.0057882	0.0060019	0.0073019	0.0082201	0.0093553	0.008105	0.0080645	0.0082925	0.0085555	0.0055514	0.0060253	0.014706	0	0.0084749	0.0071683	0.007679	0.0060037	0	0.01016	0.0063228	0.009797	0.0041461	0.0047771	0.006418	0.0081999	0.0057624	0.0061212	0.0043424	0.0050271	0.0040604	0	0.010793	0.0094847	aliphatic/proteins	0.00634092
C23H37N1O11	CHON	502.23	6.7	N1O11	6	1.6087	0.478261	0	0.0046135	0	0	0	0	0	0	0	0	0	0.0037029	0	0.0051843	0	0.004244	0.0031966	0.0038613	0.0068087	0	0	0.004557	0	0	0	0.0056976	0	0.0047362	0	0	0.0038996	0	0.0047465	0.0037003	0	0	0	0	0	0	aliphatic/proteins	0.00147371
C23H39N1O11	CHON	504.245	5	N1O11	5	1.69565	0.478261	0	0.0036858	0	0	0	0	0	0	0	0	0.0062791	0	0	0.0052431	0	0	0	0	0	0.0036427	0	0	0	0	0	0	0	0	0	0	0	0	0	0	0	0	0	0	0	0	aliphatic/proteins	0.000471268
C24H37N1O11	CHON	514.229	4	N1O11	7	1.54167	0.458333	0	0	0	0.0077677	0.0036669	0	0	0.004233	0	0.0044568	0.0095533	0.0044117	0.0053415	0.010013	0.0049914	0.0044154	0.0050987	0.004619	0.0085186	0.0035829	0.0055875	0.0042776	0.0058406	0.0071065	0.0048704	0.0055483	0.0064082	0.0074286	0	0	0.0040946	0.0063211	0.0065906	0.003727	0.0039578	0.0035729	0	0.0057916	0.0066816	0.0057831	aliphatic/proteins	0.00435645
C24H39N1O11	CHON	516.245	4.6	N1O11	6	1.625	0.458333	0	0	0	0	0	0	0.0053751	0	0	0	0	0.0044182	0	0	0	0	0	0	0	0	0.0042832	0	0	0	0	0	0	0	0	0	0	0	0	0	0	0	0.0034488	0	0	0.0054092	aliphatic/proteins	0.000573362
C25H39N1O11	CHON	528.245	4.8	N1O11	7	1.56	0.44	0	0	0	0	0	0	0	0.0044229	0	0.0057222	0	0.0046922	0.0038866	0.0058393	0	0.0036899	0	0.0041106	0.0063859	0	0.0043593	0	0	0.004747	0.002785	0.0057993	0	0	0	0	0	0.0046171	0	0.0045525	0	0	0	0	0	0	aliphatic/proteins	0.00164024
C25H41N1O11	CHON	530.261	4.1	N1O11	6	1.64	0.44	0	0	0	0	0	0	0	0	0	0.0040214	0	0	0	0	0	0	0	0	0	0	0	0	0	0	0	0	0	0	0	0	0	0	0	0	0	0	0	0	0	0	aliphatic/proteins	0.000100535
C26H39N1O11	CHON	540.245	7	N1O11	8	1.5	0.423077	0	0	0	0	0.0043442	0	0	0	0	0	0	0.0047423	0.0032272	0.0065115	0.0056378	0.0041742	0.0032135	0.0050825	0.0082409	0	0.0056886	0.0039105	0.0064276	0.0039513	0	0.0048237	0.0044242	0.0053042	0	0	0.003652	0.0042993	0	0.0037281	0	0.0033504	0	0.0044161	0	0.0073511	aliphatic/proteins	0.00266253
C27H41N1O11	CHON	554.261	5.8	N1O11	8	1.51852	0.407407	0	0	0	0	0	0	0	0	0	0	0	0	0.0047889	0	0	0.0036739	0	0	0.0068252	0	0.0049158	0	0	0	0	0	0	0	0	0	0	0	0	0	0	0	0	0	0.0050957	0.0058093	aliphatic/proteins	0.00077772
C27H43N1O11	CHON	556.277	4.3	N1O11	7	1.59259	0.407407	0	0	0	0	0	0	0	0	0	0	0	0	0	0	0	0	0	0	0	0	0	0	0	0	0	0	0	0	0	0	0	0	0	0	0	0	0	0	0	0.0048975	aliphatic/proteins	0.000122437
C30H47N1O11	CHON	596.308	4.2	N1O11	8	1.56667	0.366667	0	0	0	0	0	0	0	0	0	0	0	0	0	0	0	0	0	0.003304	0	0	0	0	0	0	0	0	0	0	0	0	0	0	0	0	0	0	0	0	0	0	aliphatic/proteins	8.26e-05
C16H7N1O11	CHON	387.995	5.1	N1O11	14	0.4375	0.6875	0	0	0	0	0	0	0	0	0	0	0	0	0	0	0	0	0	0	0	0	0	0	0	0	0	0	0	0	0	0.0035608	0	0	0	0	0	0	0	0	0	0	others	8.902e-05
C16H9N1O11	CHON	390.01	5.5	N1O11	13	0.5625	0.6875	0	0.0040068	0	0	0.0053108	0	0.0051205	0.0040205	0	0	0.0048996	0	0	0.0046175	0	0	0.0047712	0.0038298	0	0	0	0	0	0	0.0031845	0	0.0040412	0	0	0	0	0.0043667	0.0039273	0	0	0	0.0043839	0	0	0	others	0.00141201
C11H13N1O11S1	CHONS	366.014	5.8	N1O11S1	6	1.18182	1	0	0	0	0	0	0	0	0	0	0	0	0	0	0	0	0	0	0	0	0	0	0	0	0	0	0	0	0	0	0	0	0	0	0	0.0037997	0	0	0	0	0	tannins	9.49925e-05
C11H15N1O11S1	CHONS	368.029	7.8	N1O11S1	5	1.36364	1	0.0072704	0.0050673	0	0	0.0036353	0	0	0.0081517	0	0.0051522	0	0.0051131	0	0	0.0070177	0.0040452	0.0053396	0.0040174	0	0.0047131	0	0	0	0	0.0040216	0	0	0.0045007	0	0.0030438	0	0	0.0054247	0.0041883	0.0038939	0.0039121	0	0	0	0	tannins	0.0022127
C12H13N1O11S1	CHONS	378.014	4.3	N1O11S1	7	1.08333	0.916667	0	0	0	0	0	0	0	0	0	0	0	0	0	0	0	0	0	0	0	0	0	0	0	0	0	0	0	0	0.0036733	0	0	0	0.0036038	0	0	0	0	0	0	0	tannins	0.000181928
C12H17N1O11S1	CHONS	382.045	18.2	N1O11S1	5	1.41667	0.916667	0.012981	0.010715	0	0	0.014001	0	0.012826	0.014546	0.011998	0.0088087	0.0085717	0.0074343	0.006725	0.0079152	0.0088364	0.0097415	0.015791	0.01262	0	0.011925	0.0072446	0.0053567	0.0039342	0.0054867	0.011258	0.0088255	0	0.008281	0.010176	0.011172	0.0049542	0.0068998	0.0091255	0.012821	0.0080328	0.0096533	0.0088567	0	0	0.0051401	tannins	0.00781635
C13H11N1O11S1	CHONS	387.998	4.8	N1O11S1	9	0.846154	0.846154	0	0	0	0	0	0	0	0	0	0	0	0	0	0	0	0	0	0	0	0	0	0	0	0	0.0032099	0	0	0	0.0040851	0	0	0	0	0	0	0.0036701	0	0	0	0	tannins	0.000274127
C13H13N1O11S1	CHONS	390.014	5	N1O11S1	8	1	0.846154	0	0	0	0	0	0	0	0	0	0	0	0	0	0	0	0	0.0032966	0.0047577	0	0	0	0	0	0	0.0033705	0	0	0	0.0047612	0	0	0.0046799	0	0	0	0	0	0	0	0	tannins	0.000521648
C13H15N1O11S1	CHONS	392.029	13.2	N1O11S1	7	1.15385	0.846154	0	0	0	0	0.0038157	0	0	0	0	0	0	0	0.0039485	0	0.0048486	0	0	0	0	0	0	0	0	0	0.0073562	0	0	0	0.0069848	0.0042932	0	0.0064036	0.0072248	0	0	0.0048531	0	0	0	0	tannins	0.00124321
C13H17N1O11S1	CHONS	394.045	7.7	N1O11S1	6	1.30769	0.846154	0	0.0052606	0	0	0.0060389	0	0.006822	0.0039018	0	0.0051763	0.006905	0.0057518	0.0042681	0	0.0040533	0.004586	0.007109	0.0066665	0	0.0055171	0.0052942	0	0.0039241	0	0.011048	0	0	0.0042295	0.010019	0.0073103	0.003314	0	0.0078636	0.0050304	0.0063094	0.0082185	0.0086342	0	0	0.0077257	tannins	0.00402443
C13H19N1O11S1	CHONS	396.061	15.7	N1O11S1	5	1.46154	0.846154	0	0.0096083	0	0	0.0052188	0	0.0089162	0.0050939	0.0055844	0.0056984	0.0061396	0.0053185	0.0062754	0.0046557	0.0060235	0.0093115	0.0070692	0.0071389	0	0.0067767	0.005331	0.0060358	0.0036886	0.0047703	0.010605	0.0050993	0	0	0.010535	0.0051752	0	0.010946	0.012804	0.0050963	0.0082911	0.0085544	0.006924	0	0	0	tannins	0.00506713
C14H11N1O11S1	CHONS	399.998	5.5	N1O11S1	10	0.785714	0.785714	0	0	0	0	0	0	0	0	0	0	0	0	0	0	0	0	0	0.0036252	0	0.0044752	0	0	0	0	0	0	0	0	0	0.0036332	0	0	0.0055405	0	0	0	0	0	0	0	tannins	0.000431852
C14H13N1O11S1	CHONS	402.013	4.6	N1O11S1	9	0.928571	0.785714	0	0.0036157	0	0	0	0	0	0.004887	0	0	0	0.0045925	0	0	0	0.004055	0.0037719	0.0071263	0	0.0057641	0	0	0	0	0.0056934	0	0	0	0.0060658	0.0056304	0	0.0059429	0.0059209	0.004914	0.0060385	0.0057926	0.0040402	0	0	0	tannins	0.00209628
C14H15N1O11S1	CHONS	404.029	5	N1O11S1	8	1.07143	0.785714	0.0043719	0.0038002	0	0	0	0	0.0080705	0.0052136	0	0.0046534	0	0.0041918	0.0048448	0.0054036	0.0041186	0.0049139	0.0050945	0.0062898	0	0.0074641	0.0050816	0.0045848	0.004838	0	0.008972	0.0048018	0	0	0.0073703	0.0055079	0	0.0086697	0.010423	0	0.0065156	0.0074154	0.0074913	0	0	0.0052108	tannins	0.00388282
C14H17N1O11S1	CHONS	406.045	8	N1O11S1	7	1.21429	0.785714	0	0.0055205	0	0	0.00611	0	0.0092334	0.0063364	0	0	0.0055226	0.0044915	0.0042999	0	0.0066324	0.0050736	0.0067415	0.0084922	0	0.006973	0.0046709	0.0054706	0.0048585	0.0041997	0.010133	0.0058228	0	0.0043583	0.010963	0.0080974	0.0038002	0.011988	0.011575	0.0079074	0.0069033	0.0098448	0.010262	0	0	0.0055485	tannins	0.00504576
C14H19N1O11S1	CHONS	408.061	11.6	N1O11S1	6	1.35714	0.785714	0	0	0	0	0.0052969	0	0.008276	0.0050358	0	0.0055826	0.0075766	0.0061588	0.0043732	0	0	0.0056744	0.0062546	0.0071575	0	0.008296	0.0056504	0.0055646	0.0049022	0	0.0095395	0.0054622	0.0040351	0	0.012555	0.0074797	0	0	0.011027	0.0046873	0.0072953	0.0092858	0.0099077	0	0	0.0053669	tannins	0.00431103
C14H21N1O11S1	CHONS	410.076	13.4	N1O11S1	5	1.5	0.785714	0.0049774	0.0085138	0	0	0.007719	0	0.0096267	0.0067005	0.0081195	0.0085991	0.0084776	0.0079942	0.0066261	0.0089117	0.0082511	0.0097472	0.010729	0.0099852	0.0081934	0.0094081	0.0075329	0	0.0056549	0	0.0092129	0.0063855	0	0.0048674	0.011862	0.0059574	0.0051308	0.012677	0.012481	0.0061939	0.0079617	0.0061388	0.0090684	0	0	0.0047795	tannins	0.00646209
C15H11N1O11S1	CHONS	411.998	6	N1O11S1	11	0.733333	0.733333	0	0	0	0	0	0	0.0063647	0	0	0	0	0	0	0	0	0	0	0.004006	0	0.004934	0	0	0	0	0.0049217	0	0	0.0043168	0.0051024	0.0035248	0	0.0043135	0.0055205	0	0.0034024	0.0036336	0.003634	0	0	0	tannins	0.00134186
C15H13N1O11S1	CHONS	414.014	7.9	N1O11S1	10	0.866667	0.733333	0	0	0	0	0.0043835	0	0.0051644	0.004334	0	0.0047301	0	0.0051806	0	0	0.004312	0.0056921	0.004949	0.0064512	0	0.0060877	0.0042717	0.0047147	0.004299	0	0.006358	0.0045384	0	0	0.0065205	0.0079808	0	0.0053394	0.0057085	0.0037808	0.0065362	0.0063098	0.0069293	0	0	0.0050648	tannins	0.00324091
C15H15N1O11S1	CHONS	416.029	5.7	N1O11S1	9	1	0.733333	0	0.0042656	0	0	0.0060775	0	0.0074487	0.0061457	0	0.0056567	0.0086876	0.0061559	0.0047612	0.0045697	0	0.0056702	0.0058024	0.010846	0	0.0092041	0.005096	0.0066517	0.0055179	0.0062359	0.010208	0.0067828	0.0060493	0.0076596	0.0080029	0.0094603	0.0048276	0.012048	0.01209	0.0067598	0.0078005	0.0079672	0.007378	0.0049619	0.0062938	0.0045443	tannins	0.00579067
C15H17N1O11S1	CHONS	418.045	9.5	N1O11S1	8	1.13333	0.733333	0.0046847	0.0063978	0	0	0.005177	0	0.0080088	0.0062215	0.0059689	0.0060777	0.0089111	0.006393	0.0062091	0.0072503	0.0093608	0.0067384	0.0083847	0.010298	0	0.010184	0.0056248	0.0080529	0.0049381	0.0059813	0.010146	0.0093641	0.0048868	0.0069906	0.012891	0.0087072	0.0054139	0.011403	0.014872	0.0076091	0.0078901	0.011602	0.011785	0.0045763	0.0077727	0.0052438	tannins	0.00705041
C15H19N1O11S1	CHONS	420.061	13.3	N1O11S1	7	1.26667	0.733333	0.0071786	0.0085055	0	0	0.013516	0	0.0082829	0.0083559	0.0092471	0.0076315	0.0087107	0.0078871	0.0089487	0.0065972	0.0096126	0.0099459	0.0098931	0.013208	0	0.012241	0.0093296	0.0071069	0.0082456	0.0080917	0.014233	0.010285	0.0050954	0.0063301	0.016019	0.011561	0.0065349	0.01751	0.016762	0.0069502	0.0097434	0.012823	0.012167	0.0071611	0.0058737	0.0065457	tannins	0.00870325
C15H21N1O11S1	CHONS	422.076	8.9	N1O11S1	6	1.4	0.733333	0.0043562	0.0060756	0	0	0.0078861	0	0.013511	0.0069366	0.0071974	0.011106	0.0087419	0.010815	0.0085475	0.0072396	0.010214	0.0077214	0.010272	0.010853	0.0079876	0.010838	0.0069846	0.0058458	0.0063994	0.0063904	0.015355	0.0074101	0.0043536	0.0049073	0.016814	0.0093557	0.0046807	0	0.017081	0.0092149	0.011922	0.009379	0.013335	0	0.0066156	0.0048827	tannins	0.00778064
C16H11N1O11S1	CHONS	423.998	5.2	N1O11S1	12	0.6875	0.6875	0	0	0	0	0	0	0	0	0	0	0	0	0	0	0	0	0	0.0036818	0	0.0044844	0	0	0	0	0.0034944	0	0	0	0	0.0033079	0	0	0.0052646	0	0.0036123	0.0031874	0.0037282	0	0	0	tannins	0.000769025
C16H13N1O11S1	CHONS	426.014	10.7	N1O11S1	11	0.8125	0.6875	0	0	0	0	0.0045619	0	0.008078	0	0	0	0.0052847	0.0058995	0.0046715	0.0051889	0	0.005153	0.003999	0.0071313	0.0058973	0.007966	0.0045209	0.0053201	0	0	0.0059722	0.0069822	0.0054247	0.004741	0.0056361	0.0064618	0.0051918	0.0058725	0.0076003	0.0051428	0.0057479	0.0062312	0.0079439	0	0	0	tannins	0.00381551
C16H15N1O11S1	CHONS	428.029	7.2	N1O11S1	10	0.9375	0.6875	0	0.0051256	0	0	0.0063709	0	0.0056323	0.0065456	0	0.0058272	0	0.0052504	0.0038853	0.0062176	0.0071065	0.0071243	0.0065624	0.01088	0	0.010548	0.0058671	0.0070544	0.0074097	0.0076373	0.0097618	0.0068386	0.0054354	0.006675	0.010543	0.008025	0.0046446	0.011735	0.015207	0.0063683	0.0088174	0.008181	0.0091315	0.0050183	0	0.0051239	tannins	0.00591376
C16H17N1O11S1	CHONS	430.045	9.9	N1O11S1	9	1.0625	0.6875	0.0050356	0.0066051	0	0	0.0090857	0	0.0060645	0.0080172	0.0071329	0.0089927	0.0086911	0.009058	0.0079148	0.0064797	0.0090018	0.0082059	0.0076996	0.011203	0.0088016	0.011501	0.0072867	0.0086257	0.0086081	0.0088562	0.012037	0.0092754	0.0075772	0.0074773	0.013026	0.0099727	0.0073379	0.011745	0.015578	0.0093181	0.01196	0.011511	0.0088127	0.0063573	0.0089136	0.0076283	tannins	0.00828486
C16H19N1O11S1	CHONS	432.061	15.1	N1O11S1	8	1.1875	0.6875	0.0064512	0.0094971	0	0	0.0093694	0	0.013089	0.0077202	0.009667	0.0064866	0.009463	0.010403	0.0074243	0.0087478	0.010583	0.0072029	0.012894	0.011378	0.0076558	0.012101	0.0084532	0.0099176	0.0068555	0.0079273	0.012678	0.010644	0.0063565	0.0073262	0.014585	0.010474	0.0069535	0.013987	0.019437	0.011539	0.011979	0.011372	0.012242	0.005147	0.01027	0.010025	tannins	0.00920755
C16H21N1O11S1	CHONS	434.076	13.4	N1O11S1	7	1.3125	0.6875	0.0065658	0.0085284	0	0	0.011643	0	0.012806	0.0096208	0	0.008427	0.0068845	0.011351	0.0081491	0.0097156	0.0090083	0.0090203	0.0084866	0.015231	0.010546	0.013137	0.0099288	0.0098388	0.0059883	0.0073156	0.013023	0.0093304	0.0055029	0.0066418	0.015584	0.010784	0.0069521	0.01593	0.014538	0.0095584	0.012971	0.010059	0.01118	0.0052408	0.0065795	0.0075744	tannins	0.00884103
C16H23N1O11S1	CHONS	436.092	11.6	N1O11S1	6	1.4375	0.6875	0.0051787	0.0075705	0	0	0.0067284	0	0.010068	0.0081966	0.0093085	0.007365	0.0073589	0.0081581	0.0093294	0.010798	0.00807	0.0092685	0.0079355	0.01271	0.0076456	0.0101	0	0.0077135	0.007067	0	0.010314	0.0076876	0.0052498	0	0.013096	0.0086236	0	0	0.016247	0.0061816	0.0098449	0.010168	0.011814	0	0.0096756	0.005867	tannins	0.00688348
C17H13N1O11S1	CHONS	438.013	7.8	N1O11S1	12	0.764706	0.647059	0	0	0	0	0.0045222	0	0	0.0058855	0	0	0	0.0039866	0.0035464	0	0	0.0040778	0.0036764	0.0070593	0.0055738	0.0061928	0	0	0.0051639	0	0.0056027	0.0048549	0	0.0053027	0.0044899	0.0055137	0	0.0072596	0.0086396	0	0.0052647	0.0075114	0.0053781	0.0045961	0	0.0062079	lignins/CRAM-like structures	0.00300765
C17H15N1O11S1	CHONS	440.029	10.1	N1O11S1	11	0.882353	0.647059	0	0	0	0	0.0084302	0	0.0080749	0.0077808	0.0056942	0.0055033	0	0.0078945	0.0053112	0.0066584	0.0043844	0.0059102	0.0057305	0.0083128	0	0.0077156	0.0065148	0.0063758	0.0061307	0.0057057	0.0082568	0.0082345	0.0045174	0.0070167	0.0074324	0.0072685	0.0054522	0.0094825	0.011878	0.004547	0.0089128	0.0090729	0.0069331	0.0042825	0.0056611	0.0067896	lignins/CRAM-like structures	0.00569665
C17H17N1O11S1	CHONS	442.045	11.5	N1O11S1	10	1	0.647059	0	0.0074632	0	0	0.0055414	0	0.0065045	0.0059807	0.0067723	0.0065672	0.0066313	0.0094735	0.0071718	0.0065757	0.0060978	0.0083677	0.007497	0.010247	0	0.010559	0.006879	0.0077414	0.010161	0.0070214	0.011889	0.0091878	0.0090952	0.0089421	0.013256	0.0099484	0.0062371	0.01217	0.016429	0.0094433	0.012217	0.011478	0.010459	0.0059253	0.0089212	0.0070757	lignins/CRAM-like structures	0.00764817
C17H19N1O11S1	CHONS	444.06	8.7	N1O11S1	9	1.11765	0.647059	0	0.0059395	0	0	0.011653	0.012763	0.011272	0.0082768	0.0092989	0.0078782	0.010505	0.0091652	0.0064492	0.0091862	0.0069644	0.0093345	0.010373	0.013403	0.0083671	0.01072	0.010331	0.011192	0.0083813	0.0065981	0.011202	0.01128	0.008181	0.011182	0.014742	0.010637	0.0073106	0.01724	0.018367	0.0099056	0.01022	0.01066	0.01066	0.010327	0.0103	0.0087354	lignins/CRAM-like structures	0.00947503
C17H21N1O11S1	CHONS	446.076	13.7	N1O11S1	8	1.23529	0.647059	0.006006	0.0087153	0	0	0.0095669	0.013382	0.01309	0.0081916	0.0089426	0.0077052	0.010036	0.010862	0.0094188	0.0075623	0.0094304	0.0093066	0.011953	0.015099	0	0.013514	0.0091333	0.0085633	0.008716	0.006684	0.012518	0.010804	0.0073527	0.0097453	0.018172	0.0097268	0.0057067	0.016578	0.013877	0.0097925	0.012574	0.009617	0.011486	0.0064296	0.0082139	0.0086772	lignins/CRAM-like structures	0.00942873
C17H23N1O11S1	CHONS	448.092	11	N1O11S1	7	1.35294	0.647059	0.0066589	0.007185	0.012839	0	0.0079626	0	0.011441	0.0074282	0	0.010233	0.010926	0.0076011	0.0084547	0.010309	0.01021	0.008257	0.010187	0.011938	0.010576	0.0094968	0.0070314	0.0067241	0.008234	0.0055986	0.011463	0.0080477	0.007851	0.0084912	0.016247	0.0069335	0.006535	0.01501	0.013336	0.0098964	0.0092304	0.0093478	0.01185	0	0	0.0073831	lignins/CRAM-like structures	0.00827284
C18H13N1O11S1	CHONS	450.013	4.1	N1O11S1	13	0.722222	0.611111	0	0	0	0	0.005058	0.0080804	0	0.004326	0	0.0046783	0	0	0.003563	0.0060405	0.0040389	0	0.0039663	0.0051987	0.0061582	0.0038696	0	0	0	0.0039434	0.0040864	0	0	0.004506	0.0043858	0.0037773	0	0.0063895	0.0056323	0	0.0051753	0.00451	0.0058061	0	0.0053114	0	lignins/CRAM-like structures	0.00271253
C17H25N1O11S1	CHONS	450.108	11.9	N1O11S1	6	1.47059	0.647059	0.0042234	0.0076914	0	0	0.0063692	0	0.010932	0.0080514	0	0.0099275	0.0072473	0.0090331	0.0099619	0	0.0079671	0	0.0084327	0.0094465	0	0.0081133	0	0	0	0	0.0093939	0.007189	0	0	0.010018	0.0052982	0	0	0.012096	0.0090529	0.0083316	0.0070138	0.0076191	0	0	0.0079337	lignins/CRAM-like structures	0.00478357
C18H15N1O11S1	CHONS	452.029	8.4	N1O11S1	12	0.833333	0.611111	0	0	0	0	0.0064608	0	0	0	0.0072846	0.0045816	0.0057791	0.0049868	0.0058046	0.0054383	0.0051265	0.0050085	0.0036901	0.0072719	0.0060418	0.0066506	0.0041273	0	0.0047825	0.0056234	0.0053231	0.0060657	0.003826	0.00663	0.0061056	0.0062345	0.0040944	0.0088552	0.0076976	0.0051634	0.0087664	0.0063022	0.009193	0	0.0050155	0.0073994	lignins/CRAM-like structures	0.00463326
C18H17N1O11S1	CHONS	454.045	8.8	N1O11S1	11	0.944444	0.611111	0	0	0	0	0.0065286	0	0.0087355	0.0073239	0.0059634	0.0064917	0.0064485	0.0050482	0.0060938	0.0053841	0.0064385	0.0064904	0.0067277	0.010672	0.0077295	0.0069046	0.0054842	0.0068861	0.0063335	0.0060924	0.0067379	0.0094135	0.0055669	0.010073	0.0096994	0.0072675	0.005756	0.011315	0.011411	0.0093335	0.0087355	0.0079909	0.0086547	0.0069905	0.0097012	0.0067853	lignins/CRAM-like structures	0.00658021
C18H19N1O11S1	CHONS	456.061	16.7	N1O11S1	10	1.05556	0.611111	0	0	0	0	0.0073104	0.0083061	0.0069004	0.0085313	0.0098028	0.0079816	0.0080176	0.010379	0.0083923	0	0.0094892	0.010196	0.0078995	0.0099044	0.0099411	0.012043	0.0079961	0.0084957	0.011311	0.0095178	0.010126	0.0090263	0.0068268	0.0082109	0.013199	0.010085	0.0089677	0.013018	0.015765	0.0093827	0.010114	0.0081566	0.010166	0.0076788	0.0090544	0.00932	lignins/CRAM-like structures	0.00828781
C18H21N1O11S1	CHONS	458.076	8.4	N1O11S1	9	1.16667	0.611111	0	0.005768	0.01044	0	0.007531	0.011784	0.011917	0.0098227	0.0076929	0.0084968	0.010717	0.0089823	0.0096251	0.010368	0.01061	0.012796	0.011574	0.011028	0.0081526	0.012984	0.0089447	0.0077457	0	0.0077568	0.011697	0.010897	0.0077644	0.012685	0.012282	0.0077723	0.0072912	0.01434	0.016562	0.0098125	0.0092955	0.010028	0.01062	0.0094028	0	0.0096044	lignins/CRAM-like structures	0.00911977
C18H23N1O11S1	CHONS	460.092	10.6	N1O11S1	8	1.27778	0.611111	0.0050066	0.0069447	0.016376	0	0.011136	0	0.010888	0.010462	0.012265	0.010437	0.012809	0.010754	0.0098328	0.010093	0.0092666	0.0060889	0.0099197	0.010455	0	0.011592	0.0072805	0.0078801	0.0094326	0.0077971	0.0096839	0.011161	0.0079234	0.010198	0.010921	0.01027	0.0075809	0.015162	0.014283	0.0095094	0.0091729	0.011848	0.011631	0.0070978	0.0078503	0	lignins/CRAM-like structures	0.00902523
C18H25N1O11S1	CHONS	462.107	11.5	N1O11S1	7	1.38889	0.611111	0.0059532	0.0074001	0	0	0.0075092	0	0.010117	0.0088505	0	0.0086442	0	0.0091141	0.0093456	0.0091844	0.0085578	0.0081063	0.0069913	0.011054	0	0.0081309	0.0065104	0	0	0	0.0088656	0	0	0	0.011468	0.0080442	0	0.013134	0.010836	0.0081489	0.007348	0.0084162	0.0088342	0	0	0.010317	lignins/CRAM-like structures	0.00552203
C19H15N1O11S1	CHONS	464.029	8.5	N1O11S1	13	0.789474	0.578947	0	0	0	0	0.0044381	0	0	0.0054403	0.0055823	0.0048096	0	0	0.0046377	0	0.0040081	0.0058019	0.004615	0.0074657	0	0.0066778	0.0043805	0	0.0055623	0	0.003656	0.0042483	0.0072601	0.0066845	0.0042643	0.0049142	0.0034371	0.0083928	0.0054842	0.0040034	0.0040609	0.005288	0.0054178	0	0	0.0054785	lignins/CRAM-like structures	0.00340023
C19H17N1O11S1	CHONS	466.045	7.1	N1O11S1	12	0.894737	0.578947	0	0	0	0	0	0.0078261	0.0079808	0.0047259	0	0.0056974	0	0.0066942	0.0058576	0.0054373	0.0060232	0.0052155	0.0054615	0.006913	0	0.0057908	0.004876	0	0.0069925	0.0073338	0.0071209	0.0070611	0.0059847	0.006661	0.0067632	0.0050641	0.004965	0.0091975	0.0098047	0.0074341	0.0077487	0.0059109	0.0060323	0.0061984	0.0058502	0.0055074	lignins/CRAM-like structures	0.00500325
C19H19N1O11S1	CHONS	468.061	11.3	N1O11S1	11	1	0.578947	0	0	0	0	0.0077122	0.011971	0	0.0065719	0	0	0.0090945	0.008878	0	0.0082296	0	0	0.0071564	0.010713	0.0068493	0	0	0.0090568	0.0089926	0.0079065	0.010522	0.0083666	0.0058755	0.010172	0.0091269	0	0.0072994	0.010188	0.010062	0.0086164	0.0086878	0.0086381	0	0.0084166	0.0089971	0.0095393	lignins/CRAM-like structures	0.00569099
C19H21N1O11S1	CHONS	470.076	17.7	N1O11S1	10	1.10526	0.578947	0	0	0	0	0.0072265	0.01149	0.0081119	0.0064685	0.010137	0.0087001	0.01012	0.011056	0.0076649	0.0097687	0.0078842	0.0064247	0.0084032	0.011938	0.0086013	0.012409	0.0073226	0.0082348	0.010407	0	0.0079269	0.0066253	0.006315	0.0097276	0.011064	0.00961	0.0068171	0.011576	0.010689	0.007171	0.010739	0.0079283	0.0081683	0.0068252	0.0081	0.0093458	lignins/CRAM-like structures	0.00777492
C19H23N1O11S1	CHONS	472.092	9.4	N1O11S1	9	1.21053	0.578947	0.0049414	0.0062058	0	0	0.0069626	0.016367	0.011769	0.010233	0.0096536	0.011632	0	0.011076	0.0097743	0.007331	0.0081638	0.0089787	0.0083108	0.0098215	0.0096059	0.011823	0.0096246	0	0.0088821	0	0.010186	0.0086738	0	0	0.012593	0.0082125	0.0066372	0.011943	0.013909	0.010708	0	0.0068916	0.0088619	0.0083837	0.0087899	0	lignins/CRAM-like structures	0.00742364
C19H25N1O11S1	CHONS	474.108	7.6	N1O11S1	8	1.31579	0.578947	0	0.0052691	0.012617	0	0.0086187	0.013387	0	0	0	0.0072614	0	0.0095065	0.0089075	0.0097048	0.0096401	0.0083157	0.0093305	0.011476	0.0087929	0.0084928	0	0	0	0.0086289	0.0088508	0.011938	0	0.010572	0.015313	0.007843	0	0.012811	0.012436	0.0090195	0.0096853	0.0096117	0.0090296	0	0	0	lignins/CRAM-like structures	0.00642647
C20H15N1O11S1	CHONS	476.029	4	N1O11S1	14	0.75	0.55	0	0	0	0	0	0	0	0	0.0068014	0	0	0	0	0	0	0	0	0.003958	0	0	0	0	0	0	0	0.0042608	0	0.0057427	0	0.0033898	0	0.0044451	0.004229	0	0.003931	0.0043341	0	0.0040144	0.0054468	0	lignins/CRAM-like structures	0.00126383
C19H27N1O11S1	CHONS	476.123	10	N1O11S1	7	1.42105	0.578947	0	0	0.014414	0	0	0.015225	0	0.007403	0	0.0078086	0.0081462	0	0.007079	0	0	0	0	0.0089268	0	0.0075712	0	0	0	0	0.0081978	0	0	0	0.0079004	0	0	0	0.0097537	0	0.0056827	0	0	0	0.0050135	0	lignins/CRAM-like structures	0.00282805
C20H17N1O11S1	CHONS	478.045	7.4	N1O11S1	13	0.85	0.55	0	0	0	0	0	0	0	0.0050727	0	0	0.0059634	0.0055819	0	0.0052072	0	0	0.0033768	0.0047428	0.0057651	0.0058851	0.0049984	0	0.0051933	0.0046929	0.0046141	0.0051148	0.0056428	0.0058132	0.0049654	0.0047031	0.0032583	0.0050069	0.0053484	0	0.0078568	0.0038951	0.0046999	0.0049104	0	0.0061902	lignins/CRAM-like structures	0.00321247
C20H19N1O11S1	CHONS	480.061	11.4	N1O11S1	12	0.95	0.55	0	0	0	0	0.0047666	0	0	0.0063653	0.0065519	0.0052655	0.0067595	0.007145	0.0058925	0.0065219	0.0058743	0.0057059	0.0036816	0.0077307	0.0088187	0.0083671	0.0042571	0	0	0.0053589	0.0061005	0.0062488	0	0.008829	0	0.006321	0.0051124	0.006184	0.0071701	0.00546	0.0048393	0.0058883	0	0	0.0068553	0.0074783	lignins/CRAM-like structures	0.00438874
C20H21N1O11S1	CHONS	482.076	10.4	N1O11S1	11	1.05	0.55	0	0	0	0	0	0.010807	0	0.007829	0.0056378	0.0056592	0	0.008468	0	0	0.0080147	0.0061043	0.0059922	0	0.0081967	0.0077094	0.0070768	0.0060192	0.005624	0	0	0.0081685	0.0076681	0	0.0051826	0.0050648	0	0.0075025	0.0078349	0.0070458	0.008853	0	0.0082166	0	0	0.010128	lignins/CRAM-like structures	0.00422008
C20H23N1O11S1	CHONS	484.092	8.3	N1O11S1	10	1.15	0.55	0	0.0055886	0	0	0.0070651	0.014572	0.0091408	0.0096217	0.010262	0.0082423	0.009524	0.0088635	0.0075119	0.0099919	0.0077241	0.0091328	0	0.0085469	0.010944	0.0092491	0	0	0	0.005997	0.0064866	0.0071901	0.0077163	0.0098995	0.0073488	0.0064446	0	0.011567	0.0090321	0.0085286	0.0064938	0.0066457	0.006466	0	0	0.0092904	lignins/CRAM-like structures	0.00637718
C20H25N1O11S1	CHONS	486.107	13	N1O11S1	9	1.25	0.55	0	0	0	0	0	0.0083666	0.012799	0.0074024	0.0094934	0.0063123	0.0094799	0.0082474	0.0093154	0.0078156	0.0084407	0.0084729	0.0063181	0.0091951	0	0.0092668	0.0071806	0	0	0.0063611	0.0065291	0.0080431	0.0061303	0.0097938	0.0095399	0.0059742	0	0.010089	0.010693	0.0063533	0.0086916	0.008022	0.010138	0	0	0.0086844	lignins/CRAM-like structures	0.00607873
C21H15N1O11S1	CHONS	488.03	4	N1O11S1	15	0.714286	0.52381	0	0	0	0	0	0	0	0	0	0	0	0	0	0	0	0	0	0	0	0	0	0	0	0	0	0	0	0	0	0	0	0	0.0033478	0	0	0	0	0.0040496	0	0	lignins/CRAM-like structures	0.000184935
C20H27N1O11S1	CHONS	488.123	9.4	N1O11S1	8	1.35	0.55	0	0	0.015488	0	0.0072656	0.014301	0.012066	0	0.010381	0.0071217	0.0061462	0	0	0	0.0078991	0.0064041	0.0060509	0.0061241	0.007758	0.0070596	0.0072394	0	0	0	0.0066727	0	0	0.0073499	0.0097843	0.0060682	0	0.010835	0.0096907	0	0	0	0.0079622	0.004833	0	0.0070331	lignins/CRAM-like structures	0.00478834
C21H17N1O11S1	CHONS	490.045	6.2	N1O11S1	14	0.809524	0.52381	0	0	0	0	0	0	0	0	0	0	0	0	0	0	0	0	0.0035162	0	0	0.0050686	0	0	0.0040915	0	0.0031609	0	0	0	0	0	0	0.0045831	0.0038497	0	0.004542	0	0	0	0	0	lignins/CRAM-like structures	0.0007203
C20H29N1O11S1	CHONS	490.139	6.5	N1O11S1	7	1.45	0.55	0	0	0	0	0	0	0	0	0	0	0	0	0	0	0	0	0	0	0	0.0052373	0	0	0	0	0.0052765	0	0	0	0	0	0	0	0.0092303	0	0	0	0	0	0	0	lignins/CRAM-like structures	0.000493603
C21H19N1O11S1	CHONS	492.061	6.7	N1O11S1	13	0.904762	0.52381	0	0	0	0	0	0	0	0	0	0	0	0.0042764	0	0	0.0046109	0	0.0038705	0	0	0	0.0059369	0	0.0055263	0	0.0035382	0.0060913	0	0.0063654	0	0.0035823	0.0058991	0.0050401	0.0042356	0.0047028	0.0042595	0	0.0037152	0.0043788	0.0056753	0.0066036	lignins/CRAM-like structures	0.0022077
C21H21N1O11S1	CHONS	494.076	10	N1O11S1	12	1	0.52381	0	0	0	0	0	0.012259	0.005366	0.00834	0.0073408	0.0052869	0.0085935	0.0065836	0.0050746	0.006315	0.0054421	0.0042951	0	0.0064808	0	0.0074269	0.0055559	0	0.0072043	0.0046512	0.0058431	0.0069075	0	0	0.0063221	0	0.0041298	0.0070504	0.0053703	0.0055156	0.0046012	0	0.0056836	0	0.0064281	0.0080201	lignins/CRAM-like structures	0.00430219
C21H23N1O11S1	CHONS	496.092	8.3	N1O11S1	11	1.09524	0.52381	0	0	0	0	0.0053035	0.010455	0	0.0061526	0.0083941	0.0075804	0.0070687	0.0069631	0.0056336	0.0063257	0.0065441	0.0080618	0	0.005702	0	0.0062686	0.0070877	0	0	0.0070912	0.0057399	0.0067983	0	0	0	0	0.005054	0.0070618	0.0074144	0.0059871	0.0056971	0	0.0059023	0.0076276	0	0	lignins/CRAM-like structures	0.00404786
C21H25N1O11S1	CHONS	498.108	12.9	N1O11S1	10	1.19048	0.52381	0	0	0	0	0.0091841	0.016829	0.012553	0	0.012094	0.0099216	0	0.0092733	0.009558	0	0.0096555	0.0074732	0.0047588	0.0075595	0	0.0090391	0	0	0	0	0.0059732	0	0	0	0.0082328	0	0.0063052	0	0.010033	0	0	0	0	0	0	0	lignins/CRAM-like structures	0.00371108
C21H29N1O11S1	CHONS	502.139	5.3	N1O11S1	8	1.38095	0.52381	0	0	0.01192	0	0.0050275	0.010127	0.01109	0.0084431	0.0085761	0.0090855	0	0	0.0069759	0	0.0052331	0	0	0	0	0	0	0	0	0	0	0	0	0	0	0	0	0	0.0087399	0	0	0.0057541	0	0	0	0	lignins/CRAM-like structures	0.00227431
C22H19N1O11S1	CHONS	504.061	6.2	N1O11S1	14	0.863636	0.5	0	0	0	0	0	0	0	0	0	0	0	0	0	0	0	0	0.0032134	0	0	0	0	0	0	0	0.003889	0	0	0.0068466	0	0	0	0	0.003805	0	0	0	0	0	0	0	lignins/CRAM-like structures	0.00044385
C21H31N1O11S1	CHONS	504.154	7.1	N1O11S1	7	1.47619	0.52381	0	0	0	0	0	0	0	0	0	0	0.0071653	0	0	0	0	0	0	0	0	0	0	0	0	0	0	0	0	0	0	0	0	0	0	0	0	0	0	0	0	0	lignins/CRAM-like structures	0.000179133
C22H21N1O11S1	CHONS	506.077	6.5	N1O11S1	13	0.954545	0.5	0	0	0	0	0	0.0077485	0	0	0	0	0.0060988	0.0037752	0.0043392	0	0	0.0051451	0.0040145	0	0	0	0	0	0	0	0	0	0	0.0058882	0	0	0	0.0047237	0	0	0	0.0031967	0.0043743	0.0054169	0.0071583	0.0051335	lignins/CRAM-like structures	0.00167532
C22H23N1O11S1	CHONS	508.092	7.6	N1O11S1	12	1.04545	0.5	0	0	0	0	0	0	0.0077238	0	0	0.0041475	0.0050914	0	0.0053954	0	0.0037704	0	0.0033938	0.005524	0	0	0	0	0	0.0054204	0	0.0054219	0	0.0073637	0	0.0037974	0.0041965	0	0.0041114	0.0040088	0	0.0041088	0	0.0059362	0	0	lignins/CRAM-like structures	0.00198529
C22H29N1O11S1	CHONS	514.139	8.9	N1O11S1	9	1.31818	0.5	0	0	0	0	0.0060683	0.0082264	0.009347	0	0.0097679	0.0067719	0.0095033	0.0085529	0.0081782	0	0	0.0056234	0	0.0073373	0	0	0	0	0	0	0.0050001	0	0	0	0	0	0	0	0	0	0	0	0	0	0	0	lignins/CRAM-like structures	0.00210942
C22H31N1O11S1	CHONS	516.155	7.8	N1O11S1	8	1.40909	0.5	0	0	0	0	0	0	0.008048	0	0	0	0.0089468	0.0067436	0.0060603	0	0	0.005511	0	0	0	0	0	0	0	0	0	0	0	0	0	0	0	0	0	0	0	0	0	0	0	0	lignins/CRAM-like structures	0.000882743
C23H21N1O11S1	CHONS	518.077	5.6	N1O11S1	14	0.913043	0.478261	0	0	0	0	0	0	0	0	0	0	0	0	0	0	0	0	0	0	0	0	0	0	0	0	0	0	0	0	0.0046923	0	0	0	0	0	0	0	0	0	0.0050735	0	lignins/CRAM-like structures	0.000244145
C23H23N1O11S1	CHONS	520.092	4.3	N1O11S1	13	1	0.478261	0	0	0	0	0	0	0	0	0	0.0047147	0	0.0048644	0	0	0	0	0.0033572	0.0049872	0	0	0	0	0	0	0	0	0	0	0.0039307	0	0	0	0	0	0	0.0031568	0	0	0.0087359	0	lignins/CRAM-like structures	0.000843673
C23H29N1O11S1	CHONS	526.139	6.7	N1O11S1	10	1.26087	0.478261	0	0	0.011452	0	0.0053516	0.0092061	0.0070163	0.0067297	0.0095859	0	0	0	0.0065246	0	0.0053548	0	0	0	0	0.0050022	0	0	0	0	0	0	0	0	0	0	0	0	0	0	0	0	0	0	0	0	lignins/CRAM-like structures	0.00165558
C24H23N1O11S1	CHONS	532.092	5	N1O11S1	14	0.958333	0.458333	0	0	0	0	0	0	0	0	0.006053	0	0	0	0	0	0.0050963	0	0	0	0	0	0	0	0	0	0	0	0	0	0	0	0	0	0	0	0	0	0	0	0	0	lignins/CRAM-like structures	0.000278733
C24H31N1O11S1	CHONS	540.154	4.9	N1O11S1	10	1.29167	0.458333	0	0	0.011013	0	0	0	0	0	0	0	0	0	0	0	0.0076522	0	0	0	0	0	0	0	0	0	0	0	0	0	0	0	0	0	0	0	0	0	0	0	0	0	lignins/CRAM-like structures	0.00046663
C24H33N1O11S1	CHONS	542.17	7.1	N1O11S1	9	1.375	0.458333	0	0	0	0	0	0	0	0	0	0	0.0067991	0	0	0	0	0	0	0	0	0	0	0	0	0	0	0	0	0	0	0	0	0	0	0	0	0	0	0	0	0	lignins/CRAM-like structures	0.000169977
C24H35N1O11S1	CHONS	544.186	5.7	N1O11S1	8	1.45833	0.458333	0	0	0	0	0.0044295	0	0	0	0	0	0.0069384	0	0	0	0	0	0	0	0	0	0	0	0	0	0	0	0	0	0	0	0	0	0	0	0	0	0	0	0	0	lignins/CRAM-like structures	0.000284197
C25H25N1O11S1	CHONS	546.107	5.6	N1O11S1	14	1	0.44	0	0	0	0	0	0	0	0	0.0064349	0	0	0	0	0	0	0	0	0	0	0	0	0	0	0	0	0	0	0	0	0	0	0	0	0	0	0	0	0	0	0	lignins/CRAM-like structures	0.000160873
C25H33N1O11S1	CHONS	554.17	6.3	N1O11S1	10	1.32	0.44	0	0	0	0	0	0	0	0	0	0	0	0.004447	0	0	0	0	0	0	0	0	0	0	0	0	0	0	0	0	0	0	0	0	0	0	0	0	0	0	0	0	lignins/CRAM-like structures	0.000111175
C26H31N1O11S1	CHONS	564.155	9.9	N1O11S1	12	1.19231	0.423077	0	0	0	0	0	0	0	0	0	0	0	0	0	0	0.0064504	0	0	0	0	0	0	0	0	0	0	0	0	0	0	0	0	0	0	0	0	0	0	0	0	0	lignins/CRAM-like structures	0.00016126
C26H33N1O11S1	CHONS	566.17	5.5	N1O11S1	11	1.26923	0.423077	0	0	0	0	0	0	0	0.004582	0	0	0.0060084	0	0	0	0.0060797	0	0	0	0	0	0	0	0	0	0	0	0	0	0	0	0	0	0	0	0	0	0	0	0	0	lignins/CRAM-like structures	0.000416753
C26H35N1O11S1	CHONS	568.186	6.2	N1O11S1	10	1.34615	0.423077	0	0	0	0	0	0	0	0.0049252	0	0	0.0063273	0	0	0	0.005262	0	0	0	0	0	0	0	0	0	0	0	0	0	0	0	0	0	0	0	0	0	0	0	0	0	lignins/CRAM-like structures	0.000412863
C27H39N1O11S1	CHONS	584.217	7.7	N1O11S1	9	1.44444	0.407407	0	0	0	0	0	0	0	0	0	0	0	0	0	0	0.0051608	0	0	0	0	0	0	0	0	0	0	0	0	0	0	0	0	0	0	0	0	0	0	0	0	0	lignins/CRAM-like structures	0.00012902
C10H17N1O11S1	CHONS	358.045	9.3	N1O11S1	3	1.7	1.1	0.0054999	0.0057118	0	0	0.007415	0	0	0.0074382	0	0	0	0.0045344	0	0	0	0	0	0	0	0	0	0	0	0	0.0027887	0	0	0	0	0	0	0	0.0034114	0	0	0	0	0	0	0	carbohydrates	0.000919985
C11H17N1O11S1	CHONS	370.045	12.7	N1O11S1	4	1.54545	1	0	0.0076239	0	0	0.0059574	0	0	0	0	0.004562	0	0.0045333	0.0049086	0	0	0.00466	0.0070646	0.0053746	0	0.0083046	0	0	0	0.0043268	0.0066095	0	0	0	0.0061445	0.0040095	0	0.0044863	0.0053094	0.0036556	0	0.0063466	0.0060166	0	0	0	carbohydrates	0.00249735
C11H19N1O11S1	CHONS	372.061	18.5	N1O11S1	3	1.72727	1	0.0095125	0.010631	0	0	0.0085321	0	0.0069285	0.0046039	0.0069466	0.0075369	0	0.0048278	0.0065388	0	0.0037227	0.0048347	0.0053506	0.0077796	0	0.0067256	0	0	0	0	0.0071264	0	0	0	0.0067404	0.0042865	0	0.0048543	0.0056995	0.0035295	0.0044892	0.0073102	0.0072304	0	0	0	carbohydrates	0.00364344
C11H21N1O11S1	CHONS	374.076	4.5	N1O11S1	2	1.90909	1	0	0	0	0	0	0	0	0	0.0052813	0	0	0	0	0	0	0	0	0	0	0	0	0	0	0	0.0030007	0	0	0	0.003829	0	0	0	0	0	0	0	0.0034751	0	0	0	carbohydrates	0.000389652
C11H23N1O11S1	CHONS	376.092	4.8	N1O11S1	1	2.09091	1	0	0	0	0	0	0	0	0	0	0	0	0	0	0	0.0038791	0	0	0	0	0	0	0	0	0	0	0	0	0	0	0	0	0	0	0	0	0	0	0	0	0	carbohydrates	9.69775e-05
C12H19N1O11S1	CHONS	384.061	14.1	N1O11S1	4	1.58333	0.916667	0.00579	0.0085985	0	0	0.0057307	0	0.0063026	0.0045922	0	0.0051704	0.0054162	0.0045789	0	0.0046205	0.0055293	0.0057143	0.0062352	0.0065131	0	0.0059991	0	0.0037847	0	0.0035485	0.0081164	0	0	0	0.0070029	0.0035405	0	0.0050626	0.0072433	0	0.0045325	0.006167	0.0064479	0	0	0	carbohydrates	0.00340593
C12H21N1O11S1	CHONS	386.076	23.8	N1O11S1	3	1.75	0.916667	0.012364	0.013842	0.014001	0	0.010509	0	0.010738	0.0061529	0.010335	0.0091705	0.0091211	0.007631	0.012606	0	0.0051537	0.0076127	0.012011	0.0099811	0.0055234	0.011027	0.0054089	0.005351	0.0040894	0.0044632	0.0092897	0	0	0	0.010594	0.0039111	0	0.0087259	0.012257	0.0047579	0.0073636	0.0078062	0.010727	0	0	0	carbohydrates	0.00656311
C12H23N1O11S1	CHONS	388.092	5.5	N1O11S1	2	1.91667	0.916667	0	0	0	0	0.0044272	0	0	0	0.00743	0	0	0	0.0038417	0	0.0037744	0	0	0.0055984	0	0.0043297	0	0	0	0	0.0035097	0	0	0	0	0	0	0	0	0	0	0	0	0	0	0	carbohydrates	0.000822777
C12H25N1O11S1	CHONS	390.108	4.1	N1O11S1	1	2.08333	0.916667	0	0	0	0	0	0	0	0	0	0	0.0047914	0	0	0	0	0	0	0	0	0	0	0	0	0	0	0	0	0	0	0	0	0	0	0	0	0	0	0	0	0	carbohydrates	0.000119785
C13H21N1O11S1	CHONS	398.076	10.9	N1O11S1	4	1.61538	0.846154	0	0.0070254	0	0	0.0079618	0	0	0.0054566	0	0.0081239	0	0.0066261	0.0056649	0	0.0063205	0.0065539	0.0077234	0.0067482	0	0.0053932	0	0	0	0	0.0073856	0.0042142	0	0.0045094	0.0079518	0.0044634	0	0.0067511	0.010048	0.0044272	0.0041397	0.0074632	0.0068112	0	0	0	carbohydrates	0.00354407
C13H23N1O11S1	CHONS	400.092	29.3	N1O11S1	3	1.76923	0.846154	0.012406	0.017166	0.017841	0	0.011811	0	0.017554	0.0090332	0.017507	0.011735	0.014571	0.013035	0.0093709	0.0097722	0.0071121	0.010397	0.014705	0.015532	0.010369	0.012683	0.0093513	0.008672	0.0084198	0.0065489	0.01358	0.0093064	0	0.0071325	0.015155	0.0052326	0	0.014145	0.014881	0.011168	0.010016	0.013383	0.01165	0	0	0	carbohydrates	0.00978105
C13H25N1O11S1	CHONS	402.108	6.4	N1O11S1	2	1.92308	0.846154	0.005145	0.0045956	0	0	0.0069653	0	0.0076674	0	0.0060887	0.0064116	0.0092029	0.0039062	0.004421	0.0071269	0.0073002	0.0052477	0.004641	0	0	0	0	0	0	0	0.0038515	0	0	0	0	0	0	0	0.0032639	0	0	0	0.0037424	0	0	0	carbohydrates	0.00223943
C13H27N1O11S1	CHONS	404.123	4.4	N1O11S1	1	2.07692	0.846154	0	0	0	0	0	0	0	0	0	0	0	0	0.0035947	0.0063738	0	0.0036737	0	0	0	0	0	0	0	0	0	0	0	0	0	0	0	0	0	0	0	0	0	0	0	0	carbohydrates	0.000341055
C14H23N1O11S1	CHONS	412.092	12.1	N1O11S1	4	1.64286	0.785714	0.0070667	0.0078804	0.011335	0	0.0072757	0	0.0087585	0	0.0077747	0.006346	0.0082981	0.0058275	0.0082459	0.0057937	0.0072482	0.0071205	0.0079593	0.006587	0.0053871	0.0073724	0.0041062	0	0	0	0.0055576	0	0	0	0.0068918	0	0	0.0081699	0.0075815	0	0.0057577	0.0062754	0.0075484	0	0	0	carbohydrates	0.00445413
C14H25N1O11S1	CHONS	414.108	24.8	N1O11S1	3	1.78571	0.785714	0.0074334	0.014951	0.012583	0	0.01229	0	0.010333	0.0086955	0.0076796	0.01003	0.0083553	0.010397	0.010047	0.010162	0.0045051	0.010684	0.0108	0.011739	0.0078062	0.0068809	0.0044398	0.0052281	0.0056429	0	0.007236	0	0	0.0052417	0.010163	0.0054008	0	0.0096632	0.0091975	0	0.0068067	0.0090323	0.0089812	0	0	0	carbohydrates	0.00656013
C14H27N1O11S1	CHONS	416.123	5.7	N1O11S1	2	1.92857	0.785714	0.0059371	0	0	0	0.0053278	0	0.0080061	0.00549	0	0	0.00613	0.0036402	0.0047225	0.0062382	0	0	0	0.0047091	0.0066594	0	0.0050192	0	0.0040699	0	0	0	0	0	0	0	0	0	0	0	0	0	0	0	0	0	carbohydrates	0.00164874
C14H29N1O11S1	CHONS	418.139	6.3	N1O11S1	1	2.07143	0.785714	0	0	0.013634	0	0	0	0	0	0.0066178	0.0044226	0.0055692	0	0	0	0	0	0	0	0	0	0	0	0	0	0	0	0	0	0	0	0	0	0	0	0	0	0	0	0	0	carbohydrates	0.00075609
C15H25N1O11S1	CHONS	426.108	9.8	N1O11S1	4	1.66667	0.733333	0	0.0065843	0.022176	0	0.010315	0	0.0096038	0	0.0091851	0.0097203	0.011804	0.01047	0.008662	0.0088991	0	0.0066447	0.0073459	0.0093941	0	0	0	0	0	0	0	0	0	0	0	0	0	0.0058874	0.0085549	0	0	0.0050221	0.0059766	0	0	0	carbohydrates	0.00390613
C15H27N1O11S1	CHONS	428.123	13.9	N1O11S1	3	1.8	0.733333	0.011154	0.0088307	0.013296	0	0.0077796	0	0.009692	0.010233	0.0096839	0.0079648	0.010899	0.0078198	0.0072119	0.0058755	0.0068494	0.0065949	0.0063863	0.0083332	0.006748	0.0067977	0	0	0	0	0.0031298	0	0	0.0050334	0.0045371	0	0	0	0.0052092	0	0.003546	0.0049188	0.0047514	0	0	0	carbohydrates	0.00458188
C15H29N1O11S1	CHONS	430.139	14.1	N1O11S1	2	1.93333	0.733333	0.0084795	0.0089598	0.012548	0	0.0058709	0	0.0091939	0.0052205	0	0.009132	0.0093258	0.011982	0.010298	0.011457	0.0089943	0.0097348	0.010358	0.012156	0.0087764	0.010221	0.0065227	0	0	0	0.0075784	0	0	0.0065397	0.011118	0.0051485	0	0.0095727	0.0052546	0	0.0059032	0.0056725	0.005897	0	0	0	carbohydrates	0.00579788
C16H27N1O11S1	CHONS	440.123	7.7	N1O11S1	4	1.6875	0.6875	0	0	0.012871	0	0.00595	0	0.0089409	0	0	0	0	0	0	0	0	0	0	0.0077388	0	0.0061765	0	0	0	0	0	0	0	0	0	0	0	0	0	0	0	0	0	0	0	0	carbohydrates	0.00104193
C16H29N1O11S1	CHONS	442.139	12.4	N1O11S1	3	1.8125	0.6875	0.0055035	0.0080002	0	0	0.005056	0	0.0082543	0.0059815	0	0.0083483	0.0068708	0.0061382	0.0061517	0.0074256	0.0057752	0.0064548	0.0064491	0.0071807	0	0.0049803	0.0042086	0	0	0	0	0	0	0	0.0054687	0	0	0	0	0	0	0	0.0035032	0	0	0	carbohydrates	0.00279377
C17H11N1O11S1	CHONS	435.998	5.7	N1O11S1	13	0.647059	0.647059	0	0	0	0	0	0	0	0	0	0	0	0.0037286	0	0	0	0	0	0.0043039	0	0	0	0	0	0	0	0	0	0	0.005114	0.0036845	0	0.0040147	0	0	0.00428	0	0	0	0	0	aromatic structures	0.000628142
C19H13N1O11S1	CHONS	462.014	4.2	N1O11S1	14	0.684211	0.578947	0	0	0	0	0	0	0	0	0	0	0	0	0	0	0	0	0	0.0050039	0	0.0039179	0	0	0	0	0	0	0	0.004351	0	0	0	0.0042907	0.0051918	0.0035343	0.005115	0	0	0	0	0	aromatic structures	0.000785115
C17H27N1O11S1	CHONS	452.123	8.6	N1O11S1	5	1.58824	0.647059	0.0057639	0.0058565	0	0	0.0049955	0	0	0.0064948	0.0081309	0.0065747	0	0	0	0	0	0.0048178	0.0057184	0	0	0.0068746	0	0	0	0	0.0072942	0	0	0	0.0096039	0.0052691	0	0.0083437	0.0083871	0.0059473	0	0.0055915	0.0069392	0	0	0	aliphatic/proteins	0.00281508
C17H29N1O11S1	CHONS	454.139	8.9	N1O11S1	4	1.70588	0.647059	0	0.0060195	0	0	0	0	0.0075122	0	0	0	0	0	0	0	0	0	0	0	0.0092003	0.0052694	0	0	0	0	0	0	0	0	0	0	0	0	0	0	0	0	0	0	0	0	aliphatic/proteins	0.000700035
C17H31N1O11S1	CHONS	456.154	5.5	N1O11S1	3	1.82353	0.647059	0	0	0	0	0	0	0	0	0	0	0	0	0	0	0	0.0054436	0.0050703	0	0	0.0047544	0	0	0	0	0	0	0	0	0	0	0	0	0	0	0	0	0.0047805	0	0	0	aliphatic/proteins	0.00050122
C18H27N1O11S1	CHONS	464.123	11.4	N1O11S1	6	1.5	0.611111	0.0051612	0.0073215	0	0	0.0078096	0	0.0098015	0	0.011716	0	0.0079937	0.0067528	0.007357	0.0095587	0	0.0063178	0	0.0079872	0	0	0	0	0	0	0.0070891	0	0	0	0.009658	0.00578	0	0	0.012039	0	0.007018	0	0.0060613	0	0	0	aliphatic/proteins	0.00338556
C18H29N1O11S1	CHONS	466.139	15.8	N1O11S1	5	1.61111	0.611111	0.0051915	0.0097358	0	0	0.00882	0	0.01252	0	0.010153	0.00885	0.0083062	0	0.0079667	0	0.008326	0	0.0083	0.0080685	0	0.0077463	0	0	0	0	0.0054072	0	0	0	0	0	0	0	0.0077826	0	0.0052023	0	0.0065648	0	0	0	aliphatic/proteins	0.00322352
C18H31N1O11S1	CHONS	468.154	16.6	N1O11S1	4	1.72222	0.611111	0.0066452	0.010216	0	0	0.010292	0	0.011136	0	0.007807	0.010929	0	0.010103	0.0074839	0	0	0	0.010406	0.010664	0	0.0065483	0	0	0	0	0.0053824	0	0	0	0	0	0	0	0.0057615	0	0	0.0054215	0.0042636	0	0	0	aliphatic/proteins	0.00307648
C18H33N1O11S1	CHONS	470.17	8.6	N1O11S1	3	1.83333	0.611111	0.0059949	0.0058004	0	0	0.0046128	0	0.0068016	0	0	0.0079529	0	0.0097641	0.0070861	0	0	0	0.0089949	0.0076666	0	0.0073578	0	0	0	0	0.0039911	0	0	0	0	0	0	0	0	0	0	0	0.0040243	0	0	0	aliphatic/proteins	0.00200119
C18H35N1O11S1	CHONS	472.186	11.5	N1O11S1	2	1.94444	0.611111	0.0057851	0.007367	0	0	0.0069468	0	0.0061629	0	0	0.0073325	0	0.007836	0.0049958	0	0	0	0.0066439	0.0099222	0	0.0064835	0	0	0	0	0	0	0	0	0	0	0	0	0	0	0	0	0.0048725	0	0	0	aliphatic/proteins	0.0018587
C19H33N1O11S1	CHONS	482.17	10.3	N1O11S1	4	1.73684	0.578947	0.0064258	0.0066685	0	0	0	0	0.010424	0	0	0.0076168	0.0070348	0.006928	0	0	0	0	0	0.0090632	0	0.0078216	0	0	0	0	0	0	0	0	0	0	0	0	0	0	0	0	0	0	0	0	aliphatic/proteins	0.00154957
C19H35N1O11S1	CHONS	484.186	9	N1O11S1	3	1.84211	0.578947	0.0063249	0.0059937	0	0	0.0062282	0	0.013226	0	0.0074479	0.009503	0	0.0087052	0.0062412	0	0	0	0.0066629	0.0093276	0	0	0	0	0	0	0	0	0	0	0	0	0	0	0	0	0	0	0.0057875	0	0	0	aliphatic/proteins	0.0021362
C20H33N1O11S1	CHONS	494.17	5.3	N1O11S1	5	1.65	0.55	0	0	0	0	0	0	0	0	0	0	0	0	0	0	0	0	0	0	0	0.0045435	0	0	0	0	0.0043571	0	0	0	0	0	0	0	0	0	0	0	0	0	0	0	aliphatic/proteins	0.000222515
C20H37N1O11S1	CHONS	498.201	5.9	N1O11S1	3	1.85	0.55	0	0	0	0	0	0	0.006666	0	0	0	0	0	0	0	0	0	0	0	0	0	0	0	0	0	0	0	0	0	0	0	0	0	0	0	0	0	0	0	0	0	aliphatic/proteins	0.00016665
C20H39N1O11S1	CHONS	500.217	4.8	N1O11S1	2	1.95	0.55	0	0	0	0	0	0	0	0	0	0.0047108	0	0	0	0	0	0	0	0	0	0	0	0	0	0	0	0	0	0	0	0	0	0	0	0	0	0	0	0	0	0	aliphatic/proteins	0.00011777
C26H39N1O11S1	CHONS	572.217	4.1	N1O11S1	8	1.5	0.423077	0	0	0	0	0	0	0	0	0	0	0.0045001	0	0	0	0	0	0	0	0	0	0	0	0	0	0	0	0	0	0	0	0	0	0	0	0	0	0	0	0	0	aliphatic/proteins	0.000112502
C13H15N1O12	CHON	376.052	4.9	N1O12	7	1.15385	0.923077	0	0	0	0	0	0	0	0	0	0	0	0	0	0	0	0	0	0	0	0	0	0	0	0.0034767	0	0	0	0	0	0	0	0	0	0	0	0	0	0	0	0	tannins	8.69175e-05
C14H13N1O12	CHON	386.036	4.3	N1O12	9	0.928571	0.857143	0	0	0	0	0	0	0	0	0	0	0	0	0	0	0	0	0	0	0	0	0	0	0	0	0	0	0	0	0	0.0031661	0	0	0	0	0	0	0	0	0	0	tannins	7.91525e-05
C14H15N1O12	CHON	388.052	5.1	N1O12	8	1.07143	0.857143	0	0	0	0	0	0	0	0	0	0	0	0	0	0	0	0	0	0	0	0	0	0	0.0041157	0	0	0.0045066	0	0	0	0	0.0034364	0	0.0040019	0	0	0.0037136	0	0	0	0	tannins	0.000494355
C14H21N1O12	CHON	394.099	13.5	N1O12	5	1.5	0.857143	0	0.0084037	0	0.0083997	0.010129	0.016346	0	0.0082049	0.011283	0.0099344	0.010584	0.0083963	0.010123	0.010651	0.010079	0.011651	0.0094174	0.0088698	0.0092515	0.0072171	0.008297	0	0.0073723	0.0075079	0.0072286	0.0081144	0.007081	0.0071128	0.0049576	0.0096572	0.0065462	0	0.0048332	0	0.0070613	0.010625	0	0	0.0084521	0.008095	tannins	0.00704706
C15H13N1O12	CHON	398.036	5.6	N1O12	10	0.866667	0.8	0	0	0	0	0.0042966	0	0	0	0	0	0	0	0	0	0.0040745	0.0041157	0.0036161	0.0046093	0	0.0044959	0	0	0	0	0.0039446	0.0041771	0	0	0.004222	0.0048393	0.0035991	0.0055987	0.0068585	0.0035765	0.005095	0.0057687	0	0.0043629	0	0	tannins	0.00193126
C15H15N1O12	CHON	400.052	8.1	N1O12	9	1	0.8	0.004643	0.0055441	0	0	0.0061933	0	0	0	0.0053597	0.0050029	0	0.0034544	0.0035713	0.004956	0	0.0051761	0.0052108	0.0066189	0.0060678	0.0070725	0.0074242	0.0052927	0.0048383	0.0067432	0.0073379	0.006249	0.0092227	0.0051557	0.0056706	0.0084156	0.0043004	0.0087515	0.0059435	0.0055501	0.0064452	0.0068861	0.0079585	0.0069747	0.0060263	0	tannins	0.00485143
C15H17N1O12	CHON	402.068	9.7	N1O12	8	1.13333	0.8	0.0039052	0.0064225	0	0.0067954	0.0052465	0	0.0062354	0.0070097	0.0066351	0	0.0064234	0.0080483	0.0045034	0.0072268	0.0074683	0.0044353	0.0061132	0.0059745	0	0.0084621	0.0055281	0.0092575	0.010018	0.0061876	0.0083788	0.0066733	0.0093947	0.0085266	0.0072125	0.010399	0.0072349	0.0084115	0.0076986	0.007897	0.0094688	0.01009	0.0073726	0.0068427	0.0066654	0.0071248	tannins	0.00653219
C16H11N1O12	CHON	408.021	4	N1O12	12	0.6875	0.75	0	0.0033072	0	0	0.0042035	0	0	0	0	0	0	0	0	0	0	0	0	0	0	0.0049089	0	0	0	0	0.0033506	0	0	0	0.004199	0	0	0.0047094	0	0	0.004943	0	0.0049318	0	0.0047753	0	tannins	0.000983217
C16H13N1O12	CHON	410.037	8.1	N1O12	11	0.8125	0.75	0	0.0055983	0	0	0.0080866	0	0.0057355	0.0086729	0.0065183	0.0060463	0	0.0055269	0.0058214	0.0051796	0.0054147	0.0076121	0.0077537	0.008061	0	0.0078167	0.0049152	0.0052494	0.0051697	0.0045082	0.0055472	0.0052344	0.0073135	0.0060233	0.0078621	0.0083576	0.0049505	0.0092084	0.0078649	0.005861	0.0090205	0.008457	0.0081232	0.005552	0.0056681	0	tannins	0.00546826
C16H15N1O12	CHON	412.052	13.2	N1O12	10	0.9375	0.75	0.003739	0.0084952	0.011916	0.0086585	0.012049	0	0.0080335	0.0088653	0.0085531	0.0077242	0.011171	0.0050365	0.0055385	0.0072756	0.010629	0.0076736	0.011467	0.0099071	0.0083904	0.011776	0.0096313	0.010701	0.011739	0.010434	0.012762	0.0084104	0.010255	0.0099323	0.011878	0.013518	0.0096444	0.0121	0.01363	0.010997	0.012802	0.01404	0.009969	0.008814	0.011168	0.0082276	tannins	0.00968879
C16H17N1O12	CHON	414.068	17.1	N1O12	9	1.0625	0.75	0.0068219	0.01068	0	0.012678	0.014194	0.011703	0.011962	0.013296	0.011071	0.011736	0.01065	0.0086931	0.009001	0.0092272	0.013933	0.011083	0.014289	0.011631	0.016268	0.013536	0.014609	0.015465	0.014556	0.013151	0.017225	0.014193	0.015517	0.01569	0.014933	0.018647	0.01424	0.019093	0.015166	0.016128	0.01899	0.016288	0.013872	0.014034	0.013246	0.011616	tannins	0.0132278
C16H19N1O12	CHON	416.083	20	N1O12	8	1.1875	0.75	0.0077073	0.012305	0.01078	0.017672	0.012318	0.014739	0.013097	0.01646	0.0090343	0.014404	0.014084	0.010715	0.011487	0.013345	0.012992	0.014608	0.013773	0.01358	0.019733	0.017405	0.012269	0.0177	0.015168	0.015023	0.01382	0.017595	0.016276	0.01409	0.012437	0.014892	0.013686	0.016121	0.012997	0.017439	0.012398	0.014631	0.012701	0.016424	0.016948	0.015153	tannins	0.0142002
C16H21N1O12	CHON	418.099	21.4	N1O12	7	1.3125	0.75	0.0066945	0.013046	0.013512	0.020682	0.011848	0.013683	0.012381	0.01118	0.0138	0.013046	0.014991	0.012863	0.0097392	0.016347	0.013666	0.015297	0.013418	0.011054	0.01631	0.011305	0.013845	0.010455	0.016542	0.013341	0.010953	0.015724	0.010348	0.013611	0.01176	0.011078	0.010158	0.01366	0.010609	0.011151	0.0080877	0.011807	0.0092902	0.010032	0.013377	0.01581	tannins	0.0126625
C17H11N1O12	CHON	420.021	6.1	N1O12	13	0.647059	0.705882	0	0.0045101	0	0	0.0043578	0	0	0.0057349	0	0.004457	0	0.0043744	0	0	0.0049691	0.004499	0.0049254	0.0043466	0.0057759	0.0045341	0	0	0	0	0.0041487	0	0.0048119	0.0056022	0.0053711	0.005485	0.004616	0.0063819	0.0051731	0	0.0064608	0.0059615	0.0053742	0	0	0	tannins	0.00279677
C16H23N1O12	CHON	420.115	25.5	N1O12	6	1.4375	0.75	0.01252	0.015341	0	0.021381	0.016249	0.021161	0.018929	0.015081	0.019159	0.014855	0.019075	0.011642	0.013081	0.017075	0.016112	0.014614	0.011646	0.012392	0.014882	0.01099	0.011413	0.011804	0.011882	0.0091473	0.0085363	0.013436	0.0092897	0.011485	0.0094791	0.0073249	0.0079595	0	0.0080013	0.012451	0.0089702	0.010014	0.010444	0.0095257	0.013298	0.013496	tannins	0.0123535
C17H13N1O12	CHON	422.037	7.2	N1O12	12	0.764706	0.705882	0	0.0051285	0	0.0096511	0.011073	0	0.0097628	0.01349	0	0.0086508	0.0068742	0.0096258	0.005915	0.0060862	0.010286	0.0092264	0.011664	0.0085606	0.0063387	0.010317	0.0084347	0.010159	0.0093613	0.0073775	0.010183	0.0065899	0.012174	0.011491	0.011228	0.013691	0.010769	0.016135	0.013032	0.009387	0.014949	0.011558	0.012856	0.010455	0.008729	0.0075527	tannins	0.00896906
C17H15N1O12	CHON	424.052	20.5	N1O12	11	0.882353	0.705882	0.0063668	0.012554	0	0.011669	0.01321	0.0131	0.015698	0.015587	0.0082352	0.016124	0.010639	0.012497	0.011151	0.0090011	0.012027	0.015127	0.017041	0.017956	0.015339	0.020778	0.012172	0.015847	0.016546	0.01655	0.018717	0.018864	0.019327	0.017704	0.019198	0.020916	0.017072	0.018709	0.018029	0.017159	0.021052	0.019043	0.023042	0.015791	0.011971	0.012363	tannins	0.0151043
C17H17N1O12	CHON	426.068	29	N1O12	10	1	0.705882	0.010362	0.017282	0.014355	0	0.019204	0.013349	0.014645	0.018627	0.01724	0.014561	0.01969	0.016519	0.014956	0.010807	0.019	0.017669	0.017964	0.017453	0.0203	0.020832	0.01732	0.019477	0.021324	0.020181	0.022945	0.024284	0.023393	0.023197	0.023402	0.023527	0.020909	0.027045	0.021001	0.021373	0.02288	0.02439	0.020852	0.020736	0.019738	0.018832	tannins	0.0187905
C17H19N1O12	CHON	428.084	35.6	N1O12	9	1.11765	0.705882	0.0085155	0.02094	0.018928	0.025878	0.020784	0.014704	0.022125	0.024741	0.019047	0.019989	0.019214	0.019224	0.018749	0.021829	0.023719	0.02332	0.01974	0.021435	0.023021	0.022914	0.025271	0.021792	0.0211	0.024098	0.025847	0.028322	0.022257	0.027743	0.020295	0.026307	0.022998	0.028415	0.024526	0.025911	0.026466	0.024602	0.022329	0.021876	0.029619	0.025581	tannins	0.0226043
C17H21N1O12	CHON	430.099	29.4	N1O12	8	1.23529	0.705882	0.012054	0.017465	0.018384	0.0255	0.019368	0.017725	0.017951	0.020219	0.019549	0.018745	0.020326	0.015282	0.016455	0.019597	0.019341	0.018008	0.018429	0.020269	0.025066	0.02025	0.019199	0.022165	0.022343	0.01742	0.01883	0.025539	0.020651	0.024393	0.020756	0.019912	0.018294	0.02489	0.019569	0.022232	0.02036	0.020452	0.017356	0.02006	0.022332	0.026262	tannins	0.020075
C17H23N1O12	CHON	432.115	19.4	N1O12	7	1.35294	0.705882	0.0077151	0.011884	0.015184	0.019259	0.013873	0.014316	0.018791	0.0178	0.017071	0.015197	0.015621	0.014404	0.015581	0.021466	0.015114	0.014877	0.013679	0.013573	0.021542	0.014597	0.017658	0.018323	0.012665	0.014841	0.010968	0.018952	0.015964	0.014391	0.01496	0.014058	0.012925	0.018973	0.010907	0.015068	0.0096271	0.011837	0.0097965	0.015053	0.019266	0.014821	tannins	0.0150649
C17H25N1O12	CHON	434.13	17.9	N1O12	6	1.47059	0.705882	0.0073071	0.011046	0.01552	0.021898	0.013541	0.02401	0.011721	0.013287	0.015697	0.014146	0.012377	0.01167	0.014328	0.020125	0.013075	0.012027	0.01039	0.013566	0.02087	0.010603	0.014528	0.010614	0.010025	0.011724	0.0091912	0.011742	0.010056	0.011829	0.011669	0.0084297	0.008067	0	0.0085447	0.0098756	0.0070458	0.0075613	0.0087259	0.012155	0.011138	0.013671	tannins	0.0120949
C18H13N1O12	CHON	434.037	11.8	N1O12	13	0.722222	0.666667	0	0.007638	0	0.0099776	0.01005	0	0.010322	0.012594	0.010356	0.011359	0.0056629	0.010058	0.0076523	0.0086132	0.0090361	0.012133	0.0088507	0.010298	0.011146	0.014569	0.0091781	0.0093974	0.010037	0.0094527	0.011645	0.011807	0.010798	0.010216	0.01344	0.014922	0.0088055	0.014446	0.015607	0.0088185	0.014376	0.011206	0.013315	0.011181	0.011511	0.0094873	lignins/CRAM-like structures	0.00999906
C18H15N1O12	CHON	436.052	19.8	N1O12	12	0.833333	0.666667	0.0057507	0.012129	0	0.014234	0.017289	0.0099584	0.020333	0.014977	0.018455	0.012428	0.0089854	0.016201	0.012695	0.012822	0.018708	0.016237	0.015546	0.016406	0.015639	0.021251	0.014473	0.019264	0.019276	0.016743	0.018433	0.021168	0.018916	0.020308	0.0198	0.020643	0.016445	0.027466	0.024249	0.01961	0.023098	0.024037	0.022988	0.021003	0.020689	0.014482	lignins/CRAM-like structures	0.0170784
C18H17N1O12	CHON	438.068	34.9	N1O12	11	0.944444	0.666667	0.0094141	0.02051	0.01216	0.024142	0.023862	0.018934	0.022912	0.024245	0.020724	0.020791	0.020501	0.02121	0.021495	0.020336	0.023727	0.020676	0.021593	0.025055	0.021775	0.026094	0.023668	0.025207	0.026934	0.026161	0.027294	0.025978	0.027985	0.027517	0.027009	0.030424	0.02629	0.032853	0.031092	0.027906	0.030278	0.033043	0.028835	0.025972	0.031571	0.026225	lignins/CRAM-like structures	0.02456
C18H19N1O12	CHON	440.083	45.7	N1O12	10	1.05556	0.666667	0.013133	0.026479	0.012078	0.027458	0.024085	0.025826	0.028693	0.031842	0.024694	0.023288	0.022398	0.025877	0.024167	0.024055	0.028891	0.027142	0.026275	0.029015	0.030484	0.029666	0.032174	0.033038	0.03497	0.034038	0.033136	0.032942	0.030934	0.03503	0.030605	0.036991	0.029608	0.036475	0.034464	0.033465	0.036244	0.036506	0.03129	0.032584	0.035737	0.031337	lignins/CRAM-like structures	0.0294278
C18H21N1O12	CHON	442.099	47.3	N1O12	9	1.16667	0.666667	0.015499	0.027342	0.02874	0.030258	0.025334	0.029168	0.025077	0.033377	0.026751	0.021767	0.023726	0.025816	0.028309	0.026284	0.029164	0.026708	0.028669	0.028538	0.037799	0.031147	0.03548	0.036778	0.034396	0.031414	0.028072	0.035141	0.037024	0.034226	0.035468	0.036123	0.034815	0.033387	0.028175	0.033868	0.030887	0.032974	0.026292	0.036822	0.034857	0.039622	lignins/CRAM-like structures	0.0306323
C18H23N1O12	CHON	444.115	24.4	N1O12	8	1.27778	0.666667	0.012355	0.01463	0.018892	0.030955	0.016378	0.024461	0.023958	0.023503	0.019948	0.018918	0.021635	0.021056	0.021782	0.022711	0.021816	0.020136	0.018148	0.019634	0.027259	0.021126	0.028327	0.028212	0.025215	0.022997	0.019509	0.029598	0.025519	0.025825	0.02229	0.025015	0.025487	0.027041	0.019171	0.01987	0.018273	0.019176	0.018719	0.023495	0.03569	0.03086	lignins/CRAM-like structures	0.0227397
C18H25N1O12	CHON	446.13	19.4	N1O12	7	1.38889	0.666667	0.0085269	0.011856	0.012113	0.02325	0.014415	0.014648	0.01772	0.012477	0.021355	0.014904	0.018059	0.015001	0.015956	0.017236	0.015125	0.014395	0.01153	0.014749	0.025251	0.013685	0.018576	0.015647	0.016419	0.017921	0.012364	0.022306	0.014175	0.019127	0.014318	0.011972	0.013792	0.017432	0.013034	0.014712	0.012888	0.0099916	0.0083874	0.011002	0.02016	0.019402	lignins/CRAM-like structures	0.0153969
C19H15N1O12	CHON	448.052	12.9	N1O12	13	0.789474	0.631579	0.0041307	0.008266	0	0.014235	0.014744	0.010759	0.01474	0.017783	0.01323	0.012715	0.012471	0.015109	0.012801	0.011217	0.015071	0.01454	0.013693	0.01877	0.01542	0.018982	0.015193	0.020471	0.017912	0.016873	0.020096	0.019451	0.019645	0.024619	0.022399	0.025573	0.01893	0.024852	0.026133	0.019378	0.025195	0.021932	0.019363	0.017702	0.022049	0.021774	lignins/CRAM-like structures	0.0169554
C19H17N1O12	CHON	450.068	27.8	N1O12	12	0.894737	0.631579	0.0074577	0.016506	0	0.020087	0.023771	0.025253	0.020896	0.023766	0.019255	0.021863	0.023909	0.023147	0.019079	0.020901	0.024059	0.021853	0.02057	0.026436	0.023402	0.029424	0.024577	0.028965	0.025039	0.025844	0.028432	0.029655	0.024443	0.029044	0.031188	0.030776	0.026316	0.040116	0.033996	0.030595	0.032688	0.03134	0.029302	0.02793	0.033259	0.029292	lignins/CRAM-like structures	0.0251108
C19H19N1O12	CHON	452.084	40.8	N1O12	11	1	0.631579	0.010051	0.02367	0.013369	0.024151	0.028437	0.017112	0.02928	0.028238	0.026826	0.025207	0.024279	0.026861	0.024473	0.024991	0.023642	0.0282	0.025822	0.030226	0.031366	0.030242	0.035069	0.032927	0.037532	0.035475	0.031731	0.035775	0.032627	0.036433	0.033126	0.03191	0.032656	0.036079	0.034398	0.033574	0.033156	0.032171	0.032023	0.033034	0.037585	0.035015	lignins/CRAM-like structures	0.0294685
C19H21N1O12	CHON	454.099	40.9	N1O12	10	1.10526	0.631579	0.013939	0.02366	0.018172	0.034178	0.026618	0.026181	0.0315	0.02808	0.026564	0.028308	0.030056	0.02917	0.025382	0.029935	0.027521	0.027133	0.030596	0.028234	0.03668	0.03093	0.035269	0.034299	0.03509	0.034985	0.030741	0.038785	0.038763	0.037427	0.034627	0.031965	0.033908	0.041823	0.029585	0.033847	0.035873	0.032989	0.031654	0.034476	0.044014	0.04184	lignins/CRAM-like structures	0.0316199
C19H23N1O12	CHON	456.115	34.8	N1O12	9	1.21053	0.631579	0.01268	0.020257	0.026423	0.028364	0.024268	0.018185	0.028281	0.02609	0.023087	0.025344	0.024988	0.027932	0.024065	0.027383	0.02143	0.022864	0.022901	0.027721	0.03508	0.026254	0.031308	0.03585	0.035079	0.034476	0.026243	0.038492	0.030213	0.0351	0.025513	0.029219	0.032275	0.032225	0.024603	0.035297	0.02595	0.024465	0.026364	0.032463	0.038522	0.036805	lignins/CRAM-like structures	0.0281015
C19H25N1O12	CHON	458.13	21.5	N1O12	8	1.31579	0.631579	0.0090426	0.012973	0.019051	0.030796	0.018003	0.021806	0.026911	0.017768	0.01716	0.016595	0.019674	0.017828	0.01905	0.025581	0.018419	0.020553	0.015973	0.017563	0.031589	0.020849	0.024912	0.025023	0.025894	0.02524	0.015363	0.026173	0.020394	0.022335	0.016076	0.01795	0.020677	0.026197	0.016285	0.023595	0.017353	0.015054	0.014267	0.025601	0.032224	0.025365	lignins/CRAM-like structures	0.0208291
C20H15N1O12	CHON	460.052	14.9	N1O12	14	0.75	0.6	0.0044618	0.0093049	0	0.011776	0.01333	0.0099591	0.012956	0.014646	0.010119	0.010488	0.0089633	0.012284	0.01185	0.0080201	0.014007	0.012825	0.011861	0.013785	0.014432	0.020305	0.014081	0.013461	0.018119	0.017361	0.016464	0.016011	0.016572	0.015357	0.017668	0.018628	0.014475	0.021906	0.021637	0.014223	0.020596	0.019176	0.018456	0.019602	0.017364	0.015596	lignins/CRAM-like structures	0.0143032
C19H27N1O12	CHON	460.146	14.8	N1O12	7	1.42105	0.631579	0.010542	0.0092845	0.022044	0.023838	0.013205	0	0.013539	0.013039	0.014825	0.014681	0.01427	0.01234	0.010262	0.018627	0.014476	0.011912	0.010322	0.011207	0.023207	0.012596	0.015466	0.013115	0.012503	0.01289	0.0091492	0.01618	0.010385	0.016557	0.011473	0.012042	0.012202	0.013441	0.010596	0.014538	0.0091738	0.0079939	0.0094375	0.012539	0.016437	0.015799	lignins/CRAM-like structures	0.0131533
C20H17N1O12	CHON	462.068	20.6	N1O12	13	0.85	0.6	0.0057963	0.012379	0.011107	0.015821	0.018758	0.01881	0.020998	0.019614	0.023693	0.01712	0.016272	0.018165	0.015477	0.01883	0.020595	0.019248	0.017054	0.022253	0.022343	0.023908	0.021732	0.023502	0.02525	0.02392	0.023297	0.02412	0.026091	0.027635	0.027071	0.027733	0.023805	0.031703	0.029027	0.025116	0.027688	0.021792	0.023617	0.028415	0.029926	0.029671	lignins/CRAM-like structures	0.0219838
C20H19N1O12	CHON	464.084	26.9	N1O12	12	0.95	0.6	0.0074431	0.01583	0.012989	0.024933	0.022884	0.023316	0.028261	0.029756	0.020627	0.023289	0.023569	0.024882	0.025601	0.024229	0.025653	0.02716	0.022668	0.027157	0.028281	0.028587	0.031475	0.034011	0.034614	0.030687	0.028684	0.034359	0.034113	0.036482	0.031089	0.027441	0.031041	0.037569	0.033122	0.032275	0.033038	0.03408	0.032856	0.034726	0.041071	0.042093	lignins/CRAM-like structures	0.0285485
C20H21N1O12	CHON	466.099	35.7	N1O12	11	1.05	0.6	0.012102	0.020644	0.023085	0.028714	0.024401	0.023107	0.030465	0.025162	0.025275	0.02559	0.028019	0.028735	0.025817	0.032547	0.028824	0.027233	0.027547	0.026302	0.035328	0.033167	0.038671	0.03695	0.035795	0.034449	0.028079	0.035233	0.035205	0.034915	0.033221	0.033418	0.033674	0.041251	0.035952	0.036049	0.036034	0.031754	0.029993	0.036942	0.042914	0.042012	lignins/CRAM-like structures	0.0311144
C20H23N1O12	CHON	468.115	41.4	N1O12	10	1.15	0.6	0.011602	0.023722	0.02702	0.030175	0.023389	0.025251	0.032542	0.031206	0.032903	0.024454	0.030837	0.030485	0.025683	0.03312	0.030057	0.025268	0.027503	0.03103	0.03968	0.032187	0.039324	0.040935	0.039394	0.035543	0.026915	0.041313	0.037442	0.03526	0.034514	0.031932	0.03556	0.040491	0.031938	0.037616	0.03373	0.03192	0.030496	0.037546	0.042732	0.043311	lignins/CRAM-like structures	0.0324006
C20H25N1O12	CHON	470.13	33.4	N1O12	9	1.25	0.6	0.0122	0.019226	0.023723	0.029312	0.020089	0.02318	0.023534	0.021448	0.025161	0.023465	0.022769	0.02097	0.021936	0.028789	0.020993	0.020699	0.020682	0.023795	0.034995	0.02565	0.032301	0.032777	0.029576	0.031974	0.019877	0.032419	0.028173	0.032306	0.029676	0.021552	0.026242	0.031686	0.020557	0.030379	0.025068	0.021096	0.023293	0.029632	0.037947	0.045078	lignins/CRAM-like structures	0.0261056
C21H15N1O12	CHON	472.052	6.7	N1O12	15	0.714286	0.571429	0	0.0047501	0	0.013422	0.01096	0	0.012437	0.0094404	0.0067527	0.0083795	0.0096432	0.011508	0.0074488	0.009621	0.011129	0.010311	0.0081565	0.014442	0.01269	0.015697	0.013445	0.014569	0.013503	0.013035	0.014431	0.015852	0.014071	0.017077	0.015003	0.016574	0.014988	0.021499	0.0154	0.014312	0.016098	0.01615	0.015353	0.01634	0.017381	0.017423	lignins/CRAM-like structures	0.0122323
C20H27N1O12	CHON	472.146	17.3	N1O12	8	1.35	0.6	0.0064476	0.010512	0.019219	0.024126	0.013177	0.015724	0.01723	0.019116	0.015772	0.01831	0.017212	0.016465	0.02137	0.026775	0.015095	0.016699	0.0143	0.017978	0.027603	0.017188	0.025391	0.021338	0.023551	0.01969	0.015895	0.024146	0.019761	0.023292	0.018591	0.014258	0.017854	0.020103	0.013492	0.020942	0.015194	0.011545	0.01118	0.022179	0.026755	0.027795	lignins/CRAM-like structures	0.0185818
C21H17N1O12	CHON	474.068	16.6	N1O12	14	0.809524	0.571429	0.0040736	0.010139	0.010165	0.015343	0.012434	0.011612	0.012275	0.016389	0.013896	0.012985	0.011122	0.015379	0.011699	0.012776	0.01508	0.014806	0.013277	0.016375	0.018409	0.019349	0.01542	0.018491	0.018419	0.022036	0.018137	0.023847	0.022871	0.027349	0.019658	0.024006	0.018494	0.027815	0.020617	0.020071	0.021656	0.020552	0.02232	0.024837	0.025292	0.022122	lignins/CRAM-like structures	0.0175398
C20H29N1O12	CHON	474.162	13.6	N1O12	7	1.45	0.6	0.0042518	0.0085028	0.016422	0.020987	0.0094563	0	0.015428	0.011261	0.011631	0.010502	0.012949	0.01204	0.0099799	0.01287	0.0091365	0.0139	0.0081711	0.0082805	0.017704	0.0087647	0.013403	0.0099541	0.012666	0.010757	0.0078586	0.0149	0.011364	0.013979	0.010802	0.0082328	0.0086925	0.012054	0.0063738	0.010333	0.0071963	0.0062305	0.0079311	0.010401	0.016703	0.014631	lignins/CRAM-like structures	0.0109175
C21H19N1O12	CHON	476.084	18	N1O12	13	0.904762	0.571429	0.0051282	0.010852	0.013915	0.015252	0.014071	0.014307	0.019217	0.017926	0.016144	0.017066	0.016728	0.017442	0.017185	0.020979	0.01682	0.016598	0.016933	0.021211	0.024339	0.023286	0.022489	0.026059	0.026963	0.023391	0.021818	0.029812	0.027915	0.030338	0.02242	0.026715	0.024445	0.030068	0.028852	0.027751	0.02538	0.022696	0.022133	0.031875	0.033382	0.030535	lignins/CRAM-like structures	0.0217609
C21H21N1O12	CHON	478.099	35.1	N1O12	12	1	0.571429	0.0089072	0.01996	0	0.022868	0.015504	0.017674	0.024454	0.02474	0.019922	0.020101	0.019718	0.022287	0.019322	0.021867	0.021541	0.020562	0.019633	0.024432	0.032178	0.024242	0.032233	0.029391	0.035537	0.030752	0.025072	0.037467	0.03195	0.03371	0.030787	0.028187	0.031191	0.036173	0.027682	0.029237	0.030374	0.02542	0.026114	0.033734	0.037709	0.034499	lignins/CRAM-like structures	0.0256783
C21H23N1O12	CHON	480.115	31.1	N1O12	11	1.09524	0.571429	0.0070048	0.01781	0.016729	0.02457	0.022312	0.021682	0.021541	0.024715	0.024148	0.022462	0.024694	0.025433	0.022245	0.028481	0.027186	0.021519	0.0209	0.024937	0.031972	0.030984	0.033126	0.031955	0.030506	0.030921	0.022821	0.036011	0.028767	0.036379	0.028106	0.026751	0.029114	0.035867	0.02901	0.02979	0.027451	0.024546	0.026245	0.032655	0.042906	0.0387	lignins/CRAM-like structures	0.0270738
C21H25N1O12	CHON	482.131	33.4	N1O12	10	1.19048	0.571429	0.011327	0.01905	0.017692	0.030879	0.021153	0.024205	0.024306	0.02309	0.025417	0.024303	0.026267	0.024972	0.022742	0.029359	0.027228	0.023044	0.0188	0.022321	0.036261	0.025028	0.03061	0.032398	0.033121	0.028037	0.020136	0.037117	0.025975	0.031294	0.024502	0.02469	0.027829	0.035159	0.024146	0.028267	0.022204	0.024815	0.021978	0.027852	0.039585	0.041235	lignins/CRAM-like structures	0.0264599
C21H27N1O12	CHON	484.146	24.3	N1O12	9	1.28571	0.571429	0.0079492	0.014185	0.01331	0.023411	0.014501	0.017355	0.022733	0.016894	0.023498	0.01932	0.017691	0.019446	0.017817	0.025809	0.018983	0.018424	0.014894	0.01782	0.031616	0.017409	0.02533	0.026092	0.02502	0.020931	0.015805	0.028394	0.022939	0.026459	0.022288	0.019528	0.020742	0.023865	0.01959	0.024744	0.017388	0.01746	0.017261	0.02471	0.031974	0.033577	lignins/CRAM-like structures	0.0209291
C22H17N1O12	CHON	486.068	8.6	N1O12	15	0.772727	0.545455	0	0.0056981	0	0.011746	0.0084215	0.0089799	0.0085481	0.013467	0.0090753	0	0.0077716	0.010509	0.0083476	0.0094282	0.010307	0.010535	0.009886	0.014805	0.013951	0.014961	0.016141	0.016179	0.014078	0.01563	0.012977	0.015567	0.018806	0.014333	0.015045	0.017374	0.014599	0.021133	0.016865	0.014789	0.019015	0.01417	0.020041	0.019869	0.020265	0.018121	lignins/CRAM-like structures	0.0127859
C21H29N1O12	CHON	486.162	12.4	N1O12	8	1.38095	0.571429	0.0066845	0.007722	0	0.018389	0.013135	0.013057	0.013185	0.014903	0.013073	0.013934	0.014263	0.01326	0.013896	0.021099	0.01179	0.015064	0.01058	0.011913	0.024275	0.014004	0.019283	0.016366	0.017289	0.012699	0.0097647	0.016845	0.015581	0.017021	0.013085	0.011223	0.016127	0.018235	0.011324	0.015744	0.01361	0.0077455	0.0099075	0.013423	0.019914	0.023699	lignins/CRAM-like structures	0.0140778
C22H19N1O12	CHON	488.084	11.3	N1O12	14	0.863636	0.545455	0.0040192	0.0071529	0	0.015457	0.012272	0.0080647	0.012771	0.016901	0.010405	0.012843	0.012348	0.017072	0.010908	0.011836	0.011677	0.014257	0.012433	0.015816	0.018265	0.01998	0.020625	0.021871	0.020337	0.02025	0.015468	0.022657	0.021816	0.024087	0.020506	0.020668	0.019323	0.023766	0.019643	0.020407	0.019022	0.020699	0.021247	0.024065	0.026035	0.025947	lignins/CRAM-like structures	0.0168229
C21H31N1O12	CHON	488.178	11	N1O12	7	1.47619	0.571429	0.0038372	0.0070083	0	0.012338	0.00661	0.010468	0.010249	0.0086475	0.0096369	0.0058569	0.010949	0.0099677	0.0071377	0.01406	0.0072061	0.0073307	0.0059852	0.0081967	0.016202	0.0061308	0.012565	0.0085732	0.0076198	0.0061884	0.0053416	0.0094154	0.0083088	0.011076	0.0071985	0.006888	0.0064884	0.012093	0.0072436	0.0098639	0.0047643	0.0054542	0.0070947	0.0071136	0.011049	0.012785	lignins/CRAM-like structures	0.00837355
C22H21N1O12	CHON	490.099	15.3	N1O12	13	0.954545	0.545455	0.004782	0.0092586	0.013252	0.020198	0.013765	0.015552	0.016416	0.017371	0.01706	0.011281	0.016486	0.018119	0.013979	0.017442	0.017132	0.017177	0.015782	0.02056	0.022221	0.023822	0.027308	0.024555	0.02701	0.027405	0.020636	0.026657	0.028062	0.025641	0.023085	0.023133	0.025392	0.02883	0.025067	0.029572	0.026957	0.023972	0.023398	0.028138	0.032514	0.033505	lignins/CRAM-like structures	0.0213123
C22H23N1O12	CHON	492.115	17.1	N1O12	12	1.04545	0.545455	0.0056138	0.010252	0.014612	0.021367	0.015123	0.018153	0.019239	0.020347	0.018294	0.017286	0.014762	0.01995	0.013993	0.022886	0.015654	0.017347	0.016733	0.018328	0.03007	0.020633	0.029726	0.028863	0.028396	0.024972	0.022204	0.030361	0.027115	0.02746	0.026175	0.023743	0.022991	0.027496	0.023939	0.027598	0.023445	0.020436	0.021565	0.029492	0.037605	0.035093	lignins/CRAM-like structures	0.0222329
C22H25N1O12	CHON	494.13	24.1	N1O12	11	1.13636	0.545455	0.0070628	0.013949	0.019531	0.022085	0.014482	0.014736	0.021023	0.01781	0.020551	0.015989	0.016367	0.018058	0.016928	0.02415	0.02041	0.016886	0.018997	0.021039	0.030978	0.02213	0.031071	0.030285	0.028845	0.024951	0.018447	0.029332	0.027935	0.027863	0.023033	0.024638	0.026929	0.029525	0.022255	0.025772	0.022844	0.021827	0.018632	0.028895	0.039103	0.036524	lignins/CRAM-like structures	0.0227967
C22H27N1O12	CHON	496.146	23.2	N1O12	10	1.22727	0.545455	0.0065162	0.013215	0	0.025892	0.018328	0.015386	0.021032	0.016455	0.020224	0.017787	0.016495	0.017842	0.017528	0.02326	0.02015	0.018699	0.014238	0.019395	0.032815	0.018047	0.026294	0.02458	0.02832	0.023978	0.016932	0.029482	0.02544	0.025767	0.019946	0.016138	0.024093	0.02749	0.017048	0.025128	0.018339	0.01744	0.017712	0.024755	0.032053	0.033855	lignins/CRAM-like structures	0.0207024
C23H17N1O12	CHON	498.068	6.5	N1O12	16	0.73913	0.521739	0	0.0045095	0	0	0.008053	0	0	0.0071978	0.0087562	0.0058143	0	0.0098922	0	0.0087622	0.0086242	0.0084185	0.0061094	0.0085505	0	0.009917	0.010392	0	0.012695	0.011646	0.0082302	0.012947	0.014167	0.014951	0.013089	0.010268	0.011555	0.015754	0.013528	0.012459	0.012833	0.010181	0.0099606	0.011358	0.016906	0.015771	lignins/CRAM-like structures	0.00833239
C22H29N1O12	CHON	498.162	18.7	N1O12	9	1.31818	0.545455	0.0078173	0.010916	0	0	0.011275	0.019941	0.016558	0.016608	0.012445	0.012234	0.012762	0.01544	0.014332	0.024797	0.017122	0.01679	0.01423	0.013541	0.026801	0.017357	0.021329	0.019586	0.021074	0.017885	0.012991	0.024995	0.018254	0.02097	0.016525	0.015152	0.016514	0.021632	0.011595	0.017016	0.016457	0.013754	0.01296	0.022037	0.027741	0.02947	lignins/CRAM-like structures	0.0164726
C23H19N1O12	CHON	500.084	8.3	N1O12	15	0.826087	0.521739	0	0.0054858	0	0	0.0070658	0.008043	0.011134	0.011302	0.008111	0.010302	0.0087445	0.010066	0.0084586	0.011024	0.009853	0.010124	0.010566	0.010925	0.019585	0.014917	0.018426	0.019132	0.016602	0.012659	0.011108	0.016166	0.019281	0.021145	0.0122	0.0134	0.01332	0.018602	0.016139	0.016849	0.016249	0.013238	0.017476	0.020314	0.025811	0.02296	lignins/CRAM-like structures	0.0129196
C22H31N1O12	CHON	500.177	11.3	N1O12	8	1.40909	0.545455	0.0047877	0.0070278	0.012345	0.019221	0.0092451	0	0.012344	0.010998	0.012014	0.01154	0.0095435	0.011215	0.011149	0.018702	0.012078	0.0099546	0.0065748	0.0086958	0.022303	0.0098776	0.015879	0.011807	0.012697	0.0094571	0.008405	0.012348	0.010064	0.014461	0.0097015	0.0086674	0.011647	0.012919	0.0078364	0.012306	0.0066808	0.0069592	0.0065611	0.010976	0.01468	0.014924	lignins/CRAM-like structures	0.0109648
C23H21N1O12	CHON	502.099	11.7	N1O12	14	0.913043	0.521739	0	0.0072607	0.010019	0.012236	0.0072624	0.0113	0.012932	0.012986	0.0075506	0.011223	0.014331	0.014298	0.012537	0.011811	0.010561	0.013183	0.010357	0.014637	0.014756	0.01642	0.015101	0.019798	0.023852	0.018188	0.013522	0.022164	0.017977	0.022793	0.014785	0.016896	0.01689	0.020054	0.020227	0.020141	0.018632	0.017875	0.019349	0.02279	0.023937	0.020755	lignins/CRAM-like structures	0.0152847
C23H23N1O12	CHON	504.115	13.2	N1O12	13	1	0.521739	0	0.0078348	0	0.019022	0.0094682	0.013968	0.017684	0.016064	0.013211	0.011982	0.012391	0.016207	0.013076	0.015751	0.014238	0.013024	0.016323	0.017247	0.022959	0.017109	0.021509	0.022535	0.02208	0.022093	0.014754	0.028027	0.01998	0.023371	0.020562	0.018668	0.02156	0.0264	0.020667	0.020969	0.018891	0.016614	0.017865	0.027562	0.028249	0.028654	lignins/CRAM-like structures	0.0177142
C23H25N1O12	CHON	506.131	19.9	N1O12	12	1.08696	0.521739	0.0053398	0.01126	0	0.014481	0.015621	0	0.021654	0.015087	0.013318	0.013873	0.012675	0.017321	0.014225	0.018699	0.015581	0.013508	0.014431	0.014062	0.028322	0.018533	0.02266	0.020878	0.025911	0.018648	0.015274	0.023959	0.023861	0.021963	0.0216	0.02069	0.020471	0.029028	0.018579	0.024865	0.019806	0.018075	0.017763	0.02303	0.028403	0.031164	lignins/CRAM-like structures	0.0181155
C23H27N1O12	CHON	508.146	14.4	N1O12	11	1.17391	0.521739	0.0054311	0.0084767	0	0.020976	0.0099854	0.017323	0.015803	0.017689	0.017491	0.016122	0.011684	0.015463	0.013652	0.021472	0.015183	0.014726	0.013088	0.017224	0.026436	0.017112	0.02282	0.024202	0.022314	0.020696	0.01318	0.024022	0.02091	0.0227	0.01598	0.016749	0.021935	0.02345	0.019756	0.021885	0.016534	0.01557	0.015493	0.021946	0.029934	0.032742	lignins/CRAM-like structures	0.0179539
C24H17N1O12	CHON	510.068	11	N1O12	17	0.708333	0.5	0	0	0	0	0.0039294	0	0	0.0054293	0.0057053	0	0	0.0058767	0	0.0075536	0.0063536	0.0058436	0	0.0073642	0.0075611	0.007731	0.007324	0.0079717	0.0069319	0.0082422	0.0067494	0.0079917	0.0098679	0.0087071	0.0078366	0.0079653	0.0092968	0.010343	0	0.0077665	0.0090083	0.0075622	0.0072344	0.0099619	0.010349	0.010448	lignins/CRAM-like structures	0.00562264
C23H29N1O12	CHON	510.162	15	N1O12	10	1.26087	0.521739	0.0058779	0.0087651	0.01346	0.015123	0.011116	0.012415	0.019741	0.012036	0.015447	0.012797	0.012604	0.017544	0.015675	0.019976	0.013121	0.014029	0.012899	0.012924	0.027145	0.016661	0.022323	0.018529	0.021844	0.021264	0.012653	0.023427	0.018714	0.020401	0.013464	0.014458	0.020411	0.020104	0.013855	0.020284	0.016058	0.013236	0.014648	0.022492	0.025643	0.030823	lignins/CRAM-like structures	0.0168497
C24H19N1O12	CHON	512.083	5.9	N1O12	16	0.791667	0.5	0	0.0041447	0	0	0.0063988	0	0	0.0086321	0	0.0057777	0	0.0068252	0.0056892	0.0070904	0.0079172	0.0051438	0.0091326	0.0072527	0.010137	0.0091438	0.010563	0.010373	0.011198	0.011725	0.0091392	0.012199	0.012775	0.013295	0.010144	0.011588	0.010637	0.01265	0.0098904	0.0098604	0.012366	0.0095073	0.011566	0.012576	0.014489	0.013869	lignins/CRAM-like structures	0.00809239
C23H31N1O12	CHON	512.177	8.3	N1O12	9	1.34783	0.521739	0.0037069	0.005377	0	0.014473	0.0098345	0.0099869	0.013265	0.010705	0.016179	0.010525	0.013937	0.012578	0.01215	0.015728	0.010188	0.01368	0.0094301	0.0098793	0.022585	0.01112	0.018156	0.015935	0.013715	0.014643	0.0094843	0.017484	0.0141	0.016532	0.011644	0.010599	0.012823	0.016968	0.0098083	0.012034	0.0095029	0.0094007	0.0081506	0.014493	0.026395	0.023206	lignins/CRAM-like structures	0.01276
C24H21N1O12	CHON	514.099	23.2	N1O12	15	0.875	0.5	0	0	0	0	0.0061101	0	0.010186	0.0082611	0.010573	0.0090594	0.0069811	0.0090127	0.0072687	0.0083367	0.0099846	0.0067469	0.0086202	0.011531	0.017393	0.014608	0.011923	0.013815	0.011032	0.013171	0.0081033	0.013382	0.01247	0.016817	0.013432	0.010785	0.015474	0.014008	0.01392	0.01247	0.012743	0.011908	0.013549	0.015691	0.022252	0.019383	lignins/CRAM-like structures	0.010525
C23H33N1O12	CHON	514.193	12.3	N1O12	8	1.43478	0.521739	0.0047263	0.0072192	0	0.010871	0.006046	0	0.0097977	0.0072047	0.0076764	0.011038	0.0083788	0.0088826	0.01019	0.013105	0.010186	0.006926	0.00745	0.0065468	0.015139	0.0079656	0.013317	0.010174	0.0087847	0.0081405	0.0049461	0.012311	0.0079833	0.011512	0.0079436	0.0081369	0.0095087	0.011113	0.0073274	0.011327	0.0057528	0.0040055	0.0058745	0.011583	0.012634	0.014896	lignins/CRAM-like structures	0.0086655
C24H23N1O12	CHON	516.115	8.6	N1O12	14	0.958333	0.5	0	0.0053745	0	0.01394	0.0064751	0	0	0.010673	0.0091501	0.0089833	0.0077577	0.011769	0.0073633	0.011404	0.0096003	0.011829	0.010585	0.011083	0.015119	0.012777	0.018554	0.016386	0.015827	0.015219	0.013428	0.019296	0.016095	0.016577	0.015044	0.015526	0.012269	0.019016	0.01271	0.014102	0.016575	0.014502	0.013678	0.019462	0.02253	0.022187	lignins/CRAM-like structures	0.0123217
C24H25N1O12	CHON	518.13	10.3	N1O12	13	1.04167	0.5	0.003911	0.0062558	0	0.0084157	0.0099739	0.010239	0.008955	0.0112	0.012103	0.0091685	0.01067	0.0087733	0.0080924	0.01441	0.0081165	0.010875	0.0087482	0.012458	0.018084	0.013655	0.019544	0.017945	0.015797	0.016174	0.012151	0.021872	0.019486	0.017909	0.016265	0.01471	0.0162	0.0174	0.012388	0.012428	0.012878	0.013083	0.012223	0.016986	0.023314	0.022112	lignins/CRAM-like structures	0.0131242
C24H27N1O12	CHON	520.146	10.9	N1O12	12	1.125	0.5	0	0.0065207	0	0.013933	0.0082785	0	0.010157	0.0084216	0.011449	0.012661	0.0091704	0.011732	0.010526	0.014711	0.01126	0.010057	0.0094359	0.010735	0.018708	0.012091	0.014763	0.021701	0.019164	0.017196	0.01239	0.019886	0.01936	0.019836	0.012711	0.013485	0.018055	0.017334	0.013918	0.015795	0.013486	0.01147	0.012563	0.018613	0.023053	0.023755	lignins/CRAM-like structures	0.0132095
C24H29N1O12	CHON	522.162	13.2	N1O12	11	1.20833	0.5	0.0053233	0.0076565	0	0.016426	0.0076616	0.011377	0.013171	0.013012	0.014886	0.0096363	0.012334	0.014334	0.010944	0.014732	0.011376	0.011034	0.0094993	0.011912	0.02079	0.01294	0.018783	0.016696	0.017787	0.017086	0.01253	0.020761	0.018009	0.020397	0.01027	0.012249	0.017284	0.013942	0.013889	0.017067	0.011554	0.0095895	0.013102	0.016894	0.023427	0.022744	lignins/CRAM-like structures	0.0138276
C25H19N1O12	CHON	524.084	7.6	N1O12	17	0.76	0.48	0	0.0048045	0	0	0.0035908	0	0	0	0	0	0	0.0048389	0.0042529	0.005229	0.0055306	0.0042309	0.003966	0.0054645	0	0.00595	0.0069102	0.0074542	0.0081916	0.00778	0.0043184	0.0054446	0.0092176	0.0084266	0.0054322	0.0067444	0.0072571	0	0	0.0054959	0.0076422	0.0039339	0.0062298	0.0079571	0.011124	0.0084444	lignins/CRAM-like structures	0.00439656
C24H31N1O12	CHON	524.178	9.5	N1O12	10	1.29167	0.5	0.0041104	0.0057086	0	0.011453	0.0059542	0.010368	0.01212	0.0094319	0.014146	0.0080119	0.0092913	0.011935	0.00844	0.017509	0.01016	0.007867	0.0077227	0.0078875	0.017927	0.011363	0.013737	0.016031	0.012209	0.012358	0.0081894	0.018711	0.016367	0.014097	0.010719	0.0093557	0.011867	0.013117	0.0084249	0.012235	0.010255	0.0083795	0.008242	0.018648	0.019207	0.022346	lignins/CRAM-like structures	0.0113975
C25H21N1O12	CHON	526.099	12.1	N1O12	16	0.84	0.48	0	0	0	0	0.0049996	0	0	0.0061169	0	0.0046386	0	0.0055304	0.0045568	0.0090839	0	0.0062227	0.005736	0.0067374	0.0094572	0.008073	0.010359	0.0092384	0.0082194	0.0071003	0.0075492	0.0089873	0.012031	0.0097929	0.0057682	0.010612	0.0079776	0.0087571	0.0079437	0.0091569	0.0092954	0.0077336	0.0077611	0.011731	0.011084	0.011138	lignins/CRAM-like structures	0.00633472
C24H33N1O12	CHON	526.193	9.9	N1O12	9	1.375	0.5	0	0.0059021	0	0.011176	0.0077642	0.0094532	0.010287	0.0090874	0.008158	0.0069723	0.010668	0.0092698	0.0089783	0.015505	0.011467	0.0098685	0.0060875	0.0068908	0.014447	0.007161	0.012556	0.013323	0.010361	0.011966	0.0062689	0.015288	0.0090371	0.014199	0.0077901	0.0068609	0.0089842	0.010632	0.008624	0.010445	0.0065265	0.0076639	0.0041778	0.0097545	0.015286	0.014091	lignins/CRAM-like structures	0.00932445
C25H25N1O12	CHON	530.13	7	N1O12	14	1	0.48	0	0.0045181	0	0	0.0074549	0.012266	0.0079352	0.0085254	0	0.007692	0.0077334	0.0072538	0.0057192	0.0091699	0.0085372	0.0075792	0.0062782	0.0088105	0.0092329	0.011393	0.012758	0.011615	0.012981	0.010508	0.0081624	0.010014	0.013026	0.01274	0.0094784	0.0080191	0.011546	0.011436	0.0091106	0.009802	0.011526	0.0089045	0.0091046	0.013823	0.01915	0.015213	lignins/CRAM-like structures	0.00897541
C25H27N1O12	CHON	532.146	5.3	N1O12	13	1.08	0.48	0	0.0037043	0	0.010804	0.0057414	0	0.007432	0.0075812	0.012145	0.0061549	0.0064198	0.0074062	0.0090458	0.0059062	0.0084837	0.0078357	0.0078289	0.0099658	0.014223	0.0088089	0.0099529	0.012381	0.011958	0.011172	0.0099636	0.013195	0.012955	0.012954	0.010171	0.011116	0.011257	0.01456	0.0092322	0.012426	0.0099386	0.0090565	0.011384	0.01484	0.017899	0.015026	lignins/CRAM-like structures	0.00952311
C26H19N1O12	CHON	536.083	4.4	N1O12	18	0.730769	0.461538	0	0	0	0	0	0	0	0.0049957	0	0	0	0	0.0040484	0	0	0.0037222	0	0.0040779	0	0.0036698	0.0041644	0	0.0060535	0	0	0	0.0054608	0	0	0	0.0040494	0	0	0	0.0054686	0.0045132	0	0	0	0	lignins/CRAM-like structures	0.0012556
C25H31N1O12	CHON	536.178	10.9	N1O12	11	1.24	0.48	0	0.0062688	0	0.012314	0.0056168	0.0078881	0.0092908	0.0083551	0.0086566	0.0061036	0.012764	0.0093222	0.0084159	0.012913	0.011079	0.0096455	0.0073168	0.010643	0.015698	0.0079152	0.01101	0.013535	0.014085	0.01134	0.0082483	0.013778	0.011333	0.013432	0.010559	0.0082661	0.01229	0.011411	0.010096	0.012078	0.0084727	0.0085963	0.010345	0.01475	0.017301	0.018979	lignins/CRAM-like structures	0.0102528
C26H21N1O12	CHON	538.099	5.8	N1O12	17	0.807692	0.461538	0	0.003866	0	0	0	0	0	0.0054338	0	0	0	0	0	0	0.0049388	0	0	0	0.0061254	0.0080357	0	0.0061904	0	0.0073602	0.0064137	0.0081396	0.0049557	0.0081895	0.0058761	0.0057869	0.0052846	0.0071416	0	0.0064089	0.0082781	0.0049773	0.0053985	0.0085783	0.0078232	0.0057266	lignins/CRAM-like structures	0.00352322
C25H33N1O12	CHON	538.193	9	N1O12	10	1.32	0.48	0.0035208	0.0053569	0	0.011469	0.0057168	0.0082674	0.0083163	0.01026	0.0087753	0.0087462	0.011311	0.0085772	0.0071299	0.015207	0.0090801	0.010435	0.0058324	0.0059748	0.01594	0.010168	0.010942	0.012967	0.0095087	0.0099299	0.0061772	0.010449	0.0082806	0.013316	0.0070339	0.0068592	0.011907	0.011708	0.0075692	0.010506	0.0055103	0.0062599	0.0078244	0.0093512	0.015855	0.01487	lignins/CRAM-like structures	0.00917271
C26H23N1O12	CHON	540.115	4.5	N1O12	16	0.884615	0.461538	0	0.0032359	0	0	0.0053924	0	0	0	0	0	0	0.0052121	0	0.0060836	0	0.004479	0.0035176	0.0063257	0	0.0062635	0.0078226	0.0070751	0.0065821	0.0088736	0.006551	0.0089992	0.010098	0.0088261	0	0.0084621	0.0061824	0.008459	0.0053974	0.0066878	0.0063034	0.005692	0.007443	0.010055	0.012378	0.0083874	lignins/CRAM-like structures	0.00476963
C25H35N1O12	CHON	540.209	7.6	N1O12	9	1.4	0.48	0	0.0046998	0	0.011772	0.0056034	0.0091077	0.0054359	0.0058196	0.010088	0.0067758	0.008572	0.0074755	0.0075408	0.010429	0.0072499	0	0.0040878	0.0035238	0.012296	0.0059732	0.0072665	0.0086573	0.0075015	0.0072098	0	0.010646	0.010778	0.0072516	0.0062562	0.0060655	0.0070979	0.010344	0.0066145	0.0074632	0.0040844	0.0052455	0.0038575	0.0065331	0.0087727	0.011246	lignins/CRAM-like structures	0.00673354
C26H25N1O12	CHON	542.131	10.3	N1O12	15	0.961538	0.461538	0	0	0	0	0	0	0.0079168	0.0053574	0	0.0078832	0.0070358	0.0067306	0.0039134	0.0071533	0.0073472	0.0053927	0.0046461	0.0063647	0.011381	0.0069567	0.0091498	0.011271	0.0099687	0.0074681	0.007721	0.0088467	0.010645	0.0099434	0.0073845	0.007991	0.008129	0.0096253	0.0086463	0.0060997	0.0081769	0.0080258	0.0064457	0.013243	0.009867	0.010183	lignins/CRAM-like structures	0.00667275
C25H37N1O12	CHON	542.224	4.3	N1O12	8	1.48	0.48	0	0.0031501	0	0.0070993	0	0	0.0078556	0.0046344	0.0059013	0.0050427	0.0062846	0.0051824	0.0042603	0.0058981	0.0059987	0.0061395	0.0041539	0.0045989	0.0086074	0.0049412	0.0084478	0.0058913	0.0054299	0.0065615	0	0.010475	0.0037377	0.0043492	0	0.0051533	0.0031031	0.006029	0	0.0054878	0.0035475	0	0.0039207	0	0.0077153	0.0065864	lignins/CRAM-like structures	0.0044046
C26H27N1O12	CHON	544.146	5.5	N1O12	14	1.03846	0.461538	0	0.003678	0	0	0.0051308	0	0	0.0066614	0	0.0046767	0.0072986	0.0054599	0.0067538	0	0	0.0078956	0.0051802	0.008736	0.0084202	0	0.0088659	0.0088503	0.0087283	0.010478	0.0080572	0.011414	0.0080174	0.011685	0.010824	0.0076675	0.0081938	0.011345	0.0063562	0.0092015	0.0093708	0.0078147	0.0071335	0.009272	0.011889	0.012791	lignins/CRAM-like structures	0.00644616
C26H29N1O12	CHON	546.162	7.1	N1O12	13	1.11538	0.461538	0	0.0044389	0	0	0	0	0	0	0	0	0	0.0056876	0.004394	0.0071328	0.0067231	0.0084498	0.0073047	0.0066605	0.010934	0.0079386	0.0060971	0.0087771	0.01242	0.0083171	0.0072074	0.011333	0.010313	0.0095218	0.0063162	0.0071481	0.0086023	0.0089906	0.0078291	0.0076302	0.0094664	0.0087244	0.0063331	0.0089775	0.011813	0.014315	lignins/CRAM-like structures	0.00624491
C27H21N1O12	CHON	550.099	5	N1O12	18	0.777778	0.444444	0	0	0	0	0	0	0	0	0	0	0	0	0	0	0	0	0	0	0	0	0	0.0042872	0.0040639	0	0	0	0	0	0	0	0.0044586	0	0	0.0046385	0.0046695	0	0	0.0052347	0.0060341	0	lignins/CRAM-like structures	0.000834662
C26H33N1O12	CHON	550.193	9.3	N1O12	11	1.26923	0.461538	0	0.0054519	0	0	0.0054418	0	0.0098924	0.0081162	0.0088449	0.0082601	0.0084853	0.0077708	0.008937	0.010419	0.0083292	0.0075071	0.0047215	0.006403	0.012979	0.0053772	0.010688	0.0106	0.0071089	0.0096026	0.007761	0.010355	0.0096139	0.012816	0.0071648	0.0064343	0.0092392	0.0099524	0.0073471	0.0086528	0.0065036	0.0051981	0.0058603	0.011086	0.011286	0.012033	lignins/CRAM-like structures	0.00765598
C27H23N1O12	CHON	552.115	7.2	N1O12	17	0.851852	0.444444	0	0	0	0	0	0	0	0	0	0	0	0.0038645	0	0	0.0041563	0.0036331	0	0	0	0	0	0.0056341	0.00486	0	0	0	0.0056421	0	0	0	0.0047376	0.0056625	0	0.0031033	0	0.0046344	0	0.0064256	0.0073521	0.0065071	lignins/CRAM-like structures	0.00165532
C26H35N1O12	CHON	552.208	4.8	N1O12	10	1.34615	0.461538	0	0.0033677	0	0	0.0043131	0.0094973	0.0080769	0.0065136	0.0096377	0.0072153	0.0087101	0.0047836	0.006607	0.0096654	0.006933	0.0046212	0.0056602	0.0039926	0.014256	0.007369	0.0090197	0.0075879	0.0090264	0.0085324	0.004088	0.0084765	0.0065588	0.0092588	0.0063697	0.0050021	0.0061805	0.0067452	0.0067759	0.01034	0.0048156	0.0053149	0.0045782	0.0089615	0.014788	0.011586	lignins/CRAM-like structures	0.00688065
C27H27N1O12	CHON	556.146	4.1	N1O12	15	1	0.444444	0	0.003015	0	0	0	0	0.0075028	0.0043659	0	0	0.0049546	0.0055856	0	0	0.0052978	0.0064585	0.0050524	0	0	0	0.007563	0.0083486	0.0084285	0.0051511	0	0.00777	0.0065479	0.0066175	0	0.005135	0.005787	0.0054088	0	0.0085451	0.0069191	0	0.0049213	0.0066442	0.0095259	0.0063899	lignins/CRAM-like structures	0.00379839
C27H29N1O12	CHON	558.162	6.6	N1O12	14	1.07407	0.444444	0	0	0	0	0.0054916	0	0.0083325	0.0064018	0	0	0	0	0.0072654	0.0058409	0	0	0	0.0065393	0.012635	0.0048174	0	0.01113	0.0083526	0.004478	0	0.010538	0.0072873	0.007732	0.008179	0.0059802	0.0049666	0.0072649	0.0063947	0.0060064	0	0	0.0048638	0.0079151	0.011277	0	lignins/CRAM-like structures	0.00424224
C27H31N1O12	CHON	560.177	9.5	N1O12	13	1.14815	0.444444	0	0	0	0	0	0	0.0062793	0.004136	0	0	0.0067793	0.0058923	0	0	0.0054269	0	0.0038756	0	0	0	0.0070704	0.0053772	0.0079449	0.0064873	0	0.0083591	0.010339	0.010079	0.0059767	0.0035556	0.0057599	0.008114	0.007441	0.0075878	0.0059896	0.0063702	0.004908	0.005961	0.012165	0.0096992	lignins/CRAM-like structures	0.00428936
C28H21N1O12	CHON	562.099	4.6	N1O12	19	0.75	0.428571	0	0	0	0	0	0	0	0	0	0	0	0	0	0	0	0	0	0	0	0	0	0	0	0	0	0	0	0	0	0	0	0	0	0	0	0	0	0	0.0052058	0	lignins/CRAM-like structures	0.000130145
C28H23N1O12	CHON	564.115	5.3	N1O12	18	0.821429	0.428571	0	0	0	0	0	0	0	0	0	0	0	0	0	0	0	0	0	0	0	0	0	0	0	0	0	0.0046935	0	0	0	0	0	0	0	0	0	0.004557	0	0	0	0.0050385	lignins/CRAM-like structures	0.000357225
C27H35N1O12	CHON	564.209	9.6	N1O12	11	1.2963	0.444444	0	0	0	0	0.0055808	0	0.0087061	0.0046778	0	0.0062921	0.0072808	0.0071233	0.0061297	0.0070074	0.0054334	0.0042527	0.0034832	0.0066232	0.010654	0.0064043	0.0080877	0.0070131	0.0087237	0.0050145	0.0048017	0.006644	0.008944	0.0090967	0.0040088	0.0043124	0.0078972	0.0065076	0.0046867	0.005728	0.005637	0.0055773	0.0055028	0.011087	0.011145	0.011827	lignins/CRAM-like structures	0.00579727
C28H25N1O12	CHON	566.131	7.6	N1O12	17	0.892857	0.428571	0	0	0	0	0	0	0	0	0	0	0	0	0	0	0	0	0	0	0	0	0	0.0058163	0	0	0.0046943	0.0040671	0.0064758	0	0	0.0039097	0.003885	0.0053564	0	0.0047795	0	0.0041271	0	0	0.0058979	0	lignins/CRAM-like structures	0.00122523
C28H29N1O12	CHON	570.162	6.9	N1O12	15	1.03571	0.428571	0	0	0	0	0	0	0	0	0	0	0	0.0034539	0	0	0	0	0	0	0.00685	0	0.0054356	0.0047855	0.0052953	0.0037204	0.0031132	0.0049346	0.0059685	0.0053282	0	0	0.0044357	0	0.0044471	0.0047148	0.0043536	0.0046874	0	0.0070488	0.0070602	0.0066382	lignins/CRAM-like structures	0.00230677
C28H31N1O12	CHON	572.178	5.4	N1O12	14	1.10714	0.428571	0	0	0	0	0	0	0	0	0	0	0	0	0	0	0	0	0.0038701	0.0040609	0	0.0041164	0.0056093	0.0056645	0.0062101	0.0051114	0	0	0	0.0054813	0	0	0.0054682	0	0.005673	0.0066822	0.0034096	0	0.0045429	0.0073068	0	0	lignins/CRAM-like structures	0.00183017
C28H33N1O12	CHON	574.193	5.6	N1O12	13	1.17857	0.428571	0	0	0	0	0	0	0.0058015	0.0054273	0	0	0	0	0.0055075	0	0.0046035	0	0.0053792	0	0	0	0.0047051	0.0057771	0.0063231	0.004101	0.0036309	0.0057121	0.0067785	0.007312	0	0	0.0044716	0.0056437	0.0046881	0.0067871	0.0036041	0	0.0051708	0.0072291	0.0076911	0.0094181	lignins/CRAM-like structures	0.00314406
C29H23N1O12	CHON	576.115	9.8	N1O12	19	0.793103	0.413793	0	0	0	0	0	0	0	0	0	0	0	0	0	0	0	0	0	0	0	0	0	0	0	0	0	0	0	0	0	0	0	0	0	0	0	0	0	0	0.0090547	0	lignins/CRAM-like structures	0.000226368
C29H25N1O12	CHON	578.13	6	N1O12	18	0.862069	0.413793	0	0	0	0	0	0	0	0	0	0	0	0	0	0	0	0	0	0	0	0	0	0	0	0	0	0	0.004606	0	0	0	0	0	0	0	0	0	0	0	0.0063574	0	lignins/CRAM-like structures	0.000274085
C28H37N1O12	CHON	578.225	6.1	N1O12	11	1.32143	0.428571	0	0	0	0	0	0	0	0.0050153	0	0.0045151	0	0.004146	0.0067111	0.0060049	0	0	0	0	0	0	0.0049744	0.0070658	0.0064254	0.0049402	0.0029416	0.0065354	0.0037067	0.0051872	0.0039415	0.0028594	0.0057044	0.0055039	0.0051881	0.0059024	0.0034887	0.0032748	0.0035433	0.0063661	0.0083023	0.0063519	lignins/CRAM-like structures	0.0032149
C29H27N1O12	CHON	580.147	7	N1O12	17	0.931034	0.413793	0	0	0	0	0	0	0	0	0	0	0	0	0	0	0	0	0	0	0	0	0	0.0053586	0	0	0	0	0.0044225	0	0	0	0	0	0	0	0	0	0	0	0	0	lignins/CRAM-like structures	0.000244528
C28H39N1O12	CHON	580.24	8.8	N1O12	10	1.39286	0.428571	0	0	0	0	0	0	0	0	0	0	0	0	0	0	0	0.0060754	0	0	0	0	0.0064374	0.00538	0.0058975	0.0053485	0	0.0064604	0.0054875	0.0053506	0	0	0.0057241	0	0.0038915	0.0055727	0.004478	0	0.0033213	0.0058983	0	0.007491	lignins/CRAM-like structures	0.00207035
C29H29N1O12	CHON	582.162	5.3	N1O12	16	1	0.413793	0	0	0	0	0	0	0	0	0	0	0	0	0	0	0	0	0	0	0	0	0	0	0.0041483	0.0041372	0	0	0.0054923	0	0	0	0	0	0	0.0046748	0.0034226	0.0028421	0	0.0039209	0.0070256	0.0055033	lignins/CRAM-like structures	0.00102918
C28H41N1O12	CHON	582.255	7.4	N1O12	9	1.46429	0.428571	0	0	0	0	0	0	0	0	0	0.0042554	0	0	0	0.0066569	0.0033091	0	0	0	0.0061172	0	0.0056281	0.0044302	0	0.0033139	0	0.0052785	0	0	0	0.0036062	0	0.0053696	0	0.0042575	0	0.0039749	0	0.005377	0	0.0058503	lignins/CRAM-like structures	0.00168562
C29H31N1O12	CHON	584.177	7.4	N1O12	15	1.06897	0.413793	0	0	0	0	0	0	0	0	0	0	0	0	0	0	0	0	0	0.0039388	0	0	0	0.005546	0.0046881	0	0	0	0	0	0	0.0032455	0	0	0.0036498	0	0	0	0	0.006259	0.0060607	0.0070896	lignins/CRAM-like structures	0.00101194
C29H33N1O12	CHON	586.193	6.6	N1O12	14	1.13793	0.413793	0	0	0	0	0	0	0	0	0	0	0	0	0	0	0	0	0.0040979	0	0	0	0.0051877	0.0072909	0	0.0055526	0	0.0059703	0.0042276	0.0055535	0	0	0.0039134	0	0.0040213	0	0	0	0.004589	0.004666	0.0049244	0.0063588	lignins/CRAM-like structures	0.00165883
C29H35N1O12	CHON	588.209	5.4	N1O12	13	1.2069	0.413793	0	0	0	0	0	0	0	0	0	0	0	0	0.0041937	0	0	0	0	0.0040768	0	0	0.0044686	0.0066271	0.0040703	0	0	0.0039731	0.0042975	0.0053759	0	0	0.0056627	0	0	0.005268	0.0044808	0.0035115	0	0.0056037	0.0078008	0	lignins/CRAM-like structures	0.00173526
C29H37N1O12	CHON	590.224	7.2	N1O12	12	1.27586	0.413793	0	0	0	0	0	0	0	0	0	0	0	0	0	0	0.0046909	0	0	0.0036698	0	0	0	0.005464	0.0057883	0.004648	0	0.0057071	0.0047853	0	0	0.0032816	0.0039939	0.0045655	0	0.0051461	0	0.0043199	0	0.0054368	0	0.0087653	lignins/CRAM-like structures	0.00175656
C29H39N1O12	CHON	592.24	10.7	N1O12	11	1.34483	0.413793	0	0	0	0	0	0	0	0	0	0	0	0.0059757	0	0.0047203	0.0053928	0	0	0	0	0	0.0074274	0.0042406	0.0055258	0.0048227	0	0.0039201	0.0057835	0.0050897	0	0.0035749	0.0064566	0.0049343	0	0.0056531	0	0.0036939	0	0	0.0059687	0.0061031	lignins/CRAM-like structures	0.00223208
C29H41N1O12	CHON	594.256	9.2	N1O12	10	1.41379	0.413793	0	0	0	0	0	0	0	0	0	0	0	0	0	0.0055847	0.0044597	0.0037277	0	0	0.0059191	0	0.0065936	0	0	0	0	0.0057222	0	0	0	0	0.00302	0	0	0	0	0	0	0.004758	0	0.0054513	lignins/CRAM-like structures	0.00113091
C29H43N1O12	CHON	596.271	4.3	N1O12	9	1.48276	0.413793	0	0	0	0	0	0	0	0	0	0	0	0	0	0	0	0	0	0	0	0	0.0037778	0	0	0.0036308	0	0	0	0	0	0	0	0	0	0	0	0	0	0	0	0	lignins/CRAM-like structures	0.000185215
C30H35N1O12	CHON	600.208	6.1	N1O12	14	1.16667	0.4	0	0	0	0	0	0	0	0	0	0	0	0	0	0	0	0	0.0037607	0	0	0	0	0	0.0044618	0	0	0	0.003387	0.0045661	0	0	0	0	0	0.0040905	0	0	0	0	0	0.0053625	lignins/CRAM-like structures	0.000640715
C30H41N1O12	CHON	606.256	6.7	N1O12	11	1.36667	0.4	0	0	0	0	0	0	0	0	0	0	0	0	0	0	0.0033943	0	0	0	0	0	0.0050978	0	0	0	0	0.0052238	0.0035057	0.004261	0	0	0.0029837	0.0037469	0	0	0	0	0	0	0	0	lignins/CRAM-like structures	0.00070533
C31H33N1O12	CHON	610.193	5.9	N1O12	16	1.06452	0.387097	0	0	0	0	0	0	0	0	0	0	0	0	0	0	0	0	0	0	0	0	0	0	0	0	0	0	0	0	0	0	0	0	0	0	0	0	0	0	0	0.0056744	lignins/CRAM-like structures	0.00014186
C31H37N1O12	CHON	614.225	5.4	N1O12	14	1.19355	0.387097	0	0	0	0	0	0	0	0	0	0	0	0	0	0	0	0	0	0	0	0	0	0.0043023	0	0	0	0	0.0038638	0	0	0	0	0	0	0	0	0	0	0.0036243	0.0067364	0	lignins/CRAM-like structures	0.00046317
C31H39N1O12	CHON	616.24	6.1	N1O12	13	1.25806	0.387097	0	0	0	0	0	0	0	0	0	0	0	0	0	0	0	0	0	0	0	0	0	0	0.0043776	0	0	0	0	0	0	0	0	0	0	0	0	0	0	0	0	0	lignins/CRAM-like structures	0.00010944
C31H43N1O12	CHON	620.271	4.4	N1O12	11	1.3871	0.387097	0	0	0	0	0	0	0	0	0	0	0	0	0	0	0	0	0	0	0	0	0	0	0	0	0	0	0	0	0	0	0	0	0	0	0	0	0	0	0.0047153	0	lignins/CRAM-like structures	0.000117883
C14H23N1O12	CHON	396.115	9.8	N1O12	4	1.64286	0.857143	0	0	0.015965	0.0084162	0.0089211	0.015988	0	0.0070907	0.010532	0.0081343	0.0089711	0	0.0063018	0	0	0.0067848	0.006005	0	0	0	0.007336	0.0068865	0.0057189	0	0	0.0047164	0	0	0.0055278	0	0	0	0.0051359	0.0042399	0.0045965	0.008223	0.0041637	0.0071875	0	0.0089659	carbohydrates	0.0043952
C15H25N1O12	CHON	410.131	17.9	N1O12	4	1.66667	0.8	0.0076264	0.011029	0.017117	0.016973	0.012854	0.020338	0.012445	0.011923	0.013351	0.01196	0.012162	0.009219	0.012249	0.010955	0.010105	0.0085617	0.0091809	0.010874	0.012288	0.0091686	0.013745	0.0096477	0.0080649	0.0064157	0.0075339	0.010456	0.008342	0.0075575	0.0080325	0.0057522	0.0064655	0	0.0053369	0.0067171	0.0057513	0.010019	0.0047134	0.0071919	0	0.0075556	carbohydrates	0.00949194
C16H25N1O12	CHON	422.131	32.8	N1O12	5	1.5625	0.75	0.018457	0.019405	0.033019	0.030483	0.023183	0.038308	0.027754	0.019418	0.027458	0.025326	0.027631	0.016632	0.022872	0.025047	0.020053	0.022874	0.019616	0.017218	0.0267	0.014379	0.017958	0.014873	0.014196	0.011652	0.012151	0.016074	0.013435	0.018213	0.017025	0.014045	0.013758	0	0.011169	0.012688	0.013675	0.017568	0.015441	0.012295	0.016889	0.01954	carbohydrates	0.0189619
C16H27N1O12	CHON	424.146	31.8	N1O12	4	1.6875	0.75	0.020168	0.018866	0	0.033597	0.02246	0.046027	0.028608	0.019402	0.034364	0.024888	0.026847	0.017143	0.025674	0.025933	0.021628	0.022383	0.021066	0.018169	0.02383	0.01693	0.01915	0.015522	0.01207	0.010583	0.011436	0.01515	0.0117	0.014236	0.012534	0.011599	0.010719	0	0.0084654	0.0124	0.010925	0.015721	0.013631	0.0093657	0.012546	0.018919	carbohydrates	0.0178664
C16H29N1O12	CHON	426.162	6.3	N1O12	3	1.8125	0.75	0.0050019	0.004583	0	0	0	0	0.0069597	0	0	0	0	0	0	0	0.0072262	0	0.0037611	0.0044291	0	0	0	0	0	0	0	0	0	0	0.0059209	0	0.0039755	0	0	0	0	0.0033549	0	0	0	0	carbohydrates	0.00113031
C17H27N1O12	CHON	436.146	28.5	N1O12	5	1.58824	0.705882	0.014261	0.016933	0.031	0.026397	0.01859	0.026252	0.019965	0.016272	0.019575	0.01705	0.022319	0.014922	0.017151	0.018538	0.017373	0.020194	0.015831	0.014657	0.020705	0.011994	0.014855	0.011025	0.00993	0.0087326	0.0075444	0.011215	0.0097484	0.013021	0.014329	0.0097425	0.010649	0	0.0063122	0.0074776	0.0080131	0.010293	0.008701	0.01102	0.010985	0.013216	carbohydrates	0.0144197
C17H29N1O12	CHON	438.162	28	N1O12	4	1.70588	0.705882	0.016324	0.016698	0.01994	0.021151	0.016321	0.032441	0.021016	0.016235	0.022651	0.017288	0.022923	0.014906	0.017358	0.016938	0.019009	0.017334	0.012402	0.01258	0.020219	0.010625	0.010474	0.0096004	0.0072936	0.0069101	0.0057919	0.010199	0.0094662	0.011625	0.010818	0.0065414	0.0089095	0	0.006566	0.0067765	0.008271	0.010941	0.011453	0.010827	0.0087797	0.012292	carbohydrates	0.0134474
C18H9N1O12	CHON	430.005	4.2	N1O12	15	0.5	0.666667	0	0	0	0	0	0	0	0	0	0	0	0	0	0	0	0	0	0	0	0	0	0	0	0	0.0031383	0	0	0	0.0040679	0	0	0.0040705	0	0	0	0.0036767	0	0	0	0	aromatic structures	0.000373835
C18H11N1O12	CHON	432.021	7.4	N1O12	14	0.611111	0.666667	0.0041406	0.0052284	0	0	0.0062135	0	0.005878	0.0065892	0	0	0	0.0050563	0.0037513	0	0	0	0.0064819	0.0051741	0	0.0084927	0.0054059	0.0045444	0.0057078	0.0055146	0.0085304	0.0044463	0.0065341	0.0047738	0.0084898	0.0064349	0.0060599	0.0060662	0.0059972	0	0.007018	0.0075929	0.0075923	0.0048309	0.006814	0	aromatic structures	0.00423399
C19H9N1O12	CHON	442.005	4.2	N1O12	16	0.473684	0.631579	0	0	0	0	0.0047296	0	0	0	0	0	0	0	0	0	0	0	0	0	0	0	0	0.0040962	0	0	0.0032805	0	0	0	0	0	0	0	0	0	0	0	0.0036842	0	0	0	aromatic structures	0.000394762
C19H11N1O12	CHON	444.021	4.1	N1O12	15	0.578947	0.631579	0	0.003368	0	0	0.0039986	0	0.0073839	0.0061435	0	0.0054878	0	0.0068219	0	0	0	0.0060725	0.005689	0.0068606	0.0060618	0.0072777	0.0077682	0.0061592	0.0056088	0.005459	0.0071487	0.0050871	0.007371	0.007901	0.0046833	0.0070016	0.0033504	0.007245	0.005936	0.0062277	0.0069474	0.0069025	0.0059529	0.0062039	0.0070553	0.0055001	aromatic structures	0.00476686
C19H13N1O12	CHON	446.036	11.1	N1O12	14	0.684211	0.631579	0.0041413	0.007251	0	0.0078535	0.010585	0.010229	0.011656	0.013374	0.006948	0.0096529	0.0057352	0.011596	0.0052796	0.008068	0.0075105	0.0089187	0.0083703	0.014371	0.0099984	0.013922	0.010586	0.010741	0.0089951	0.013125	0.013047	0.011172	0.012179	0.013473	0.011468	0.013337	0.010121	0.015791	0.013723	0.0091413	0.014945	0.01115	0.015261	0.012084	0.012892	0.010784	aromatic structures	0.0104869
C20H11N1O12	CHON	456.021	8.3	N1O12	16	0.55	0.6	0	0	0	0.0071427	0.0045009	0	0	0	0	0	0	0.0048668	0	0	0.0052204	0	0.004369	0.0057541	0.0061733	0.0065618	0	0.0051304	0.0041902	0	0.0046143	0.0062735	0.0064181	0	0	0.0052268	0.0045973	0.0063182	0.0067264	0	0.0054773	0.0074058	0.0073294	0.0055507	0.0054169	0.0067545	aromatic structures	0.00330047
C20H13N1O12	CHON	458.036	7.4	N1O12	15	0.65	0.6	0	0.0051819	0	0	0.0077115	0.0088482	0.0089381	0.0085521	0.0058889	0.0074938	0.0068139	0.0088288	0.0078946	0.0092002	0.0079313	0.0072172	0.0072716	0.010189	0.0096292	0.010411	0.0092668	0.010169	0.012383	0.0077773	0.0094834	0.01086	0.012251	0.011549	0.011807	0.01094	0.010072	0.012983	0.01311	0.0086789	0.013225	0.012268	0.012536	0.012458	0.0099266	0.0099142	aromatic structures	0.00899149
C21H9N1O12	CHON	466.005	4.2	N1O12	18	0.428571	0.571429	0	0	0	0	0	0	0	0	0	0	0	0	0	0	0	0	0	0	0	0.0039382	0	0	0	0	0	0	0.0045568	0	0	0	0	0	0	0	0	0	0	0	0	0	aromatic structures	0.000212375
C21H11N1O12	CHON	468.021	7.6	N1O12	17	0.52381	0.571429	0	0	0	0	0	0	0	0	0	0	0	0	0	0	0.0040512	0	0.0037312	0	0	0.0061044	0.0049536	0	0	0	0.0052099	0	0	0.0053065	0	0.0042276	0.0036552	0	0	0.0044463	0.0049749	0.0056095	0.0055687	0.0039718	0.0061401	0.0051749	aromatic structures	0.00182815
C21H13N1O12	CHON	470.037	7.8	N1O12	16	0.619048	0.571429	0	0.0053559	0	0	0.005391	0	0	0.0087322	0	0.0055571	0	0.0074428	0.0060535	0.0074241	0.0059246	0.0072508	0.0050816	0.0097243	0.0075533	0.010662	0.0068896	0.0095065	0.0081968	0.011247	0.010021	0.0090195	0.011156	0.010181	0.0060769	0.012203	0.0079116	0.0087231	0.010832	0.0096135	0.011487	0.0099972	0.0093556	0.010511	0.0095794	0.010149	aromatic structures	0.00712025
C22H11N1O12	CHON	480.02	5.3	N1O12	18	0.5	0.545455	0	0	0	0	0.0045078	0	0	0	0	0	0	0	0	0.0058005	0	0	0	0.0050677	0	0.0045486	0.0047159	0	0	0	0	0.0043922	0	0	0.0042469	0.0046305	0	0	0	0.0054071	0.0059131	0	0.0080591	0.0064967	0	0.0066503	aromatic structures	0.00176091
C22H13N1O12	CHON	482.037	6.3	N1O12	17	0.590909	0.545455	0	0	0	0	0	0	0	0.0054234	0.0064069	0	0	0	0	0.004781	0.0040396	0	0.0044996	0.0063943	0.0072639	0	0.0056524	0.0070864	0.0068983	0.0063354	0	0.0077771	0.0067321	0.005625	0.0069495	0.0085549	0.0062496	0.0081075	0	0.0059844	0.007025	0.0072938	0.0067074	0.0062462	0.010735	0.0086238	aromatic structures	0.00418481
C22H15N1O12	CHON	484.052	4.1	N1O12	16	0.681818	0.545455	0	0.0033152	0	0	0.0067802	0	0	0.0071975	0.0075982	0.0073829	0	0.007801	0.0056649	0.0084681	0.0087541	0.0063425	0.0068665	0.0070412	0.007551	0.0092247	0.0083475	0.0087429	0.010125	0.0092018	0.0098014	0.008134	0.01039	0.012009	0.010856	0.01218	0.0087498	0.011701	0.01179	0.0097254	0.011465	0.0092947	0.011708	0.011457	0.013319	0.01208	aromatic structures	0.00777664
C23H11N1O12	CHON	492.021	4.8	N1O12	19	0.478261	0.521739	0	0	0	0	0	0	0	0	0	0	0	0	0	0	0	0	0	0	0	0	0	0	0	0.0039334	0	0	0	0	0	0	0	0	0	0	0	0	0	0	0	0	aromatic structures	9.8335e-05
C23H13N1O12	CHON	494.037	5.3	N1O12	18	0.565217	0.521739	0	0	0	0	0	0	0	0	0	0	0	0.0036667	0	0	0	0	0	0	0	0	0.0049659	0.0045792	0.0040585	0.0043871	0.0037447	0	0.0045685	0	0	0.0035265	0	0	0	0.0043151	0.0049283	0.0038997	0	0.0049626	0.0051513	0	aromatic structures	0.00141885
C23H15N1O12	CHON	496.052	10.6	N1O12	17	0.652174	0.521739	0	0	0	0	0.0039838	0	0	0.0068573	0.0086115	0	0.005279	0	0	0	0.0054204	0.0044744	0	0	0.0061841	0.0076518	0.0080415	0.0095579	0.0076253	0.0083542	0.0057773	0.0081179	0.0077064	0.0098637	0.0073615	0.0074444	0.0056037	0.009545	0	0.0080304	0.0073772	0.0095962	0.0074271	0.010362	0.0085019	0.0049459	aromatic structures	0.00499254
C24H13N1O12	CHON	506.036	4	N1O12	19	0.541667	0.5	0	0	0	0	0	0	0	0	0	0	0	0	0	0	0	0	0	0	0	0	0	0	0.0037801	0	0	0	0	0	0	0	0.004132	0	0	0	0	0	0.0047841	0	0.0052081	0	aromatic structures	0.000447608
C24H15N1O12	CHON	508.052	6	N1O12	18	0.625	0.5	0	0	0	0	0	0	0	0	0	0	0	0	0	0	0	0	0.0043214	0	0	0	0.0052767	0	0.0049198	0	0.0048615	0.0053695	0.0052606	0.0046907	0.0055409	0.0049927	0.0053173	0.0041528	0	0.0042276	0.0051876	0	0.0045989	0.0067473	0.0059999	0.0061812	aromatic structures	0.00219116
C25H15N1O12	CHON	520.052	4.8	N1O12	19	0.6	0.48	0	0	0	0	0	0	0	0	0	0	0	0	0	0	0	0	0	0	0	0	0	0	0	0	0	0	0	0	0.004232	0	0	0	0	0	0	0	0	0.0051887	0	0.0056995	aromatic structures	0.000378005
C25H17N1O12	CHON	522.068	5.2	N1O12	18	0.68	0.48	0	0	0	0	0	0	0	0	0	0	0	0	0	0	0	0	0	0.0043564	0	0	0	0	0.004434	0.0045669	0.00447	0.0067097	0.0063415	0.0055575	0.0057641	0.0049143	0	0	0	0.0048285	0	0.004895	0.0051138	0.0054747	0.0067278	0.0050214	aromatic structures	0.00197939
C26H17N1O12	CHON	534.068	9.3	N1O12	19	0.653846	0.461538	0	0	0	0	0	0	0	0	0	0	0	0	0	0	0	0	0	0	0	0	0	0	0	0	0	0	0	0	0	0	0.0055735	0	0	0.0047629	0	0	0	0.0053012	0.0063396	0	aromatic structures	0.00054943
C18H27N1O12	CHON	448.146	16.3	N1O12	6	1.5	0.666667	0.0084374	0.010126	0	0.022035	0.011809	0	0.016824	0.013958	0	0.010032	0.014796	0.012842	0.013905	0.014491	0.013902	0.015314	0.0083075	0.011382	0.019503	0.0084081	0.0136	0.010861	0.009958	0.011095	0.0077984	0.010771	0.0092746	0.014529	0.0096378	0.0067943	0.0070338	0	0.0072382	0.0081163	0.0065577	0.005822	0.0085611	0.0080049	0.01051	0.010166	aliphatic/proteins	0.01006
C18H29N1O12	CHON	450.162	14.5	N1O12	5	1.61111	0.666667	0.010877	0.0091138	0	0.019673	0.0092662	0	0.017025	0.012164	0	0.0122	0	0.01113	0	0.012831	0	0.011673	0.0080318	0.0093898	0.01761	0.0065844	0.012092	0.0079559	0.0064084	0.0064555	0.0051025	0.0082624	0	0.009995	0.0071063	0.0049572	0.0064011	0	0.0051616	0.0046113	0.0039502	0.0050963	0.0051	0.0072644	0.0094451	0.01315	aliphatic/proteins	0.00740211
C18H31N1O12	CHON	452.177	15.9	N1O12	4	1.72222	0.666667	0.0094928	0.0099127	0	0.014775	0.0081376	0	0	0	0	0.014615	0	0.0092794	0	0.01343	0.0097024	0.010446	0.0090932	0.0096457	0.011893	0.005256	0.0079227	0.0063602	0.0052443	0.0053793	0.0052758	0.0076335	0.0052119	0	0.0060071	0.0048055	0.006659	0	0.00567	0	0.0054541	0.0051335	0.0057031	0	0	0.0073816	aliphatic/proteins	0.00563801
C19H29N1O12	CHON	462.162	16.8	N1O12	6	1.52632	0.631579	0.006204	0.010281	0	0.016093	0.0089423	0	0.010957	0.010653	0	0.010222	0	0	0.0086977	0.011872	0	0.010683	0.0075443	0.0066927	0.016432	0.0074419	0.010777	0.0093753	0.0091789	0.008147	0.0048419	0.011426	0	0.011323	0.0093452	0.0064606	0.0064737	0	0.004988	0.0070359	0.0052498	0.0055332	0.0062553	0.0065893	0.0049711	0.012465	aliphatic/proteins	0.0070788
C19H31N1O12	CHON	464.177	10.3	N1O12	5	1.63158	0.631579	0.008421	0.0067576	0	0.0081756	0.0085101	0	0.0081114	0	0	0	0	0	0	0	0	0	0.0061389	0.0056583	0.011489	0.0049703	0.0085967	0	0	0	0	0.0053134	0.0042665	0	0.0064353	0	0.0048848	0	0.0051726	0	0.0034587	0.0047288	0.0038588	0	0	0	aliphatic/proteins	0.00287369
C19H33N1O12	CHON	466.193	11.7	N1O12	4	1.73684	0.631579	0.0069627	0.0075107	0	0.0078777	0	0	0	0	0	0	0	0	0	0.0074825	0	0	0	0.0063927	0.0078104	0	0.0051169	0	0	0	0.0033853	0	0	0	0	0	0	0	0	0	0.0048837	0.0032057	0.0036563	0	0	0	aliphatic/proteins	0.00160711
C20H31N1O12	CHON	476.177	9.2	N1O12	6	1.55	0.6	0.00426	0.0061301	0	0.0093686	0.0077293	0	0.0068815	0.0056285	0	0	0	0.0076427	0	0.0096042	0.0085857	0	0.005727	0.0053132	0.0096137	0	0.0079826	0.0068826	0.0075172	0.0057944	0.0052536	0.006724	0	0.006162	0.0058605	0	0.0046296	0	0	0.0055878	0.0034994	0	0.0044947	0.0070842	0.0077462	0.0099603	aliphatic/proteins	0.00454159
C20H33N1O12	CHON	478.193	8.3	N1O12	5	1.65	0.6	0	0.0056118	0	0	0.0041597	0	0	0	0	0	0	0	0	0.007829	0	0	0.0056575	0	0.0098562	0	0	0	0	0	0	0	0	0	0	0	0	0	0	0.0035541	0	0.0054834	0	0	0	0	aliphatic/proteins	0.00105379
C20H35N1O12	CHON	480.208	4.5	N1O12	4	1.75	0.6	0.0042118	0.0035363	0	0	0	0	0	0	0	0	0	0	0	0	0	0	0	0	0.0059413	0	0	0	0	0	0	0	0.004225	0	0.0039934	0	0	0	0	0	0	0	0	0	0	0	aliphatic/proteins	0.000547695
C21H33N1O12	CHON	490.193	5.2	N1O12	6	1.57143	0.571429	0.0038496	0.0038866	0	0.007321	0.0069978	0	0.0082476	0	0	0	0	0	0.0065647	0.0079511	0	0	0	0	0.0095832	0	0	0	0.006322	0	0.0030935	0.0065832	0	0.0059441	0	0	0.0039424	0	0	0	0	0	0.0034698	0	0	0.0074334	aliphatic/proteins	0.00227975
C21H35N1O12	CHON	492.209	4.4	N1O12	5	1.66667	0.571429	0	0	0	0	0	0	0	0	0	0	0	0	0	0	0	0	0	0	0	0	0	0	0	0	0	0	0	0	0	0	0	0	0	0.0035341	0	0	0	0	0	0	aliphatic/proteins	8.83525e-05
C21H37N1O12	CHON	494.224	5.4	N1O12	4	1.7619	0.571429	0.0042172	0	0	0	0	0	0	0	0	0	0	0	0	0.0055338	0	0	0	0	0	0	0	0	0	0	0	0	0	0	0	0	0	0	0	0	0	0	0	0	0	0	aliphatic/proteins	0.000243775
C22H33N1O12	CHON	502.193	10.4	N1O12	7	1.5	0.545455	0	0.0065508	0	0.011299	0.0053887	0.0097816	0.0099506	0.0060857	0	0.0067745	0.010934	0.006453	0.0077192	0.010827	0.0099268	0.0078911	0.0033503	0.0056312	0.014351	0.006659	0.0097566	0.0068841	0.0059755	0.0065884	0.0038286	0.0098983	0.0051846	0.0083985	0.0053546	0.0052651	0.0047174	0.0077909	0.007284	0.0064378	0	0.0041511	0	0.0056242	0.010436	0.011103	aliphatic/proteins	0.00660631
C22H35N1O12	CHON	504.209	5.4	N1O12	6	1.59091	0.545455	0.0038388	0	0	0	0	0	0	0	0	0	0	0	0	0	0	0	0	0.0039139	0.0061907	0	0	0	0	0	0	0	0.004626	0	0.0047972	0	0	0	0	0	0	0	0	0	0	0.0063772	aliphatic/proteins	0.000743595
C23H35N1O12	CHON	516.209	4.5	N1O12	7	1.52174	0.521739	0	0.0033622	0	0.0088075	0	0	0	0.0043168	0	0.0063727	0.0059197	0.0064684	0	0.0084288	0.0055656	0	0	0.0066616	0.0068553	0	0.0070826	0.0047097	0.0038867	0.005566	0.0030114	0.007714	0	0.0051115	0.0048374	0	0.0047868	0.0053968	0	0.0042712	0	0	0	0	0.0061857	0.0066501	aliphatic/proteins	0.00329921
C23H37N1O12	CHON	518.224	6.3	N1O12	6	1.6087	0.521739	0	0	0	0.0078771	0	0	0	0	0	0	0	0	0	0	0	0	0	0	0	0	0.0053922	0	0	0	0	0	0	0	0	0	0	0	0	0	0	0	0	0.0039202	0	0	aliphatic/proteins	0.000429737
C24H37N1O12	CHON	530.224	5.9	N1O12	7	1.54167	0.5	0.0036298	0	0	0	0	0	0.0071556	0.004641	0	0	0.0048632	0	0.0036373	0	0	0.0049357	0	0	0.0073023	0.0046024	0.0046316	0.0040298	0.0042949	0.0039007	0	0.005349	0.0036052	0.0052789	0	0.0031847	0	0	0.0031852	0	0	0.0040126	0	0	0	0.0054507	aliphatic/proteins	0.00219226
C24H39N1O12	CHON	532.24	4.7	N1O12	6	1.625	0.5	0	0	0	0	0	0	0	0	0	0.0043469	0	0	0	0	0	0	0	0	0	0	0	0	0	0	0	0	0	0	0	0	0	0	0	0	0	0	0	0	0	0	aliphatic/proteins	0.000108673
C25H39N1O12	CHON	544.24	4.5	N1O12	7	1.56	0.48	0	0	0	0	0.0041122	0	0	0	0	0	0	0	0	0.0061759	0.0037524	0.003439	0	0	0	0	0	0	0	0	0	0	0	0	0	0	0	0	0.0032463	0	0	0	0	0	0.0050354	0	aliphatic/proteins	0.00064403
C26H39N1O12	CHON	556.24	4.3	N1O12	8	1.5	0.461538	0	0.0030898	0	0	0	0	0.0067415	0	0	0	0	0.0034613	0.0060751	0.0075962	0.005429	0.0034123	0	0	0.0067908	0	0	0	0.0038726	0.0048887	0	0.0041911	0.0040946	0.0039367	0	0	0.0036801	0.0038097	0.0029919	0.0050602	0	0.0028864	0	0.0049307	0.0059136	0.006672	aliphatic/proteins	0.00248811
C27H41N1O12	CHON	570.256	4.1	N1O12	8	1.51852	0.444444	0	0	0	0	0	0	0	0	0	0.0050504	0	0.0042541	0.0042576	0	0	0	0	0	0	0	0.0037814	0	0	0	0.0034486	0	0	0	0	0	0	0	0	0	0	0	0	0	0	0	aliphatic/proteins	0.000519803
C28H43N1O12	CHON	584.272	4.6	N1O12	8	1.53571	0.428571	0	0	0	0	0	0	0	0	0	0	0	0.0041301	0	0	0	0	0	0	0	0	0	0.0039777	0	0.0038674	0	0	0	0.0042962	0	0	0	0	0	0	0	0	0	0	0	0	aliphatic/proteins	0.000406785
C17H7N1O12	CHON	415.989	4	N1O12	15	0.411765	0.705882	0	0	0	0	0	0	0	0	0	0	0	0	0	0	0	0	0	0	0	0	0	0	0	0	0	0	0	0	0	0	0.0031608	0	0	0	0	0	0	0	0	0	others	7.902e-05
C12H15N1O12S1	CHONS	396.024	4.3	N1O12S1	6	1.25	1	0	0	0	0	0	0	0	0	0	0	0	0	0	0	0	0	0	0	0	0	0	0	0	0	0	0	0	0	0	0.0032032	0	0	0.0033619	0	0	0.0038857	0	0	0	0	tannins	0.00026127
C12H17N1O12S1	CHONS	398.04	6.7	N1O12S1	5	1.41667	1	0	0.0047216	0	0	0.0041323	0	0	0	0	0	0	0	0.0036041	0	0.0048278	0	0.0039578	0.004266	0	0.0049116	0	0	0	0	0.0044475	0	0	0	0.0076064	0.0031632	0	0.0056505	0.0063074	0	0.0042872	0.004839	0.0060138	0	0	0	tannins	0.0018184
C13H17N1O12S1	CHONS	410.04	6.5	N1O12S1	6	1.30769	0.923077	0	0	0	0	0.0058021	0	0	0	0	0.00529	0	0	0	0.0045026	0	0.0038734	0.0045651	0.0035872	0	0.0051946	0	0	0	0	0.0069634	0	0	0	0.010262	0	0	0	0.0088672	0.0039366	0	0.0047321	0.0075733	0	0	0	tannins	0.00187874
C13H19N1O12S1	CHONS	412.056	11.6	N1O12S1	5	1.46154	0.923077	0	0	0	0	0.005707	0	0	0	0	0.0068442	0.0066923	0.0067291	0.0071016	0	0.0054953	0.0061131	0.006828	0.0073048	0	0.0084213	0.0044065	0	0	0	0.0093136	0	0	0.0053861	0.01058	0.0055197	0	0.0099582	0.01218	0.0057358	0.0078796	0.0079635	0.0090684	0	0	0	tannins	0.0038807
C14H13N1O12S1	CHONS	418.009	6.3	N1O12S1	9	0.928571	0.857143	0	0	0	0	0	0	0	0	0	0	0	0	0	0	0	0	0	0	0	0	0	0	0	0	0.0041827	0	0	0	0	0	0	0	0	0	0	0	0	0	0	0	tannins	0.000104567
C14H15N1O12S1	CHONS	420.024	4.7	N1O12S1	8	1.07143	0.857143	0	0	0	0	0	0	0	0	0	0	0	0	0	0	0	0	0	0	0	0	0	0	0.0041174	0	0.0034936	0	0	0	0	0.0047655	0	0.0048949	0.0064309	0	0.0048798	0.0032433	0.0035913	0	0	0	tannins	0.000885417
C14H17N1O12S1	CHONS	422.04	6.2	N1O12S1	7	1.21429	0.857143	0	0	0	0	0.0056384	0	0	0	0	0	0	0.0043165	0.0045367	0	0	0	0.0035994	0.005911	0	0.0050702	0	0	0	0	0.0081402	0	0	0	0.010607	0.0052145	0	0.0080621	0.0084034	0.0055219	0.0054481	0.0055558	0.0083248	0	0	0.0051194	tannins	0.00248674
C14H19N1O12S1	CHONS	424.056	9	N1O12S1	6	1.35714	0.857143	0.0048522	0.0061227	0	0	0.0078208	0	0.0058772	0	0	0.0054208	0.0066995	0	0.0076745	0.0064139	0.0054769	0.0062099	0.0083426	0.0093942	0	0.010198	0	0	0	0	0.013343	0.00818	0	0	0.0118	0.0084708	0	0	0.013511	0.0068181	0.0082876	0.0098553	0.010216	0	0	0	tannins	0.00452462
C14H21N1O12S1	CHONS	426.071	19.7	N1O12S1	5	1.5	0.857143	0.0069816	0.012064	0	0	0.009212	0	0.011422	0	0.0081537	0.0088967	0	0.0070263	0.0072624	0.056797	0.0074238	0.0096918	0.010219	0.013157	0.078196	0.012089	0.037141	0.042893	0.033826	0	0.010693	0	0	0.010161	0.014752	0.0082313	0	0.012493	0.016091	0.0063965	0.0094818	0.012409	0.013818	0	0	0.059002	tannins	0.0136495
C15H13N1O12S1	CHONS	430.009	4.4	N1O12S1	10	0.866667	0.8	0	0	0	0	0.0044472	0	0	0	0	0	0	0	0	0	0	0	0.0039253	0	0	0.0040024	0	0	0	0	0	0	0	0	0.0043121	0	0	0.0041197	0.0048915	0	0.0040257	0	0.0043519	0	0	0	tannins	0.000851895
C15H15N1O12S1	CHONS	432.024	6.6	N1O12S1	9	1	0.8	0	0	0	0	0	0	0	0.0043957	0	0	0	0	0	0	0	0.0038757	0.0039112	0.0050406	0	0.0054031	0.0056453	0	0	0	0.0068889	0	0	0	0.0068881	0.0039797	0	0.0050043	0.0081451	0	0.0051261	0.0052432	0.0044943	0	0	0	tannins	0.00185103
C15H17N1O12S1	CHONS	434.04	7.3	N1O12S1	8	1.13333	0.8	0	0	0	0	0.0053165	0	0	0.0043174	0	0	0	0.0043514	0.0036483	0	0	0.0047094	0.0049347	0.0061581	0	0.005828	0.0047129	0.004192	0	0	0.0079184	0	0	0	0.010905	0.0060303	0.0036044	0.0075317	0.010137	0.0049388	0.0071877	0.0080438	0.0073603	0	0	0	tannins	0.00304565
C15H19N1O12S1	CHONS	436.056	7.8	N1O12S1	7	1.26667	0.8	0.0042027	0.0054278	0	0	0.0066321	0	0.0071037	0.0071185	0.0064659	0.0047905	0	0.0065954	0.0053406	0	0.0052937	0.0059466	0.0057859	0.007215	0	0.0077942	0.0063395	0.0060433	0.0058602	0	0.011992	0.0068868	0	0.0050266	0.012419	0.0073969	0	0.011852	0.012506	0.0051251	0.008039	0.0077567	0.010113	0	0	0.0076178	tannins	0.00526716
C15H21N1O12S1	CHONS	438.071	7.2	N1O12S1	6	1.4	0.8	0	0.0051336	0	0	0.0084324	0	0.0075415	0.0063157	0.0087137	0	0.0065749	0.0066991	0.0060101	0.0069686	0.0077614	0.0086331	0.00936	0.0097863	0.0078155	0.0078253	0.0063327	0.0050679	0.0057241	0	0.01278	0.0075143	0	0.0054236	0.015703	0.0064513	0.0036731	0	0.014124	0.0069065	0.0089131	0.0094256	0.011819	0	0	0.0053778	tannins	0.00597018
C16H13N1O12S1	CHONS	442.009	5.1	N1O12S1	11	0.8125	0.75	0	0	0	0	0	0	0	0	0	0	0	0	0	0	0	0	0.0043561	0	0	0.0044923	0	0	0	0	0.0045688	0	0	0	0.0048288	0.0054399	0	0.0047612	0.0056989	0.00383	0.0045096	0	0.0039031	0	0	0	tannins	0.00115972
C16H15N1O12S1	CHONS	444.024	6.5	N1O12S1	10	0.9375	0.75	0	0	0	0	0.0056214	0	0	0.0059941	0	0	0	0	0	0	0	0	0.004515	0.0055453	0	0.0053693	0.0053434	0.0039657	0	0	0.0079501	0.0058087	0	0.0051889	0.010452	0.0064324	0	0.0081221	0.0092062	0.005894	0.0069797	0.0057616	0.0066881	0	0	0	tannins	0.00287095
C16H17N1O12S1	CHONS	446.04	8.4	N1O12S1	9	1.0625	0.75	0	0	0	0	0.0054339	0	0.0067772	0.0052865	0	0.0052245	0	0.0055264	0.0046611	0	0	0.0050466	0.0058908	0.007262	0	0.006613	0.0064531	0	0	0.006245	0.0099974	0.0062255	0	0.0054716	0.0096527	0.0089646	0.0036651	0.0074767	0.013202	0.005996	0.0074598	0.0064038	0.006469	0	0	0.006011	tannins	0.00418538
C16H19N1O12S1	CHONS	448.056	5.7	N1O12S1	8	1.1875	0.75	0.0036492	0.0042398	0	0	0.0059126	0	0.0081193	0.0058658	0	0.0059876	0	0.0063705	0.0061504	0.0072094	0.0051915	0.0067135	0.0057959	0.0080001	0	0.0095163	0.0062051	0.0057571	0	0	0.0097597	0	0	0.0043536	0.013245	0.0092759	0.0050363	0.011827	0.012653	0.0080879	0.0096735	0.0095796	0.011864	0	0	0	tannins	0.00515099
C16H21N1O12S1	CHONS	450.071	7.6	N1O12S1	7	1.3125	0.75	0.0036107	0.0053403	0	0	0.0078125	0	0.0090376	0.0051755	0	0.0064476	0.0067393	0.0078226	0.0072816	0	0.0071432	0.0096532	0.0071559	0.010135	0.0068955	0.0076504	0	0.0072065	0.006829	0	0.011885	0.0079409	0	0.0060795	0.016602	0.0094718	0.0036711	0.013234	0.015001	0.0065526	0.010158	0.01101	0.012444	0	0	0.0058688	tannins	0.00629638
C17H11N1O12S1	CHONS	451.993	4	N1O12S1	13	0.647059	0.705882	0	0	0	0	0	0	0	0	0	0	0	0	0	0	0	0	0	0	0	0	0	0	0	0	0.003094	0	0	0	0	0	0	0	0	0	0	0	0	0	0	0	tannins	7.735e-05
C16H23N1O12S1	CHONS	452.087	7.1	N1O12S1	6	1.4375	0.75	0	0.0050485	0	0	0.0076696	0	0.010634	0.0097509	0.010593	0.0063779	0.0069962	0.0083953	0.0087019	0	0.00775	0.0070306	0.0088915	0.0072722	0.008376	0.010063	0.0057608	0.0061036	0	0	0.010781	0.0047509	0	0	0.012751	0.007794	0	0	0.012309	0.0070043	0.0095082	0.0077205	0.0097201	0	0	0.0065737	tannins	0.00560819
C17H13N1O12S1	CHONS	454.008	5	N1O12S1	12	0.764706	0.705882	0	0	0	0	0	0	0	0	0	0	0	0	0	0	0	0	0	0.0051119	0	0.004472	0	0	0	0.0040601	0.0038329	0	0	0	0	0	0	0.0052239	0.0051985	0	0.0041541	0.0043893	0.0045852	0	0	0	tannins	0.0010257
C17H15N1O12S1	CHONS	456.024	4.3	N1O12S1	11	0.882353	0.705882	0	0.00348	0	0	0.0041538	0	0	0	0	0	0	0	0	0	0.0043395	0	0	0.0041754	0	0.0059626	0.0069464	0	0	0	0.0065481	0	0	0.0044246	0.0068661	0.0067931	0.003423	0.0088749	0.0075866	0.0062211	0.00606	0.0063929	0.0063707	0	0	0	tannins	0.00246547
C17H17N1O12S1	CHONS	458.04	9.5	N1O12S1	10	1	0.705882	0	0	0	0	0.0072333	0	0.0060762	0.0056297	0	0	0	0.0061574	0.0038905	0	0	0.0067808	0.0066737	0.0096514	0	0.0073605	0	0.0050079	0.0067268	0	0.0069017	0.0080872	0.0056972	0.0063434	0.011077	0.0071386	0	0.0085541	0.011265	0.0068611	0.0093634	0.0085011	0.0080673	0	0	0.0072564	tannins	0.00440754
C17H19N1O12S1	CHONS	460.056	4.7	N1O12S1	9	1.11765	0.705882	0	0.0036958	0	0	0.0061445	0	0.0071827	0.0060024	0	0.0047162	0.0093469	0.0074858	0.0064403	0	0.0044178	0	0.0083094	0.0079068	0	0.0087854	0.0050805	0.0065825	0	0.0064387	0.011601	0.007701	0.0074078	0.0066987	0.012242	0.0095415	0.0048818	0.012885	0.011389	0.0085782	0.0093998	0.0076778	0.0096309	0	0	0.0062897	tannins	0.0056115
C17H21N1O12S1	CHONS	462.071	12.8	N1O12S1	8	1.23529	0.705882	0.0041087	0.0080989	0	0	0.0073418	0	0	0	0	0.0064281	0.0068631	0.0083916	0.0066239	0.0068282	0.0057401	0.0091976	0.0083801	0.0093685	0.0073668	0.0101	0.0080669	0	0.0064603	0	0.01062	0	0	0	0.01597	0.010662	0.005652	0.018919	0.015941	0.0079945	0.0068386	0.009229	0.010306	0	0	0.007644	tannins	0.00597852
C17H23N1O12S1	CHONS	464.087	11.7	N1O12S1	7	1.35294	0.705882	0	0.0074986	0	0	0.0096317	0	0	0	0.0067521	0.0054142	0.0070906	0.0090373	0.0063048	0.008514	0	0.0075095	0.0068404	0.010666	0	0.0094328	0.006578	0	0	0	0.011183	0.0069163	0	0.0069551	0.01579	0.0069277	0	0.014413	0.015448	0.0092635	0.0090791	0.0094548	0.010614	0	0	0	tannins	0.00543286
C17H25N1O12S1	CHONS	466.103	6.5	N1O12S1	6	1.47059	0.705882	0	0.0046465	0	0	0	0	0	0.0073381	0	0.0066609	0.0094544	0.0069031	0.0070349	0.0087718	0	0.0078494	0.0068105	0.0084649	0	0.0063959	0	0.0056973	0.0072717	0	0.0097984	0	0	0	0.011929	0	0	0	0.014718	0	0.0065041	0.0077121	0.0081233	0	0	0.0083799	tannins	0.0040116
C18H13N1O12S1	CHONS	466.008	7	N1O12S1	13	0.722222	0.666667	0	0	0	0	0	0	0	0	0	0	0	0	0	0	0	0	0	0.0043703	0	0	0	0	0	0	0	0	0	0	0	0	0	0	0	0	0.0051445	0.0046416	0	0	0	0	lignins/CRAM-like structures	0.00035391
C18H15N1O12S1	CHONS	468.024	7.9	N1O12S1	12	0.833333	0.666667	0	0	0	0	0	0	0	0	0	0	0	0	0.0035403	0	0	0	0	0.0058421	0	0.0062638	0	0	0	0.0055671	0.0042364	0	0	0	0.0057822	0.0049843	0.0039584	0.0055749	0.007345	0	0.0056448	0.0044053	0.0057512	0	0	0	lignins/CRAM-like structures	0.00172239
C18H17N1O12S1	CHONS	470.04	5.3	N1O12S1	11	0.944444	0.666667	0	0	0	0	0.0051316	0	0	0.0072197	0	0.0054995	0	0	0	0	0	0.0047284	0.0056005	0.0085431	0	0	0.0050045	0.0043247	0.0048403	0.0048869	0.0078442	0.0073303	0.0053648	0.0067962	0.0089339	0.0076966	0	0.0075148	0.010727	0.0066507	0.0082177	0.0076514	0.0064265	0	0	0.0087641	lignins/CRAM-like structures	0.00389243
C18H19N1O12S1	CHONS	472.056	5.2	N1O12S1	10	1.05556	0.666667	0	0.0039302	0	0	0.0051762	0	0.0076663	0.0064746	0	0.0063254	0	0	0	0	0.0079797	0	0.0086606	0.0096462	0	0.0094079	0	0.0064413	0.0068449	0.0070261	0.009995	0.0079965	0.0076597	0.0092248	0.011757	0.0076613	0	0.014249	0.011968	0.006653	0.010127	0.0070546	0.010621	0	0.0091901	0.010459	lignins/CRAM-like structures	0.00550488
C18H21N1O12S1	CHONS	474.072	8.3	N1O12S1	9	1.16667	0.666667	0	0.0055993	0	0	0	0	0.0093153	0	0	0.0058484	0.0077744	0.0078811	0.0074824	0	0.0073876	0	0.008794	0.011066	0	0.0097176	0.0081696	0	0.0082505	0	0.0095934	0	0.0076412	0.008856	0.015176	0.0071946	0.0048813	0.012894	0.015593	0.007367	0.0088281	0.0074803	0.0087726	0	0	0	lignins/CRAM-like structures	0.00528909
C18H23N1O12S1	CHONS	476.087	11	N1O12S1	8	1.27778	0.666667	0	0.0071061	0	0	0.0056461	0	0.0060696	0.0070986	0	0.0085233	0	0.0072001	0	0.009003	0.0075289	0.0079591	0	0.0092031	0	0.011139	0	0	0	0.0062858	0.0089767	0.0062662	0	0	0.014138	0.0070632	0	0.014521	0.01243	0	0.0098082	0.0084064	0.01007	0	0	0.0095472	lignins/CRAM-like structures	0.00484974
C18H25N1O12S1	CHONS	478.102	11.3	N1O12S1	7	1.38889	0.666667	0.0050923	0	0	0	0.0072491	0	0.0085762	0	0	0.0060705	0.0062019	0.006149	0	0.0089584	0.0066318	0.0071951	0.0083107	0.0094225	0	0.00832	0	0	0.0059503	0.0057846	0.0077565	0	0	0.0081545	0.012545	0	0	0.015486	0.012527	0.0058242	0.0076897	0.0087653	0.0079907	0	0	0	lignins/CRAM-like structures	0.00466628
C19H15N1O12S1	CHONS	480.024	9	N1O12S1	13	0.789474	0.631579	0	0	0	0	0	0	0	0	0	0	0	0	0	0	0	0	0.0044018	0	0	0.0068313	0	0	0	0.0041112	0.004932	0.0052097	0	0.006278	0	0.0046984	0	0.0067007	0.0048181	0.0048528	0.0059709	0.0048112	0.0054171	0	0	0	lignins/CRAM-like structures	0.00172583
C19H17N1O12S1	CHONS	482.04	7	N1O12S1	12	0.894737	0.631579	0	0	0	0	0	0	0	0.0054206	0	0.0044185	0	0	0.0049937	0	0	0.0037632	0.0052438	0	0	0.0056379	0	0	0.0054733	0.0042504	0.0066739	0.0055673	0.0054537	0.0058453	0.0078833	0.0054495	0.0044736	0.0087903	0	0	0	0.0056292	0.0062301	0	0.0065148	0.0062369	lignins/CRAM-like structures	0.00284873
C19H19N1O12S1	CHONS	484.055	5.3	N1O12S1	11	1	0.631579	0	0.003987	0	0	0.0049712	0	0	0.0057992	0.0082539	0.0064481	0	0	0.0059089	0	0	0	0.0060203	0.0069794	0	0.0068699	0.0070826	0	0	0	0.005264	0.0081264	0.004093	0.0071102	0	0.0068268	0.0052474	0	0.010619	0.0065529	0.0072927	0.0068154	0.0074565	0	0.0074854	0	lignins/CRAM-like structures	0.00363025
C19H21N1O12S1	CHONS	486.071	8.5	N1O12S1	10	1.10526	0.631579	0	0.005646	0	0	0.0057645	0	0	0.0066556	0.0056124	0.0062599	0	0	0.0049403	0	0.0073143	0.0063676	0	0.0091828	0	0.0099707	0.0061495	0	0.0051048	0.0085639	0.010024	0	0	0.0090659	0.011286	0.006452	0.0056705	0.0096969	0.010539	0.0069708	0.0097725	0.0085489	0.0094728	0	0	0.0099066	lignins/CRAM-like structures	0.00487346
C19H23N1O12S1	CHONS	488.087	10.1	N1O12S1	9	1.21053	0.631579	0	0	0	0	0	0	0.0091572	0	0.005933	0.0062595	0.005637	0.0072727	0	0	0.0072522	0	0.0059545	0.010041	0	0.0074607	0.0080232	0	0.0051786	0.0072112	0.0076961	0	0	0.0062267	0.011176	0.0073688	0	0.012185	0.013038	0.0073336	0.0087682	0.0067167	0.0083878	0	0	0.0088267	lignins/CRAM-like structures	0.00457761
C19H25N1O12S1	CHONS	490.103	14.9	N1O12S1	8	1.31579	0.631579	0	0	0	0	0	0	0	0	0	0	0.0086305	0.0089684	0	0	0	0	0.0087484	0.011441	0	0	0	0	0	0	0.008226	0	0	0	0.0097397	0	0	0.011719	0.012303	0	0.0081469	0	0.0086734	0	0	0	lignins/CRAM-like structures	0.00241491
C20H15N1O12S1	CHONS	492.024	4.6	N1O12S1	14	0.75	0.6	0	0	0	0	0	0	0	0.0045605	0	0	0	0	0	0	0	0	0	0.0045703	0	0.0041031	0	0	0	0	0	0	0	0	0.0057661	0.0041155	0	0.0044953	0	0.0037141	0.0045485	0	0.0041916	0	0	0	lignins/CRAM-like structures	0.00100163
C19H27N1O12S1	CHONS	492.118	10.5	N1O12S1	7	1.42105	0.631579	0	0	0	0	0.0068815	0	0.0091159	0	0	0.00628	0	0	0	0	0	0	0	0.0080775	0	0.0077451	0	0	0	0	0.0067356	0	0	0	0.012066	0	0	0	0.013106	0.0064066	0.0062877	0	0	0	0	0	lignins/CRAM-like structures	0.00206755
C20H17N1O12S1	CHONS	494.04	9.5	N1O12S1	13	0.85	0.6	0	0	0	0	0	0	0	0	0	0	0	0	0	0	0	0	0	0	0	0.0071194	0	0	0	0.0043324	0	0.0046007	0	0.0059437	0.0059755	0.0075677	0.0041848	0.0044066	0.006629	0.0038351	0.0053569	0.0039391	0.0067932	0	0.0054761	0	lignins/CRAM-like structures	0.001904
C20H19N1O12S1	CHONS	496.056	7	N1O12S1	12	0.95	0.6	0	0	0	0	0.0041532	0	0	0.0064686	0	0.0062829	0	0	0	0	0	0.0067513	0	0.0061751	0	0.0054753	0	0	0	0.0060691	0.0061368	0	0	0.0081304	0.0081266	0.00631	0	0	0.0090078	0	0	0.0056974	0.0064683	0	0.0075706	0	lignins/CRAM-like structures	0.00247058
C20H21N1O12S1	CHONS	498.072	5.2	N1O12S1	11	1.05	0.6	0	0.0038449	0	0	0	0	0	0	0.0065246	0	0.0070102	0	0.0056121	0	0	0.0063404	0	0	0	0.0093597	0	0	0	0.0063796	0	0	0	0	0.010535	0.006766	0	0	0	0	0	0	0.0078793	0	0	0	lignins/CRAM-like structures	0.00175629
C20H25N1O12S1	CHONS	502.103	13.5	N1O12S1	9	1.25	0.6	0	0	0	0	0.0047621	0	0	0	0.0098757	0	0	0.0084224	0.0071639	0	0	0.0044972	0	0.0073101	0	0	0	0	0	0	0.0073941	0	0	0	0.0090278	0	0	0.01264	0.012638	0	0.0070057	0.0060614	0	0	0	0	lignins/CRAM-like structures	0.00241996
C21H15N1O12S1	CHONS	504.024	4.2	N1O12S1	15	0.714286	0.571429	0	0	0	0	0	0	0	0	0	0	0	0	0	0	0	0	0	0	0	0	0	0	0	0	0	0	0	0	0	0.0032194	0	0	0	0	0	0.0031638	0	0	0	0	lignins/CRAM-like structures	0.00015958
C20H27N1O12S1	CHONS	504.118	16	N1O12S1	8	1.35	0.6	0	0	0	0	0	0	0	0	0	0	0	0	0	0	0.0080889	0	0	0	0	0	0	0	0	0	0	0	0	0	0.011251	0	0	0	0.010777	0	0	0.0071004	0	0	0	0	lignins/CRAM-like structures	0.000930432
C21H17N1O12S1	CHONS	506.04	5.5	N1O12S1	14	0.809524	0.571429	0	0	0	0	0	0	0	0	0	0	0	0.0049411	0	0	0	0	0	0	0	0.0045158	0	0	0	0	0	0.0041667	0	0	0	0.0035124	0	0.0057029	0	0.0044394	0	0.004292	0	0	0	0	lignins/CRAM-like structures	0.000789257
C20H29N1O12S1	CHONS	506.134	10.7	N1O12S1	7	1.45	0.6	0	0	0	0	0	0	0	0	0	0	0	0	0	0	0	0	0	0	0	0.0075965	0	0	0	0	0	0	0	0	0.008833	0	0	0.0074307	0.0078523	0	0	0	0.0068089	0	0	0	lignins/CRAM-like structures	0.000963035
C21H19N1O12S1	CHONS	508.056	10.2	N1O12S1	13	0.904762	0.571429	0	0	0	0	0	0	0	0.004811	0	0	0	0.0044811	0	0	0	0	0	0.0039477	0	0.0072981	0	0	0	0	0.0055256	0	0	0	0.0048656	0	0	0.004611	0.0055382	0	0	0.0057848	0.0041872	0	0	0	lignins/CRAM-like structures	0.00127626
C21H21N1O12S1	CHONS	510.072	9.3	N1O12S1	12	1	0.571429	0	0	0	0	0	0	0	0	0	0.0045225	0.0062463	0	0	0	0	0.0049921	0	0.0063839	0	0	0	0	0	0	0.0053081	0	0	0.0050858	0.0080186	0.0061742	0	0	0.0066712	0.006715	0.0060755	0	0	0	0	0	lignins/CRAM-like structures	0.00165483
C21H23N1O12S1	CHONS	512.087	10.3	N1O12S1	11	1.09524	0.571429	0	0	0	0	0	0	0	0	0	0	0	0	0.0044566	0	0	0	0	0.0050396	0	0.0073201	0	0	0	0	0.0062913	0	0	0.0068807	0.007831	0	0	0	0	0	0	0.0047595	0	0	0	0	lignins/CRAM-like structures	0.00106447
C21H25N1O12S1	CHONS	514.102	12.2	N1O12S1	10	1.19048	0.571429	0	0	0	0	0	0	0	0	0	0	0	0	0	0	0	0	0	0	0	0	0	0	0	0	0	0	0	0	0	0	0	0.0086233	0	0	0.0071761	0.0066434	0	0	0	0	lignins/CRAM-like structures	0.00056107
C21H27N1O12S1	CHONS	516.118	14.4	N1O12S1	9	1.28571	0.571429	0	0	0	0	0	0	0	0	0.0086146	0	0	0.0048792	0	0	0	0	0	0.0073898	0	0	0	0	0	0	0	0	0	0	0.0099992	0	0	0	0.0081066	0	0	0	0	0	0	0	lignins/CRAM-like structures	0.000974735
C21H29N1O12S1	CHONS	518.134	6.7	N1O12S1	8	1.38095	0.571429	0	0	0	0	0	0	0	0	0.0075428	0	0	0	0	0	0	0	0	0	0	0	0	0	0	0	0	0	0	0	0	0	0	0	0	0	0	0	0	0	0	0	lignins/CRAM-like structures	0.00018857
C22H19N1O12S1	CHONS	520.056	5.3	N1O12S1	14	0.863636	0.545455	0	0	0	0	0	0	0	0	0	0	0	0	0	0	0	0	0	0	0	0.0043413	0	0	0	0	0.0040526	0	0	0.0062374	0	0	0	0.0059757	0	0.0040449	0	0.0039548	0.0048567	0	0	0	lignins/CRAM-like structures	0.000836585
C21H31N1O12S1	CHONS	520.15	9	N1O12S1	7	1.47619	0.571429	0	0	0	0	0	0	0	0	0	0	0	0	0	0	0	0	0	0	0	0	0	0	0	0	0	0	0	0	0	0	0	0	0.0057279	0	0	0	0	0	0	0	lignins/CRAM-like structures	0.000143197
C22H21N1O12S1	CHONS	522.072	7.7	N1O12S1	13	0.954545	0.545455	0	0	0	0	0	0	0	0	0	0	0	0.0036165	0	0	0	0	0	0	0	0.0057027	0	0	0	0	0	0	0	0.0050369	0	0	0	0.0042194	0.004632	0	0	0	0	0	0	0	lignins/CRAM-like structures	0.000580187
C22H25N1O12S1	CHONS	526.103	7.3	N1O12S1	11	1.13636	0.545455	0	0	0	0	0	0	0	0	0	0	0.0070589	0.0045792	0	0	0	0	0	0	0	0	0	0	0	0	0	0	0	0	0	0	0	0	0	0	0	0	0	0	0	0	lignins/CRAM-like structures	0.000290952
C22H29N1O12S1	CHONS	530.133	8.4	N1O12S1	9	1.31818	0.545455	0	0	0	0	0	0	0	0	0.008833	0	0	0	0	0	0	0	0	0	0	0	0	0	0	0	0	0	0	0	0	0	0	0	0	0	0	0	0	0	0	0	lignins/CRAM-like structures	0.000220825
C22H31N1O12S1	CHONS	532.15	13.3	N1O12S1	8	1.40909	0.545455	0	0	0	0	0	0	0	0	0	0	0	0	0	0	0	0	0	0	0	0	0	0	0	0	0	0	0	0	0	0	0	0	0.0077167	0	0	0	0	0	0	0	lignins/CRAM-like structures	0.000192918
C23H21N1O12S1	CHONS	534.072	4.2	N1O12S1	14	0.913043	0.521739	0	0	0	0	0	0	0	0	0	0	0	0.0038823	0	0	0	0	0	0	0	0	0	0	0	0	0	0	0	0	0	0	0	0.0037138	0	0	0	0	0	0	0	0	lignins/CRAM-like structures	0.000189902
C23H33N1O12S1	CHONS	546.165	4.2	N1O12S1	8	1.43478	0.521739	0	0	0	0	0	0	0	0	0.0052757	0	0	0	0	0	0	0	0	0	0	0	0	0	0	0	0	0	0	0	0	0	0	0	0	0	0	0	0	0	0	0	lignins/CRAM-like structures	0.000131892
C24H27N1O12S1	CHONS	552.118	6	N1O12S1	12	1.125	0.5	0	0	0	0	0	0	0	0	0	0.0050589	0	0	0	0	0	0	0	0	0	0	0	0	0	0	0	0	0	0	0	0	0	0	0	0	0	0	0	0	0	0	lignins/CRAM-like structures	0.000126472
C27H29N1O12S1	CHONS	590.134	4.7	N1O12S1	14	1.07407	0.444444	0	0	0	0	0	0	0	0	0.0055684	0	0	0	0	0	0	0	0	0	0	0	0	0	0	0	0	0	0	0	0	0	0	0	0	0	0	0	0	0	0	0	lignins/CRAM-like structures	0.00013921
C27H31N1O12S1	CHONS	592.149	6.7	N1O12S1	13	1.14815	0.444444	0	0	0	0	0	0	0	0	0.0070436	0	0	0	0	0	0	0	0	0	0	0	0	0	0	0	0	0	0	0	0	0	0	0	0	0	0	0	0	0	0	0	lignins/CRAM-like structures	0.00017609
C11H17N1O12S1	CHONS	386.04	8	N1O12S1	4	1.54545	1.09091	0.0073821	0.0053406	0	0	0.0060912	0	0.0077357	0	0	0.0066585	0	0.0039593	0.0046814	0	0	0.005733	0.0063689	0.007572	0	0.0083793	0.003665	0	0	0	0.0078265	0	0	0	0.0060669	0.0052594	0	0.0051117	0.0053197	0	0.0042924	0.010823	0.0041827	0	0	0.004911	carbohydrates	0.00318401
C11H19N1O12S1	CHONS	388.056	5.4	N1O12S1	3	1.72727	1.09091	0	0	0	0	0	0	0	0	0	0	0	0	0	0	0	0	0.0035487	0.0047903	0	0.0042287	0	0	0	0	0.0031591	0	0	0	0.0038637	0	0	0.0041829	0	0	0	0.0050015	0	0	0	0	carbohydrates	0.000719373
C11H21N1O12S1	CHONS	390.071	7.9	N1O12S1	2	1.90909	1.09091	0	0	0	0	0.0047944	0	0	0	0	0	0	0	0.0043559	0	0	0	0	0	0	0	0	0	0	0	0.0047915	0	0	0	0	0	0	0	0	0	0	0.0053206	0.0036028	0	0	0	carbohydrates	0.00057163
C12H19N1O12S1	CHONS	400.055	9.2	N1O12S1	4	1.58333	1	0.0044266	0.0061039	0	0	0.00499	0	0.0087395	0	0	0	0	0.0040079	0.0044878	0.0048411	0	0.0046019	0.0054833	0.006012	0	0.0063705	0.004669	0	0	0	0.0064118	0.0046565	0	0	0.0062363	0	0	0.0069673	0.0060451	0	0	0.0071097	0.006343	0	0	0.0045692	carbohydrates	0.00282681
C12H21N1O12S1	CHONS	402.071	16.4	N1O12S1	3	1.75	1	0.014159	0.010089	0	0	0.0087326	0	0.01407	0	0.013859	0.022003	0.021383	0.017674	0.011146	0.0045754	0.0071382	0.0090068	0.0082281	0.011002	0.005481	0.0084562	0.0068189	0	0	0	0.011058	0.0058019	0	0	0.0090778	0	0	0.011853	0.011011	0.0051068	0.0057978	0.0095411	0.0057036	0	0	0.0045915	carbohydrates	0.00683412
C12H23N1O12S1	CHONS	404.087	4.2	N1O12S1	2	1.91667	1	0	0	0	0	0.0043362	0	0	0	0.005584	0	0	0	0.00438	0	0	0.0052261	0	0	0	0.003685	0	0	0	0	0.0036194	0	0	0	0	0	0	0	0.0040374	0	0	0	0	0	0	0	carbohydrates	0.000771702
C13H21N1O12S1	CHONS	414.071	16.5	N1O12S1	4	1.61538	0.923077	0.0050069	0.010302	0	0	0.0062966	0	0.010374	0	0	0.0070538	0.0053805	0.0069468	0.0048657	0.0057537	0.0056295	0.0050113	0.0088857	0.0082656	0	0.010492	0.0048521	0	0	0	0.0069042	0	0	0.0042808	0.0066604	0.0064057	0	0.0087688	0.0069362	0	0.0052221	0.0091507	0.006994	0	0	0	carbohydrates	0.00416098
C13H23N1O12S1	CHONS	416.087	20.2	N1O12S1	3	1.76923	0.923077	0.0072027	0.012418	0	0	0.0089783	0	0.012536	0.006793	0.0064439	0.0078537	0.010106	0.0075764	0.0082738	0.0061091	0.0060805	0.0082405	0.01086	0.012652	0.007086	0.010961	0.0053795	0	0	0	0.0082551	0.0065343	0	0.0051171	0.011378	0.0081476	0	0.0094722	0.010775	0.0053577	0.006151	0.011302	0.010274	0	0	0.0071174	carbohydrates	0.00638579
C14H23N1O12S1	CHONS	428.087	28.1	N1O12S1	4	1.64286	0.857143	0.011202	0.016742	0	0	0.012504	0	0.016497	0	0.0069332	0.010439	0.0083648	0.011622	0.010613	0.0072966	0.0094815	0.0092097	0.012188	0.016714	0.0055089	0.017039	0.0057302	0	0	0	0.0096656	0.0042978	0	0.0065243	0.011054	0.0066758	0.0036615	0.012129	0.014648	0.0057418	0.0093237	0.01044	0.0097132	0	0	0.0064491	carbohydrates	0.00746022
C14H25N1O12S1	CHONS	430.103	27.5	N1O12S1	3	1.78571	0.857143	0.010902	0.016446	0	0	0.012858	0	0.012643	0.011045	0.013022	0.013679	0.0099113	0.012974	0.011746	0.0074096	0.0085842	0.012492	0.014056	0.01568	0.0082459	0.01463	0.0073952	0.0066473	0	0	0.011283	0.0078795	0	0.0087915	0.015612	0.0099993	0.004288	0.012406	0.01379	0.0059505	0.0098167	0.013498	0.011936	0	0	0.0051928	carbohydrates	0.00877025
C14H27N1O12S1	CHONS	432.118	5.8	N1O12S1	2	1.92857	0.857143	0.0041779	0	0	0	0.0043991	0	0	0	0.0062166	0	0.0051028	0	0	0	0	0	0	0	0	0	0	0	0	0	0	0	0	0	0.0051552	0	0	0	0	0	0	0	0	0	0	0	carbohydrates	0.00062629
C15H23N1O12S1	CHONS	440.087	12.4	N1O12S1	5	1.53333	0.8	0	0.0079681	0	0	0.0079192	0	0.010634	0.0069066	0.0080052	0.0067183	0.0064181	0.0071243	0.0076307	0	0.0091219	0.0081971	0.0082035	0.009263	0	0.0084194	0.0070861	0	0	0	0.010053	0	0	0.0051965	0.0093616	0.0055096	0	0.012381	0.012394	0.0053217	0.0092397	0.0088416	0.010284	0	0	0	carbohydrates	0.00520496
C15H25N1O12S1	CHONS	442.102	21.3	N1O12S1	4	1.66667	0.8	0.0082774	0.01294	0	0	0.011416	0	0.013678	0.01036	0.012936	0.011943	0.010022	0.011883	0.011013	0.0073787	0.009387	0.0090813	0.013029	0.014463	0.0098256	0.013944	0	0	0	0	0.010109	0	0	0.0078897	0.010459	0.0055372	0.0062169	0.011213	0.010554	0	0.010365	0.010634	0.011462	0	0	0.006935	carbohydrates	0.00732379
C15H27N1O12S1	CHONS	444.118	33.5	N1O12S1	3	1.8	0.8	0.012575	0.019689	0	0	0.018355	0	0.023661	0.017273	0.017419	0.019665	0.019048	0.021112	0.017434	0.011859	0.013628	0.017136	0.024128	0.026266	0.012251	0.020219	0.01069	0.0064004	0	0	0.015708	0.012461	0	0.012257	0.022109	0.014103	0.0087071	0.023238	0.019228	0.011317	0.017129	0.022038	0.02018	0	0	0.011316	carbohydrates	0.013465
C16H25N1O12S1	CHONS	454.103	6.5	N1O12S1	5	1.5625	0.75	0	0.0046726	0	0	0	0	0.0089432	0	0.011715	0.0083066	0.0088886	0.007478	0.009709	0	0.0074195	0.0093045	0.005815	0.0074621	0	0.0075133	0	0	0	0	0.0085888	0	0	0	0.0082737	0.0052795	0.0044008	0.010081	0.0097473	0	0.0055338	0.0054223	0.0060096	0	0	0	carbohydrates	0.0040141
C16H27N1O12S1	CHONS	456.118	7.8	N1O12S1	4	1.6875	0.75	0.0053127	0.0054031	0	0	0.0074892	0	0.007362	0.0078753	0.0087008	0.0061298	0.010069	0.007909	0.0071564	0.0056669	0.0060333	0.0079933	0.0075498	0.0085048	0.0079611	0.0081194	0.005389	0.0047066	0	0	0.0045862	0.0055723	0	0.0050671	0	0	0	0.0063434	0.0072517	0.0042363	0.005171	0.0044961	0.0049685	0	0	0	carbohydrates	0.0045756
C16H29N1O12S1	CHONS	458.134	12.9	N1O12S1	3	1.8125	0.75	0.0066956	0.008236	0	0	0.0090677	0	0.0080826	0.0060019	0.0091257	0.010323	0.0089285	0.0076604	0.0088434	0	0.00504	0.0084421	0.0072644	0.010627	0.0081978	0.0080515	0.006838	0.0060654	0	0	0.0062128	0.0055565	0	0.0067317	0.0090297	0.0043797	0.003903	0.0068274	0.0068078	0	0.005367	0.0075824	0.0057149	0	0	0	carbohydrates	0.0052901
C16H31N1O12S1	CHONS	460.15	6.1	N1O12S1	2	1.9375	0.75	0	0	0	0	0	0	0.0070114	0	0	0	0	0	0	0	0	0.0044233	0	0	0	0	0	0	0	0	0	0	0	0	0	0	0	0	0	0	0	0	0	0	0	0	carbohydrates	0.000285867
C17H27N1O12S1	CHONS	468.118	6.4	N1O12S1	5	1.58824	0.705882	0	0.0046329	0	0	0.0081197	0	0.0083029	0	0	0	0	0	0.0056568	0.0085321	0.0065769	0	0	0.0060207	0	0.0045429	0	0.0042985	0.0042843	0	0.0050161	0	0	0	0.0098818	0	0	0.0068066	0.0071379	0.0040287	0.0042374	0.0048888	0	0	0	0.0066167	carbohydrates	0.00273954
C17H29N1O12S1	CHONS	470.134	9	N1O12S1	4	1.70588	0.705882	0.0052082	0.0059846	0	0	0	0	0.0074868	0	0.0080918	0.0073267	0.0059617	0.0079823	0	0	0.0053562	0.007375	0.0045692	0.0066809	0	0.0049453	0	0	0	0	0	0	0	0.0058432	0.0059944	0	0	0.0063119	0	0	0	0.0039176	0.0049395	0	0	0.0060719	carbohydrates	0.00275118
C17H31N1O12S1	CHONS	472.149	7	N1O12S1	3	1.82353	0.705882	0	0.004914	0.01099	0	0	0	0.0090605	0	0	0	0.0055564	0	0	0.0065328	0	0	0.0052425	0.0065332	0	0.007603	0	0	0	0	0.0044831	0	0	0	0.0056268	0	0	0	0.0044038	0	0	0	0	0	0	0	carbohydrates	0.00177365
C18H11N1O12S1	CHONS	463.993	4.1	N1O12S1	14	0.611111	0.666667	0	0	0	0	0	0	0	0	0	0	0	0	0	0	0	0	0	0	0	0	0	0	0	0	0.0031093	0	0	0	0	0	0	0	0	0	0	0	0	0	0	0	aromatic structures	7.77325e-05
C19H13N1O12S1	CHONS	478.008	7.1	N1O12S1	14	0.684211	0.631579	0	0	0	0	0	0	0	0	0	0	0	0	0	0	0	0	0	0	0	0	0	0	0	0	0	0	0	0	0	0.0049142	0	0	0.004594	0	0	0	0	0	0	0	aromatic structures	0.000237705
C18H27N1O12S1	CHONS	480.118	10.5	N1O12S1	6	1.5	0.666667	0	0	0	0	0.0070315	0	0	0.0048027	0	0.009002	0.00804	0.0073217	0	0	0	0	0.0064752	0	0	0	0	0	0	0	0.0061862	0	0	0.0047363	0	0	0	0	0.011134	0	0	0	0.0070128	0	0	0.0073455	aliphatic/proteins	0.0019772
C18H31N1O12S1	CHONS	484.15	7.7	N1O12S1	4	1.72222	0.666667	0.0037123	0.0052445	0.0121	0	0	0	0.0069276	0	0	0.007148	0	0.0060983	0.0068763	0	0.0056537	0	0	0.0053336	0	0	0	0	0	0	0	0	0	0	0	0	0	0	0	0	0	0	0	0	0	0	aliphatic/proteins	0.00147736
C19H29N1O12S1	CHONS	494.134	9	N1O12S1	6	1.52632	0.631579	0	0	0	0	0.006282	0	0	0	0	0	0	0.0055186	0	0	0	0	0	0.0050727	0	0	0	0	0	0	0	0	0	0	0.0071576	0	0	0	0.0078121	0	0	0.0067243	0	0	0	0	aliphatic/proteins	0.000964183
C19H31N1O12S1	CHONS	496.149	4.7	N1O12S1	5	1.63158	0.631579	0	0	0.011056	0	0	0	0.0082943	0	0	0	0.0058189	0	0	0	0	0	0	0.0057437	0	0	0	0	0	0	0	0	0	0	0.0068588	0	0	0	0	0	0	0	0	0	0	0	aliphatic/proteins	0.000944292
C19H33N1O12S1	CHONS	498.165	5.2	N1O12S1	4	1.73684	0.631579	0	0	0.011825	0	0	0	0	0	0	0	0	0	0.0065333	0	0	0	0	0	0	0	0	0	0	0	0	0	0	0	0	0	0	0	0	0	0	0	0	0	0	0	aliphatic/proteins	0.000458958
C21H33N1O12S1	CHONS	522.165	10	N1O12S1	6	1.57143	0.571429	0	0	0	0	0	0	0	0	0	0	0	0	0	0	0	0	0	0	0	0	0	0	0	0	0	0	0	0	0.0073359	0	0	0	0	0	0	0	0	0	0	0	aliphatic/proteins	0.000183398
C11H15N1O12S1	CHONS	384.024	4.1	N1O12S1	5	1.36364	1.09091	0	0	0	0	0	0	0	0	0	0	0	0	0	0.0046848	0	0	0	0	0	0	0	0	0	0	0	0	0	0	0	0	0	0	0	0	0	0	0	0	0	0.0042103	others	0.000222377
C15H15N1O13	CHON	416.047	5.2	N1O13	9	1	0.866667	0	0	0	0	0	0	0	0	0	0	0	0	0	0	0	0	0	0	0	0	0	0.0045777	0	0	0	0	0	0	0	0	0	0	0	0	0	0	0	0	0	0	tannins	0.000114442
C15H19N1O13	CHON	420.078	6.8	N1O13	7	1.26667	0.866667	0	0.004907	0	0	0	0	0	0	0.0066689	0	0	0	0	0	0	0	0	0	0	0	0	0	0	0	0	0	0	0	0	0	0	0	0	0	0	0	0	0	0	0.0059589	tannins	0.00043837
C15H21N1O13	CHON	422.094	8	N1O13	6	1.4	0.866667	0.009059	0.0055599	0	0.011072	0.0062137	0	0.0079845	0.0069987	0.0087898	0	0	0	0.0057624	0.0071141	0	0	0.0048671	0	0.0065846	0	0	0.0061597	0	0	0	0.0055242	0	0	0	0	0	0	0	0	0	0	0	0	0	0	tannins	0.00229224
C16H15N1O13	CHON	428.047	8.5	N1O13	10	0.9375	0.8125	0	0	0	0	0	0	0	0	0.0055967	0	0	0	0	0	0	0	0	0	0	0	0	0	0	0	0.0053735	0.0047434	0	0	0	0.0039553	0	0.0053799	0	0	0	0	0.00358	0	0	0	tannins	0.00071572
C16H17N1O13	CHON	430.063	4.4	N1O13	9	1.0625	0.8125	0	0	0	0	0	0	0	0	0	0.0044238	0	0.0040054	0	0	0	0.0042615	0	0.0040969	0	0	0	0.0041617	0.0039474	0	0.0053288	0.0055577	0.0060851	0.0064738	0	0.0064391	0.0041432	0.0052108	0.0050248	0.0064813	0	0.0046579	0	0.0047345	0.0073519	0	tannins	0.00230964
C16H19N1O13	CHON	432.078	7.3	N1O13	8	1.1875	0.8125	0	0	0	0.0068564	0	0.0078851	0	0	0	0	0	0	0	0	0	0.0043515	0.0049366	0	0	0	0	0.0061159	0.0047957	0	0.0061405	0.0064213	0.0067375	0.0060943	0.0054348	0.0056473	0.0063033	0.0040529	0.0051979	0.0066509	0.0049567	0.0056591	0	0	0.005796	0.0057995	tannins	0.00289583
C16H21N1O13	CHON	434.094	7.1	N1O13	7	1.3125	0.8125	0	0.0050326	0	0.0081481	0.0047186	0	0	0	0.0062182	0	0	0	0.0058349	0.009055	0	0.0087078	0.0039343	0.0062713	0.0088983	0.0051284	0.0069244	0.007361	0	0	0	0.006464	0	0.0075281	0.0068267	0.0056816	0	0.0072859	0	0.0044008	0	0	0	0	0	0	tannins	0.0031105
C16H23N1O13	CHON	436.11	14.7	N1O13	6	1.4375	0.8125	0.0059711	0.0092519	0	0.013759	0.0083326	0	0.012075	0.0096669	0.014879	0.011626	0	0	0.011105	0.010158	0	0	0.0096243	0.00786	0.011448	0.0067126	0.010567	0.0072335	0.0063998	0	0.0069461	0	0	0.0096825	0.006723	0.0063496	0	0	0.0058849	0	0	0.0082508	0	0	0.007603	0.0092235	tannins	0.00568333
C17H13N1O13	CHON	438.031	5	N1O13	12	0.764706	0.764706	0	0	0	0	0	0	0	0.0044587	0	0	0	0.0049469	0	0	0	0.0038758	0	0.0054658	0	0.0043648	0	0	0	0.0039946	0.0047326	0.0042365	0	0.0056957	0	0.0054543	0.0050318	0.0061442	0.0047172	0	0.0049897	0.0039693	0.0047538	0	0	0	tannins	0.00192079
C17H15N1O13	CHON	440.047	7.2	N1O13	11	0.882353	0.764706	0	0.0050797	0	0	0.0059839	0	0	0.006574	0	0.0050136	0	0.0055283	0	0	0.0057149	0.0060416	0.0033487	0.0058248	0	0.006549	0.0052073	0.0058056	0.004546	0.0058749	0.0072636	0.0070831	0.0051658	0	0.0060988	0.010173	0.0064819	0.0086724	0.010086	0.0053908	0.0086928	0.0078259	0.0079941	0.0053522	0.0059924	0.0054893	tannins	0.00462136
C17H17N1O13	CHON	442.063	12.5	N1O13	10	1	0.764706	0	0.0080192	0	0	0.0076323	0	0.009049	0	0	0	0.010748	0.0065567	0.0060004	0	0.0080723	0.0065745	0	0.0074004	0.0093383	0.011524	0.01006	0.010285	0.0072477	0.00718	0.012673	0.010277	0.0060451	0.0071444	0.010591	0.011943	0.0076897	0.013071	0.0089375	0.0080972	0.0097441	0.010864	0.0095317	0.0065287	0.0091215	0.005857	tannins	0.00684509
C17H19N1O13	CHON	444.078	12.3	N1O13	9	1.11765	0.764706	0	0.0079219	0	0.011761	0	0	0.0077227	0.0087226	0.0087195	0.0067371	0.0099952	0.0057419	0.0060293	0.0081358	0.0072974	0.0057539	0.0084902	0.0085749	0.013556	0.011557	0.011042	0.011693	0.010005	0.01118	0.011226	0.011082	0.012054	0.010699	0.0088431	0.013882	0.010041	0.013057	0.010498	0.011986	0.010525	0.0098618	0.0085359	0.010593	0.010948	0.0061968	tannins	0.00876663
C17H21N1O13	CHON	446.094	8	N1O13	8	1.23529	0.764706	0	0.0055379	0	0.01365	0.0086723	0.011964	0.0083813	0.0056136	0.010376	0.0068625	0.0075042	0	0.0063479	0.0054538	0.0079373	0.0081198	0	0.0054381	0.010367	0.010232	0.0076612	0.0095873	0.011283	0.00953	0.0084714	0.01414	0.0072743	0.010343	0.0071945	0.0092875	0.0083761	0.010042	0.006664	0.0087617	0.0057401	0.0054121	0.0071781	0.0075667	0.0097786	0.0072046	tannins	0.00759885
C18H11N1O13	CHON	448.016	4.7	N1O13	14	0.611111	0.722222	0	0	0	0	0	0	0	0.0045959	0	0	0	0	0	0	0	0	0.0039341	0	0	0	0	0	0	0	0	0	0	0	0	0.0036484	0	0.0049491	0.00381	0	0.0036936	0.0041653	0	0	0	0	tannins	0.00071991
C17H23N1O13	CHON	448.11	11.7	N1O13	7	1.35294	0.764706	0.0040247	0.0075747	0	0.011428	0.009028	0	0	0	0	0	0	0	0.0072633	0.010806	0.0096136	0	0.0088311	0.0079041	0.009968	0.007114	0.0080091	0.0071224	0.0067013	0.0066827	0.0048895	0.010835	0.0076481	0.0069684	0.0059659	0.0052817	0.0071691	0.0088648	0.0068412	0	0.0065077	0.0069078	0.0060878	0	0	0.0079493	tannins	0.00534968
C18H13N1O13	CHON	450.031	7.2	N1O13	13	0.722222	0.722222	0	0	0	0	0.0063384	0	0.0073459	0.0064305	0	0	0	0	0	0	0	0.0056518	0	0.0081913	0	0.0058664	0.0056817	0.0045174	0	0.0056297	0.0060685	0	0.0041089	0.0074972	0.0090748	0.0067904	0.0035177	0.0068454	0.0075436	0.0056226	0.0076463	0.0078479	0.0064842	0.0044283	0.006026	0	tannins	0.00362887
C17H25N1O13	CHON	450.126	14.3	N1O13	6	1.47059	0.764706	0.0095437	0.009001	0	0.016954	0.010957	0	0	0.015116	0.019787	0.013377	0	0	0	0.014439	0	0.01355	0.011829	0.0093444	0.012419	0.0095452	0.0094682	0.011944	0.0072995	0.0097301	0.0075933	0.011733	0.007954	0.011185	0.008314	0.0072772	0.0084496	0	0.0084503	0	0.0072001	0.01068	0.0089434	0.0084465	0.0090502	0.012741	tannins	0.00830804
C18H15N1O13	CHON	452.047	8.7	N1O13	12	0.833333	0.722222	0.0051808	0.0059309	0	0.0090021	0.0065557	0	0.005554	0.0065882	0.0072053	0.0072803	0.0058333	0.0074992	0.0060751	0.0064909	0.0084847	0.007413	0.0083032	0.008332	0.0073456	0.010057	0.008522	0.0075271	0.0077688	0.008342	0.010468	0.0062178	0.0088998	0.0087317	0.011982	0.013511	0.0073746	0.013441	0.010695	0.0086207	0.011322	0.011183	0.010259	0.0078678	0.010897	0.006235	tannins	0.00797492
C18H17N1O13	CHON	454.063	11.8	N1O13	11	0.944444	0.722222	0.0068635	0.0075848	0	0.007057	0.0065054	0.010794	0.0095281	0.010297	0.010466	0.0089461	0.0080427	0.0072773	0.0083782	0.0095478	0.0084881	0.0097375	0.0089962	0.012212	0.008326	0.012449	0.012819	0.010266	0.011208	0.011501	0.013619	0.011078	0.011895	0.013169	0.013604	0.014194	0.01023	0.015856	0.012436	0.012149	0.014469	0.015257	0.012739	0.012882	0.016017	0.012266	tannins	0.0107288
C18H19N1O13	CHON	456.078	15.3	N1O13	10	1.05556	0.722222	0	0.0095211	0.01082	0.010851	0.010403	0.01458	0.011303	0.010533	0.0074845	0.010837	0.012352	0.009191	0.0091621	0.011779	0.011038	0.01277	0.010658	0.012035	0.015229	0.015061	0.014594	0.016763	0.015116	0.017545	0.017258	0.01741	0.016103	0.018448	0.014918	0.015557	0.014311	0.018209	0.015847	0.016573	0.017179	0.013598	0.013142	0.014938	0.014473	0.013676	tannins	0.0132816
C18H21N1O13	CHON	458.094	15.8	N1O13	9	1.16667	0.722222	0.0063763	0.0097974	0.016566	0.016642	0.010959	0.011123	0.011106	0.011752	0.0098457	0.0093581	0.011425	0.011399	0.0097138	0.013498	0.0097201	0.010854	0.012011	0.010314	0.015581	0.013197	0.014654	0.016183	0.016431	0.01333	0.0142	0.017572	0.01603	0.016822	0.014146	0.011911	0.011714	0.018317	0.012988	0.015309	0.012764	0.011331	0.01291	0.015307	0.018196	0.016	tannins	0.0131838
C18H23N1O13	CHON	460.11	14.6	N1O13	8	1.27778	0.722222	0.0058655	0.0091363	0	0.011429	0.0086376	0.010246	0.0078975	0.0079519	0.011726	0.0083425	0.011887	0.0084681	0.0095565	0.011286	0.010363	0.0089254	0.0096973	0.0081226	0.0097221	0	0.013046	0.011107	0.011475	0.010865	0.0082928	0.014957	0.0089671	0.012535	0	0.0096567	0.0090013	0.011127	0.0099719	0.010463	0.0082632	0.0077543	0.0077973	0.0079717	0.012884	0.010752	tannins	0.00915369
C19H13N1O13	CHON	462.032	11.1	N1O13	14	0.684211	0.684211	0	0	0	0	0.0051529	0	0.0088496	0.0068926	0	0	0	0	0.004855	0	0.0043167	0.0064995	0.0056512	0.0078451	0.0071701	0.0083456	0.0064527	0.0051566	0.0043415	0.00531	0.0065405	0.0071429	0.0085791	0.0071587	0.0059925	0.0078652	0.0047923	0.0069955	0.0087273	0.0043867	0.0098785	0.0082655	0.0066564	0.0055563	0.0066097	0.0055303	tannins	0.00493791
C18H25N1O13	CHON	462.125	11.5	N1O13	7	1.38889	0.722222	0.0048043	0.0074227	0	0.0094612	0.0093763	0	0.013045	0	0	0.009244	0	0	0.010454	0.008088	0	0.0098757	0.0085742	0.0058119	0.012401	0.0083545	0.011086	0.0079794	0.0051831	0	0.0057919	0.011553	0.0067073	0.0080888	0.0094166	0.0070777	0	0.010561	0.006181	0.009084	0.0091387	0.0048239	0.0061762	0.0078249	0.010318	0.009531	tannins	0.00658588
C19H15N1O13	CHON	464.047	8.6	N1O13	13	0.789474	0.684211	0	0.0058327	0	0.0084411	0.0092395	0	0.007062	0.011289	0.0092844	0.0069564	0.010319	0.0093353	0.0073565	0.0049006	0.0082325	0.010593	0.00881	0.010327	0.0093931	0.013609	0.0093622	0.0080288	0.0085391	0.0077027	0.0085443	0.012467	0.010252	0.011498	0.012063	0.012283	0.0090724	0.01796	0.015231	0.010494	0.013795	0.013807	0.011876	0.010674	0.01132	0.010536	tannins	0.00941216
C18H27N1O13	CHON	464.141	13.5	N1O13	6	1.5	0.722222	0.0071718	0.0085196	0	0.015067	0	0	0	0	0	0.010954	0	0	0	0.013759	0	0	0.0085949	0.0098065	0.016134	0.0070483	0.0079666	0.0081669	0.0088664	0.0071351	0.0057091	0.01135	0.0054561	0.0097214	0.006255	0.0062404	0	0	0.0074104	0.0053285	0.0050972	0.0080987	0.0062441	0	0.0086967	0.010304	tannins	0.00562754
C19H17N1O13	CHON	466.063	13.4	N1O13	12	0.894737	0.684211	0	0.008457	0	0.012692	0.010456	0	0.012148	0.012109	0.01009	0.0065222	0.011634	0.0089881	0.0090027	0.0080568	0.013291	0.012894	0.01321	0.013721	0.011054	0.016463	0.016713	0.013759	0.01236	0.015374	0.014294	0.016391	0.015918	0.018114	0.016562	0.019146	0.014425	0.019274	0.018725	0.015936	0.017954	0.015254	0.016989	0.014295	0.013949	0.019007	tannins	0.0128807
C19H19N1O13	CHON	468.078	18	N1O13	11	1	0.684211	0.0069604	0.010932	0	0.013295	0.011441	0.013503	0.013542	0.016668	0.010083	0.013277	0.012684	0.013495	0.012003	0.012361	0.014659	0.013219	0.018004	0.01775	0.016098	0.018965	0.01882	0.017262	0.019494	0.0196	0.018115	0.018386	0.019983	0.023549	0.01974	0.022595	0.015525	0.023844	0.020668	0.021917	0.024858	0.021429	0.020027	0.020214	0.021703	0.025163	tannins	0.0167958
C19H21N1O13	CHON	470.094	23.6	N1O13	10	1.10526	0.684211	0.0070407	0.013901	0	0.016057	0.013798	0.017842	0.017411	0.017446	0.01853	0.018127	0.012676	0.013741	0.015051	0.013659	0.018461	0.01248	0.015619	0.01281	0.020807	0.018864	0.020587	0.021458	0.022565	0.019608	0.01618	0.02287	0.020269	0.026416	0.022517	0.019148	0.0193	0.024385	0.018933	0.023114	0.020265	0.019541	0.020334	0.021429	0.025876	0.024358	tannins	0.0180868
C19H23N1O13	CHON	472.11	15.9	N1O13	9	1.21053	0.684211	0.0074816	0.0097502	0.013574	0.016407	0.013942	0.019018	0.014704	0.014266	0.017038	0.014577	0.014726	0.012449	0.012728	0.014317	0.012482	0.015838	0.01287	0.013047	0.021609	0.017641	0.019437	0.017948	0.019972	0.018774	0.012984	0.023079	0.017566	0.019811	0.01651	0.018596	0.017252	0.021239	0.015154	0.0172	0.016499	0.014462	0.011793	0.016521	0.02219	0.020608	tannins	0.0161515
C19H27N1O13	CHON	476.141	12.7	N1O13	7	1.42105	0.684211	0.003751	0.0080149	0	0.01194	0.00815	0	0	0	0	0	0	0	0	0.0091479	0.010373	0.0079145	0.0069636	0.0059796	0.012676	0.0062629	0.011238	0.0077118	0.0071797	0.0048827	0.003635	0.0099843	0.0076696	0.0081191	0.0083122	0.0062641	0.0055242	0.0060156	0.0054826	0.004871	0.0039723	0.0047786	0.0057158	0.0089298	0.0074663	0.0094213	tannins	0.00570868
C20H15N1O13	CHON	476.047	5.9	N1O13	14	0.75	0.65	0	0.0043169	0	0.010021	0.0064669	0	0.0085294	0.0074402	0.0096117	0.0052116	0.0073215	0.0062552	0.0054998	0.0058164	0.0067966	0.0079865	0.0068591	0.011541	0.0079093	0.013226	0.010102	0.01001	0.0095162	0.01072	0.0097132	0.011285	0.010319	0.012534	0.011469	0.013279	0.0099992	0.014181	0.011391	0.010705	0.01264	0.011671	0.01277	0.011891	0.014578	0.01029	lignins/CRAM-like structures	0.00899682
C20H17N1O13	CHON	478.062	11	N1O13	13	0.85	0.65	0.0055542	0.0070197	0	0.0085249	0.011619	0	0.013572	0.012994	0.011212	0.011038	0.010523	0.011479	0.0088422	0.010089	0.009426	0.010903	0.011129	0.013371	0.013002	0.015927	0.013576	0.015643	0.015663	0.01423	0.015446	0.018193	0.017694	0.017469	0.016231	0.018756	0.013838	0.019906	0.017361	0.014219	0.017806	0.017609	0.016889	0.014638	0.0202	0.016881	lignins/CRAM-like structures	0.0132118
C20H19N1O13	CHON	480.078	19.1	N1O13	12	0.95	0.65	0.0048079	0.011367	0	0.013791	0.014989	0.010597	0.014967	0.015225	0.011519	0.014775	0.010741	0.016607	0.014675	0.011568	0.015826	0.015473	0.014431	0.01773	0.016877	0.021373	0.018611	0.014468	0.019298	0.016435	0.016671	0.022198	0.020722	0.020763	0.019889	0.019301	0.015746	0.023991	0.020131	0.017975	0.022208	0.017272	0.018297	0.020004	0.019942	0.0224	lignins/CRAM-like structures	0.0163415
C20H21N1O13	CHON	482.094	21	N1O13	11	1.05	0.65	0.0076168	0.012434	0.013751	0.019901	0.017716	0.013743	0.022864	0.019396	0.019877	0.017986	0.015937	0.017205	0.015969	0.016951	0.019802	0.019199	0.015425	0.016793	0.021586	0.022027	0.021962	0.022869	0.022094	0.018964	0.01601	0.02492	0.019938	0.023874	0.021272	0.022359	0.018967	0.025231	0.023433	0.021045	0.02355	0.021875	0.0215	0.023942	0.024213	0.023406	lignins/CRAM-like structures	0.0196901
C20H23N1O13	CHON	484.11	19.8	N1O13	10	1.15	0.65	0.0066355	0.01174	0.011356	0.018619	0.013072	0.016504	0.021552	0.016353	0.016706	0.013944	0.018069	0.016458	0.011848	0.014436	0.017848	0.01685	0.013798	0.015078	0.021207	0.018022	0.021495	0.020981	0.020795	0.019417	0.01686	0.021961	0.022514	0.023364	0.018599	0.020826	0.018448	0.021674	0.01923	0.023578	0.021772	0.017432	0.017017	0.020477	0.025265	0.022464	lignins/CRAM-like structures	0.0181066
C20H25N1O13	CHON	486.125	19	N1O13	9	1.25	0.65	0.0039188	0.011244	0.016702	0.016706	0.010283	0.014053	0.013265	0.016678	0.014134	0.0154	0.0095368	0.014556	0.012518	0.017566	0.014989	0.013208	0.010927	0.012669	0.019536	0.013156	0.017801	0.017805	0.01672	0.016965	0.013172	0.020888	0.016096	0.019717	0.016256	0.013687	0.014669	0.01886	0.014064	0.017362	0.013977	0.012948	0.013374	0.016721	0.02315	0.022253	lignins/CRAM-like structures	0.0151883
C21H15N1O13	CHON	488.047	5.2	N1O13	15	0.714286	0.619048	0	0.0039139	0	0.0078276	0.0075422	0	0.0078279	0.0092403	0.0073819	0.0070004	0.0058939	0.0073242	0.0064399	0	0	0.0050468	0.0079067	0.010048	0	0.012082	0.0099199	0.00593	0.0079123	0.0088787	0.0092653	0.011167	0.0096674	0.011175	0.0092228	0.012388	0.0067168	0.012472	0.010532	0.0078269	0.012289	0.0082461	0.011789	0.0085799	0.0096994	0.0097908	lignins/CRAM-like structures	0.0074736
C20H27N1O13	CHON	488.141	11.9	N1O13	8	1.35	0.65	0	0.0074685	0	0.016067	0.0087641	0.0097703	0.010633	0.0093187	0.010509	0.0095735	0.010465	0.0094926	0.010409	0.01225	0.0088629	0.0076528	0.008023	0.0068694	0.017223	0.0071518	0.010167	0.0095915	0.012069	0.010518	0.0061296	0.013966	0.0099156	0.013313	0.0086138	0.0082627	0.0095558	0.010418	0.0059242	0.010569	0.0069242	0.0090017	0.0055496	0.011389	0.014571	0.014441	lignins/CRAM-like structures	0.00953483
C20H29N1O13	CHON	490.157	6.1	N1O13	7	1.45	0.65	0	0.0043732	0	0.008983	0	0	0	0	0	0	0	0	0.0091826	0.010735	0	0.0069844	0.0055582	0.0060569	0.010451	0.0057062	0.0097054	0.0071807	0.0063804	0.0050572	0.0042699	0.0097004	0	0.0090862	0.0062076	0.004361	0.0048008	0.0098008	0	0.0036215	0.0057756	0.0046359	0	0.0055437	0.0082603	0.0084951	lignins/CRAM-like structures	0.00452282
C21H19N1O13	CHON	492.078	16.8	N1O13	13	0.904762	0.619048	0	0.010091	0	0.010607	0.013779	0	0.011667	0.012699	0.0097654	0.01161	0.0096044	0.011422	0.011664	0.010732	0.012072	0.013168	0.012177	0.013592	0.015765	0.018266	0.017505	0.017818	0.018082	0.016803	0.016761	0.021527	0.019091	0.02101	0.019287	0.017851	0.017369	0.023244	0.018863	0.018285	0.021287	0.01629	0.017564	0.021019	0.024126	0.016336	lignins/CRAM-like structures	0.01472
C21H21N1O13	CHON	494.094	18	N1O13	12	1	0.619048	0.0039264	0.01073	0	0.012389	0.012933	0	0.015943	0.018925	0.017395	0.013558	0.01305	0.015579	0.013026	0.016342	0.014929	0.012374	0.011722	0.016249	0.019922	0.021494	0.020583	0.022378	0.025612	0.020983	0.020355	0.025056	0.023619	0.023845	0.017273	0.021222	0.021524	0.027615	0.020455	0.022195	0.021215	0.020371	0.017774	0.024822	0.023777	0.027304	lignins/CRAM-like structures	0.0177116
C21H23N1O13	CHON	496.11	24.5	N1O13	11	1.09524	0.619048	0.0054281	0.013901	0.012442	0.019788	0.014494	0	0.019105	0.017029	0.019387	0.015455	0.016476	0.015055	0.016443	0.015955	0.017201	0.017132	0.013734	0.017094	0.029058	0.018032	0.022438	0.020907	0.02077	0.019766	0.018672	0.026699	0.022062	0.024144	0.021275	0.018673	0.019026	0.022547	0.018793	0.023284	0.020671	0.018844	0.018097	0.023238	0.022956	0.028183	lignins/CRAM-like structures	0.0186064
C21H25N1O13	CHON	498.125	22.6	N1O13	10	1.19048	0.619048	0.0074648	0.012938	0	0	0.013071	0.016203	0.020114	0.016262	0.015295	0.013428	0.018599	0.01741	0.014391	0.021174	0.01723	0.015457	0.01166	0.015151	0	0.015758	0.021235	0.022141	0.021685	0.020696	0.015144	0.026922	0.022154	0.022553	0.017731	0.01491	0.018416	0.025553	0.015366	0.018697	0.016773	0.015047	0.016437	0.022002	0.02479	0.025211	lignins/CRAM-like structures	0.0166267
C21H27N1O13	CHON	500.141	15.4	N1O13	9	1.28571	0.619048	0	0.0091683	0	0.014647	0.0093945	0	0.016465	0.014698	0.015258	0.011021	0.01126	0.0096717	0.0091249	0.014469	0.013174	0.010797	0.011485	0.012318	0.022785	0.011424	0.016209	0.017032	0.015319	0.012308	0.011208	0.017076	0.015842	0.014668	0.010421	0.010232	0.011486	0.016776	0.011773	0.0127	0.0099709	0.0085085	0.0073705	0.012302	0.019474	0.020745	lignins/CRAM-like structures	0.0122145
C22H17N1O13	CHON	502.063	9.3	N1O13	15	0.772727	0.590909	0	0.0059709	0	0.0086642	0.011132	0	0.0071838	0.0083924	0.0066438	0.0065539	0.0069759	0.0075625	0.0076548	0.0085071	0.0067082	0.0076422	0.0079024	0.010674	0.010046	0.011845	0.010175	0.011487	0.012738	0.012151	0.009977	0.014008	0.012363	0.014416	0.015127	0.011752	0.01134	0.014991	0.013181	0.012842	0.013483	0.013116	0.013018	0.011715	0.01412	0.011985	lignins/CRAM-like structures	0.0098511
C21H29N1O13	CHON	502.157	6.4	N1O13	8	1.38095	0.619048	0	0.0044675	0.010337	0.01025	0.0071077	0	0.0074677	0.0087281	0.011903	0	0.0079909	0.0071384	0.0076917	0.010131	0.0066874	0.0067223	0.0041362	0.0074049	0.0138	0.0066942	0.010145	0.007332	0.0096965	0.0081703	0.0039853	0.011829	0.010023	0.011562	0.0082746	0.008261	0.0059114	0.01144	0.0075778	0.008169	0.0045831	0	0	0.0091059	0.011447	0.0093271	lignins/CRAM-like structures	0.00738745
C22H19N1O13	CHON	504.079	12.7	N1O13	14	0.863636	0.590909	0	0.0076198	0	0.010852	0.011607	0	0.014374	0.012089	0.0087721	0.0084464	0.013314	0.011819	0.00936	0.013559	0.012545	0.010019	0.010592	0.01224	0.01422	0.014876	0.017162	0.016007	0.014633	0.016083	0.013011	0.017349	0.016993	0.017901	0.013915	0.018515	0.014763	0.02004	0.018538	0.015368	0.015996	0.015302	0.016559	0.017243	0.018198	0.017202	lignins/CRAM-like structures	0.0131771
C21H31N1O13	CHON	504.173	4	N1O13	7	1.47619	0.619048	0.0038875	0.0031967	0	0.010131	0	0	0	0	0	0	0	0	0.0047273	0.0067888	0	0.0050041	0.0036747	0.0051285	0.0067808	0	0.0041152	0.0054364	0	0.0035559	0.0029278	0.0059487	0	0.0060146	0.0053003	0	0	0.0056374	0.0053017	0.0064415	0	0	0.0037575	0.0043984	0.0079449	0.0075051	lignins/CRAM-like structures	0.00309012
C22H21N1O13	CHON	506.094	13.7	N1O13	13	0.954545	0.590909	0	0.008088	0	0.012489	0.012528	0	0.016354	0.014555	0.013021	0.011927	0.010871	0.011078	0.012616	0.013496	0.014671	0.0122	0.011035	0.013101	0.02231	0.018377	0.020003	0.017077	0.018168	0.016824	0.015384	0.022472	0.016789	0.021647	0.022463	0.021082	0.015745	0.022504	0.017606	0.01989	0.020451	0.018997	0.018147	0.020207	0.021142	0.022461	lignins/CRAM-like structures	0.0154444
C22H23N1O13	CHON	508.11	15.2	N1O13	12	1.04545	0.590909	0.0046558	0.0088524	0	0.012399	0.012672	0	0.014198	0.014208	0.011195	0.012635	0.013403	0.012019	0.010197	0.01545	0.016338	0.012859	0.012051	0.015236	0.02415	0.016587	0.020124	0.020878	0.019983	0.017856	0.017744	0.020791	0.019674	0.019654	0.019984	0.017897	0.017799	0.025714	0.01909	0.017514	0.016286	0.014543	0.01768	0.021932	0.025832	0.024497	lignins/CRAM-like structures	0.0158644
C22H25N1O13	CHON	510.126	16.4	N1O13	11	1.13636	0.590909	0.0053813	0.0094754	0.014025	0.01373	0.011026	0.014522	0.021096	0.016603	0.01327	0.017398	0.013785	0.013855	0.014741	0.020182	0.014269	0.012895	0.013695	0.015055	0.023036	0.016401	0.018763	0.020368	0.020507	0.015626	0.014662	0.022386	0.017283	0.024461	0.016738	0.016404	0.017807	0.024185	0.015789	0.021215	0.017726	0.013249	0.016393	0.020265	0.025256	0.023562	lignins/CRAM-like structures	0.0169271
C22H27N1O13	CHON	512.141	13.9	N1O13	10	1.22727	0.590909	0.0062501	0.0082008	0	0.017702	0.012696	0.014773	0.012482	0.013142	0.011734	0.014013	0.010855	0.011695	0.01151	0.014381	0.011149	0.010628	0.0098137	0.012681	0.025772	0.013018	0.018292	0.016961	0.017506	0.017118	0.012121	0.01927	0.015829	0.017288	0.014226	0.011823	0.013869	0.01851	0.01008	0.015774	0.013006	0.013014	0.0123	0.015798	0.022222	0.023052	lignins/CRAM-like structures	0.0140139
C23H17N1O13	CHON	514.063	17.4	N1O13	16	0.73913	0.565217	0	0	0	0.0068528	0.0059781	0	0	0.0079725	0	0.005697	0	0.0075028	0.0056104	0.0057176	0.0067189	0.0071975	0.0041803	0.0093142	0.010263	0.011304	0.010896	0.01006	0.010201	0.010358	0.0078967	0.0069558	0.011851	0.0099074	0.010305	0.010915	0.0085421	0.01145	0.010339	0.0086367	0.010554	0.0075664	0.010866	0.012264	0.012809	0.0092331	lignins/CRAM-like structures	0.00739788
C22H29N1O13	CHON	514.157	9.3	N1O13	9	1.31818	0.590909	0.0049239	0.0057575	0	0	0.0063145	0	0.0095835	0.0077492	0.008215	0.0081993	0.0063468	0.009013	0.009541	0.015526	0.010164	0.0080513	0.0093466	0.0076504	0.020561	0.0089372	0.015507	0.013492	0.013036	0.013849	0.0073911	0.015758	0.012026	0.014203	0.009801	0.0088537	0.010626	0.010611	0.0072807	0.012008	0.0097428	0.0064307	0.0091104	0.011346	0.017058	0.015311	lignins/CRAM-like structures	0.00973304
C23H19N1O13	CHON	516.079	18.1	N1O13	15	0.826087	0.565217	0	0	0	0.009178	0.0065253	0	0.009836	0.0085142	0.0072565	0.009906	0	0.0094287	0.0070691	0.010897	0.010652	0.0072392	0.0082202	0.011574	0.012751	0.011698	0.015143	0.014949	0.012143	0.011968	0.011186	0.016299	0.010595	0.017183	0.014298	0.012003	0.01315	0.014413	0.013263	0.014357	0.013975	0.014502	0.01259	0.01253	0.016968	0.011954	lignins/CRAM-like structures	0.0103554
C22H31N1O13	CHON	516.173	6.7	N1O13	8	1.40909	0.590909	0.0049964	0	0	0.0089391	0.004604	0	0.0074754	0.0063673	0.0097859	0.0084533	0.0079076	0.0069268	0.0058137	0.010746	0.005527	0.0051041	0.0037732	0.0060262	0.011811	0.0051379	0.0089554	0.0070487	0.0081122	0.0054909	0.0041312	0.011262	0.0062006	0.011429	0.0076441	0	0.006165	0.0069688	0.0059953	0.0066054	0.0057082	0.0053819	0.005589	0.0075055	0.0076893	0.0095455	lignins/CRAM-like structures	0.00642057
C23H21N1O13	CHON	518.094	9.4	N1O13	14	0.913043	0.565217	0	0.0057774	0	0.01172	0.0078803	0	0.0090117	0.0084329	0.010966	0.0099322	0.0094408	0.008122	0.0076214	0.014694	0.0099089	0.01061	0.0074872	0.010346	0.013081	0.014572	0.013988	0.015679	0.013735	0.014245	0.01223	0.018601	0.015616	0.020303	0.017029	0.014449	0.015406	0.0182	0.017735	0.015079	0.017205	0.014208	0.016016	0.018258	0.0193	0.015974	lignins/CRAM-like structures	0.0123215
C23H23N1O13	CHON	520.11	11.7	N1O13	13	1	0.565217	0.0043447	0.0069108	0	0.011156	0.0055749	0	0.01089	0.012013	0.0086623	0.0085215	0.0087238	0.010422	0.0086421	0.01207	0.0084048	0.011274	0.0093798	0.01267	0.016545	0.015386	0.015608	0.020706	0.01592	0.017547	0.014405	0.019415	0.014984	0.018194	0.013864	0.014798	0.013557	0.018209	0.016012	0.016615	0.017305	0.014383	0.013946	0.017909	0.023594	0.024643	lignins/CRAM-like structures	0.0130801
C23H25N1O13	CHON	522.125	11.7	N1O13	12	1.08696	0.565217	0.0040998	0.0069498	0	0.011673	0.0070026	0.015102	0.010066	0.012056	0.0077206	0.0091553	0.011732	0.010527	0.011193	0.012733	0.011752	0.011048	0.01002	0.01155	0.01666	0.015895	0.018646	0.014157	0.016029	0.01734	0.01236	0.021636	0.01604	0.020373	0.015181	0.015563	0.017667	0.017597	0.01588	0.016879	0.013504	0.011458	0.011698	0.017272	0.023958	0.019445	lignins/CRAM-like structures	0.0134905
C23H27N1O13	CHON	524.141	9.7	N1O13	11	1.17391	0.565217	0	0.0058006	0	0.016701	0.006721	0.0099859	0.011797	0.0099817	0.011689	0.011223	0.010024	0.011885	0.010186	0.014319	0.010862	0.0091132	0.0097072	0.0099024	0.020862	0.011986	0.016141	0.018135	0.014343	0.012549	0.0098093	0.01652	0.014225	0.017813	0.01019	0.011638	0.014195	0.011831	0.010741	0.01301	0.0094541	0.0084625	0.010156	0.017869	0.021083	0.019854	lignins/CRAM-like structures	0.0120191
C24H17N1O13	CHON	526.063	12.5	N1O13	17	0.708333	0.541667	0	0	0	0	0.0042251	0	0	0.0044896	0.005322	0	0	0.004023	0	0	0.0050489	0	0.0041799	0.0064048	0.0065277	0.008279	0.0058464	0.0068558	0.0089901	0.0077079	0.004429	0.0082926	0.0069409	0.0089402	0.0050929	0.0072378	0.0062872	0.0074587	0	0.0068089	0.0081544	0.0077527	0.007108	0.0058171	0.0094659	0.0075805	lignins/CRAM-like structures	0.00463167
C23H29N1O13	CHON	526.157	12.5	N1O13	10	1.26087	0.565217	0.0041118	0.0071582	0	0.014232	0.0078158	0	0.011918	0.011225	0.0090079	0.010211	0.01093	0.010738	0.0086844	0.010853	0.010903	0.010272	0.0084297	0.0077018	0.018208	0.010623	0.012172	0.015039	0.010916	0.011683	0.0083524	0.014015	0.013511	0.01538	0.01233	0.0080099	0.0097922	0.013434	0.010324	0.011698	0.010035	0.0094352	0.0096952	0.015168	0.016984	0.019794	lignins/CRAM-like structures	0.0107698
C24H19N1O13	CHON	528.079	8.1	N1O13	16	0.791667	0.541667	0	0.005025	0	0.0062483	0.0046716	0	0	0	0	0.0078849	0	0.0069472	0.0040726	0.0059389	0.0056781	0.0049454	0.0057195	0.0085528	0.0090877	0.010772	0.0070881	0.010231	0	0.0074744	0.0076716	0.0079203	0.0082152	0.010624	0.010537	0.00923	0.0093049	0.011242	0.0099706	0.010429	0.010288	0.0071534	0.0075443	0.010822	0.014179	0.010141	lignins/CRAM-like structures	0.00664024
C23H31N1O13	CHON	528.173	7.7	N1O13	9	1.34783	0.565217	0.0050023	0.0048461	0	0.015061	0.0084365	0	0.0060919	0.005832	0	0.0071636	0	0.0068878	0.0078453	0.011188	0.0085728	0.0086064	0.0070036	0.0070023	0.014859	0.0084176	0.0099818	0.010012	0.0092837	0.010599	0.0051917	0.011803	0.0087381	0.011574	0.0081307	0.007118	0.0068242	0.0085482	0.0067232	0.008013	0.0074738	0.0053777	0.0071078	0.011324	0.011896	0	lignins/CRAM-like structures	0.0074634
C24H21N1O13	CHON	530.094	6.1	N1O13	15	0.875	0.541667	0	0.004088	0	0.0076688	0.005594	0	0.0084396	0.0048322	0.0066528	0.0088483	0.0057071	0.0076322	0.0061353	0.0089869	0.0095216	0.0045701	0.0078307	0.0079361	0.010738	0.010621	0.01287	0.011535	0.0092686	0.010389	0.0096721	0.013152	0.012691	0.011815	0.01192	0.012055	0.0082849	0.012475	0.011115	0.011954	0.013222	0.0099261	0.010625	0.013919	0.014468	0.01464	lignins/CRAM-like structures	0.00904499
C23H33N1O13	CHON	530.188	11	N1O13	8	1.43478	0.565217	0	0	0	0	0.0053836	0	0.0081049	0	0.0060265	0.0070487	0.0080546	0.0055081	0.0041831	0.0050302	0	0.0052845	0.003871	0.0052024	0	0	0.0082468	0.0041713	0.0055225	0.0044847	0.0032209	0.0072756	0	0.0087767	0.0065513	0.0035539	0.0035705	0.0052969	0.0035083	0.0061917	0.0043759	0.003598	0.0035172	0.0045452	0.0055876	0.0076247	lignins/CRAM-like structures	0.00408293
C24H23N1O13	CHON	532.11	18.3	N1O13	14	0.958333	0.541667	0	0	0	0	0.0063004	0	0.011616	0.0087718	0.010236	0.0044628	0.0091663	0.0091845	0.0059641	0.009893	0.0083859	0.0081714	0.00586	0.0085606	0.012736	0.011533	0.015906	0.016704	0.013113	0.011402	0.0075985	0.013556	0.01322	0.015102	0.013244	0.0095377	0.013089	0.014427	0.012507	0.012704	0.012375	0.0095171	0.0097213	0.012823	0.01809	0.015953	lignins/CRAM-like structures	0.00978578
C24H27N1O13	CHON	536.141	20.2	N1O13	12	1.125	0.541667	0	0	0	0.0079836	0.0071243	0	0.0097267	0.010432	0	0.0069265	0.0063341	0.0085262	0.0086587	0.011227	0.0079476	0.01123	0.0069973	0.011013	0.017004	0.012393	0.014267	0.014092	0.013364	0.011809	0.0092059	0.018024	0.015188	0.012944	0.0081653	0.0080673	0.012117	0.015081	0.011761	0.015288	0.010788	0.0089601	0.010474	0.014719	0.015963	0.018856	lignins/CRAM-like structures	0.0100664
C24H29N1O13	CHON	538.157	4.7	N1O13	11	1.20833	0.541667	0.0049018	0.0033292	0	0.0074673	0.0056431	0	0.011348	0.0098095	0.009457	0.0097643	0.0088934	0.010992	0.0090596	0.012606	0.0093631	0.0083604	0.0085049	0.01182	0.019022	0.008796	0.012741	0.011446	0.010731	0.011429	0.0061952	0.014325	0.013153	0.012905	0.011952	0.009137	0.0096798	0.013126	0.0098997	0.011642	0.010657	0.007916	0.0085783	0.011503	0.015712	0.016273	lignins/CRAM-like structures	0.00995347
C25H19N1O13	CHON	540.078	7.2	N1O13	17	0.76	0.52	0	0	0	0	0	0	0	0.0067948	0	0	0	0.0047209	0.0038343	0	0	0	0.0034609	0.0051701	0	0.0052567	0.0058282	0.0077656	0.0054542	0.006917	0.0041488	0	0.0059162	0.0062174	0.0065645	0.004908	0.0074962	0	0.0073725	0.0062067	0.0065015	0.0076398	0.0062553	0.0095276	0.010281	0.006812	lignins/CRAM-like structures	0.00377626
C24H31N1O13	CHON	540.172	10.6	N1O13	10	1.29167	0.541667	0	0.0061418	0	0.01257	0.007238	0	0.01329	0.0048939	0.0061319	0.0083024	0.0086867	0.0085756	0.0087899	0.011616	0.011015	0.00808	0.0059593	0.0077403	0.014608	0.00577	0.0099077	0.01102	0.0090526	0.0099794	0.0044976	0.011203	0.011414	0.0095114	0.006122	0.006451	0.0087209	0.0089215	0.0069321	0.0079011	0.0051384	0.0080642	0.0070111	0.0084139	0.011883	0.015172	lignins/CRAM-like structures	0.00816814
C25H21N1O13	CHON	542.094	4.1	N1O13	16	0.84	0.52	0	0.0030507	0	0.0094673	0.0051078	0	0	0.0081266	0.0051939	0.0067733	0	0.0049188	0.0048207	0.010074	0.0066557	0.0058985	0.0073532	0.0065919	0.01126	0.0064064	0.0074256	0.0069546	0.006713	0.0084249	0.0072318	0.010276	0.010861	0.0084793	0.0077679	0.0094682	0.0076885	0.010658	0.01041	0.0096456	0.0070178	0.0066565	0.0069094	0.009387	0.012324	0.0095135	lignins/CRAM-like structures	0.00688779
C24H33N1O13	CHON	542.188	10.2	N1O13	9	1.375	0.541667	0	0.0059575	0	0.0065155	0.0061167	0	0.010115	0.0040065	0.0075359	0.0057183	0.0057088	0.0061864	0.0047475	0.0080834	0.0062573	0.0052669	0.0049967	0.0040557	0.0098565	0.0046093	0.0072927	0.0057994	0.007768	0.0063983	0.0055644	0.0073959	0.0056815	0.0088548	0.0075794	0.0041723	0.0048297	0.0086922	0.0050923	0.0074054	0.0036718	0.0053456	0.0049247	0.0099297	0.0084128	0.012994	lignins/CRAM-like structures	0.00608847
C24H35N1O13	CHON	544.204	4.5	N1O13	8	1.45833	0.541667	0.0041045	0	0	0.010609	0	0	0	0	0	0.0044799	0	0.0043697	0.0053135	0.0071411	0.0046509	0.0040615	0	0	0.0057979	0	0.0041138	0	0	0.003329	0	0.0065307	0.0056174	0.005862	0	0	0	0.003711	0	0.0036455	0	0	0	0.0039074	0.0083757	0.0054601	lignins/CRAM-like structures	0.00252701
C25H25N1O13	CHON	546.125	13.9	N1O13	14	1	0.52	0	0	0	0.0094044	0.004782	0	0.0065676	0.0050182	0.0091976	0.0061986	0.0077262	0.006815	0.0058403	0	0.0098254	0.007665	0.0060191	0.0070471	0.010678	0.0088226	0.010659	0.010667	0.012041	0.011582	0.0074907	0.012756	0.013722	0.011058	0.0097132	0.010442	0.011203	0.010408	0.010389	0.011048	0.01121	0.0098736	0.0080765	0.010516	0.014551	0.014104	lignins/CRAM-like structures	0.00832793
C25H27N1O13	CHON	548.141	10.9	N1O13	13	1.08	0.52	0	0	0	0.0098659	0.0036647	0	0.0091666	0.0069008	0	0.0076084	0	0.0076622	0	0.010782	0.010377	0.0068566	0	0.0092018	0.010003	0.0071751	0.01145	0.011508	0.01239	0.01003	0.0071091	0.010415	0.011311	0.011927	0.0094128	0.0082201	0.011177	0.0092122	0	0.010042	0.0082401	0.0074752	0.0081281	0.010648	0.015881	0.016057	lignins/CRAM-like structures	0.00749744
C25H29N1O13	CHON	550.157	10.5	N1O13	12	1.16	0.52	0	0	0	0.010245	0.0055977	0	0.0083618	0.0065361	0.0080411	0.0076169	0.0078632	0.0060551	0.0060139	0.0080325	0.0072169	0.0060319	0.006597	0.0085977	0.009178	0.0069617	0.010531	0.010896	0.010452	0.0079651	0.0057898	0.01154	0.0093105	0.011136	0.009543	0.0071952	0.010763	0.013278	0.010769	0.0087659	0.0077451	0.0095701	0.0076846	0.011001	0.016702	0.01361	lignins/CRAM-like structures	0.00807985
C26H19N1O13	CHON	552.079	5.8	N1O13	18	0.730769	0.5	0	0	0	0	0	0	0	0	0	0.0048261	0	0	0	0	0	0	0	0	0	0.0044282	0	0	0.0044622	0.0038332	0	0.0056858	0.003894	0.0047502	0.0045935	0.0040658	0.0048733	0.0042334	0	0.0036495	0	0.0046948	0.003446	0.004998	0.0058368	0.0051711	lignins/CRAM-like structures	0.00193605
C25H31N1O13	CHON	552.172	6.1	N1O13	11	1.24	0.52	0	0.0039892	0	0.011935	0.0079339	0	0.0065454	0.0066434	0.0080942	0.011389	0.01149	0.0079549	0.0056678	0.011332	0.0083012	0.0086696	0.0079578	0.0081446	0.012071	0.0069923	0.0085592	0.0087151	0.010339	0.011036	0.0066721	0.010672	0.0086623	0.011716	0.010065	0.0072569	0.0071252	0.011392	0.0070388	0.0087419	0.0065105	0.0074718	0.0073607	0.0096613	0.016626	0.016679	lignins/CRAM-like structures	0.0084353
C26H21N1O13	CHON	554.094	8.3	N1O13	17	0.807692	0.5	0	0	0	0	0.0047748	0	0	0	0	0	0	0	0	0.0052428	0	0	0.0031491	0	0.005425	0	0.0064175	0	0.0068725	0.0047957	0.0032381	0.0054319	0.0054862	0.0087008	0.0048571	0.0043699	0.005412	0.0076015	0	0.0043138	0	0.0057416	0.0046173	0.0087932	0.0095764	0.0060711	lignins/CRAM-like structures	0.00302221
C26H23N1O13	CHON	556.11	7.4	N1O13	16	0.884615	0.5	0	0	0	0	0	0	0	0.0053848	0	0.0052923	0	0.0056766	0.0032044	0.007264	0.0065765	0.0034296	0.0046276	0.0056923	0.0068423	0.0052145	0.007447	0.0074893	0.0065902	0.0048438	0.0045915	0.0088256	0.0064716	0.010652	0.0054536	0.0071754	0.0082689	0.0079264	0.0066157	0.0079492	0.005697	0.0078853	0.0073053	0.010881	0.012228	0.010441	lignins/CRAM-like structures	0.00534857
C25H35N1O13	CHON	556.204	5.4	N1O13	9	1.4	0.52	0	0	0	0.0082941	0.0062766	0	0	0.0054909	0	0.0069039	0.0069504	0.004377	0.0040331	0.0065501	0.0054833	0.0035883	0.0049386	0	0.0065506	0.0041305	0.0065746	0.0079158	0.006327	0.0053783	0	0.0075156	0.0048714	0.0057543	0	0.0039269	0.0035844	0.0044441	0.0039012	0.0043538	0.0037413	0	0.0047938	0	0	0.006174	lignins/CRAM-like structures	0.0038206
C26H25N1O13	CHON	558.126	9	N1O13	15	0.961538	0.5	0	0	0	0	0.0035812	0	0.0068329	0.0068665	0	0.0068861	0	0.0064572	0.0052101	0.00483	0	0.004409	0.0038985	0.004979	0	0.0060655	0.0072157	0.01128	0.0089024	0.00705	0.0056175	0	0.0065853	0.0079594	0.0084225	0.0058663	0.0068402	0.0095329	0.0060533	0.0080225	0.0078881	0.0087703	0.0085375	0.0075112	0.010856	0.0137	lignins/CRAM-like structures	0.00541568
C26H27N1O13	CHON	560.141	11.8	N1O13	14	1.03846	0.5	0	0	0	0	0	0	0	0.0049148	0	0.0056301	0	0.0081801	0.0063151	0.0049131	0.0056969	0.007536	0.0033969	0.0060931	0.010377	0.0075644	0.0096592	0.0066449	0.0082269	0.0074657	0.0041532	0.0058918	0.0061215	0.0067775	0.0050877	0.0075406	0.0087936	0.010949	0.0068911	0.0058927	0.0070544	0.0074506	0.0062037	0.0099676	0.0086384	0.009133	lignins/CRAM-like structures	0.00547901
C26H29N1O13	CHON	562.157	13.5	N1O13	13	1.11538	0.5	0	0	0	0	0	0	0.0057734	0.0059566	0.0060459	0	0	0.0060047	0	0.0055336	0.0061367	0	0	0.0051897	0.0093536	0.0084908	0.0088769	0.007129	0.0092792	0.0080198	0.0059524	0.0080294	0.0074864	0.0089092	0.0065111	0.0068258	0.0073936	0.0082917	0.0080304	0.0091957	0.0059982	0.0062274	0.0063869	0.0093546	0.010023	0.013477	lignins/CRAM-like structures	0.00549707
C27H19N1O13	CHON	564.078	4.1	N1O13	19	0.703704	0.481481	0	0	0	0	0	0	0	0	0	0	0	0	0	0	0	0	0	0	0	0	0	0	0	0	0	0	0.0035363	0	0	0	0	0	0	0	0	0	0	0.0037243	0.0053275	0	lignins/CRAM-like structures	0.000314702
C26H31N1O13	CHON	564.173	10.6	N1O13	12	1.19231	0.5	0	0	0	0.0090539	0.004746	0	0	0.0048772	0	0.0049616	0.005379	0	0.004762	0.0057541	0.006136	0.0065333	0.0051123	0.0058648	0.0072476	0.0069456	0.0061286	0.010529	0.0062388	0.0088409	0.0049482	0.0088123	0.0093058	0.0084033	0.0073558	0.0048761	0.0056443	0.0092296	0.0056769	0.0059604	0.005135	0.0055943	0.0058864	0.0087661	0.011983	0.014062	lignins/CRAM-like structures	0.00576875
C27H21N1O13	CHON	566.094	7.2	N1O13	18	0.777778	0.481481	0	0	0	0	0	0	0	0	0	0	0	0	0	0	0	0	0	0.0051131	0	0.0051157	0	0.0049939	0.0059081	0	0	0.0044335	0.0062428	0	0	0	0.003813	0	0	0.0042305	0	0	0	0.0053756	0.0065082	0.0053355	lignins/CRAM-like structures	0.00142675
C26H33N1O13	CHON	566.188	6.4	N1O13	11	1.26923	0.5	0	0.0040742	0	0	0	0	0.0067474	0.0063817	0.0062209	0.0062531	0.0063528	0.0069921	0	0.0074399	0.0050533	0.0053548	0.0038211	0.0049206	0.011354	0.0048039	0.0083113	0.0081706	0.0090016	0.0065211	0.0041709	0.0067136	0.0082315	0.010335	0	0.0050832	0.0047017	0.0069554	0.0047919	0.0080891	0.0059054	0.0044273	0.0063668	0.0057103	0.011995	0.011217	lignins/CRAM-like structures	0.00556171
C27H25N1O13	CHON	570.125	9	N1O13	16	0.925926	0.481481	0	0	0	0	0	0	0	0	0	0.0041048	0	0	0.0038895	0	0	0	0.0034069	0	0	0	0.0066723	0.0067538	0.006094	0.0050978	0.0046964	0.0070434	0.0060739	0.0071896	0	0.0030402	0.0054819	0	0.0055314	0.0053872	0.0050452	0.0060534	0.0034132	0.0069979	0.0082084	0.0088284	lignins/CRAM-like structures	0.00297524
C28H21N1O13	CHON	578.093	5.1	N1O13	19	0.75	0.464286	0	0	0	0	0	0	0	0	0	0	0	0	0	0	0	0	0	0	0	0	0	0	0	0	0	0	0	0	0	0	0	0	0	0	0	0	0	0.0042227	0	0	lignins/CRAM-like structures	0.000105568
C27H33N1O13	CHON	578.188	5.8	N1O13	12	1.22222	0.481481	0	0	0	0	0	0	0	0.0044183	0	0.0052511	0	0.0053148	0.0048501	0	0.0042393	0	0.0037117	0.005109	0	0.0043051	0.0055106	0.0060739	0.0059367	0.0075634	0.0039673	0.0072807	0.0075011	0.0062258	0.0050616	0	0.0054684	0.0080011	0.0045506	0.004632	0.0040851	0.0043145	0	0.0072813	0.0083895	0.0081703	lignins/CRAM-like structures	0.00368033
C28H23N1O13	CHON	580.11	6.9	N1O13	18	0.821429	0.464286	0	0	0	0	0	0	0	0	0	0	0	0	0	0	0	0	0	0	0	0	0	0	0.005057	0.0037384	0	0	0	0	0	0.0037769	0.0034339	0	0	0.0038798	0.0046484	0	0	0	0.0051258	0	lignins/CRAM-like structures	0.000741505
C27H35N1O13	CHON	580.204	7.8	N1O13	11	1.2963	0.481481	0	0	0	0	0	0	0	0.0038594	0	0.0046182	0.0062915	0.0054899	0.0053629	0.0089672	0.004578	0	0.0035598	0.0036823	0.0084295	0.0053328	0.0087564	0	0.0075409	0.0040877	0.0041286	0.0078426	0.0057331	0.0062532	0.0042162	0.0043911	0.0048305	0.0057632	0.0051993	0.00547	0	0	0.0046575	0	0.0069982	0.010993	lignins/CRAM-like structures	0.00392582
C28H25N1O13	CHON	582.125	7.9	N1O13	17	0.892857	0.464286	0	0	0	0	0	0	0	0	0	0	0	0	0	0	0.0041953	0	0.0032965	0	0.0062707	0.005356	0.005083	0.0043541	0.0038819	0.0065315	0	0.0043052	0.003739	0.0049159	0	0	0.0039745	0	0.0037805	0.0034258	0.0042737	0.0042482	0	0.0064705	0	0	lignins/CRAM-like structures	0.00195256
C27H37N1O13	CHON	582.219	7.2	N1O13	10	1.37037	0.481481	0	0	0	0	0	0	0	0.003695	0	0	0	0.0051754	0	0.0056844	0.0047586	0	0	0.0052931	0.006451	0	0.0055225	0	0.0038782	0.0053638	0	0.008443	0.0050665	0.0054136	0.0043805	0.0031115	0.0035002	0.0053603	0	0.0043018	0.0041352	0.0029781	0.0030342	0	0.0075544	0.0079536	lignins/CRAM-like structures	0.00277637
C28H27N1O13	CHON	584.141	5.1	N1O13	16	0.964286	0.464286	0	0	0	0	0.0040805	0	0	0	0	0	0	0	0.003222	0.0049309	0	0.0041819	0	0.0039502	0	0.0039134	0	0.0060565	0.0053674	0.0037366	0	0.0045195	0.0035817	0.0073494	0	0.0046203	0.0037389	0.0042352	0	0.0049136	0	0.0033632	0.0047921	0.0080239	0.0079378	0	lignins/CRAM-like structures	0.00241287
C27H39N1O13	CHON	584.235	5.6	N1O13	9	1.44444	0.481481	0	0	0	0	0	0	0	0	0	0	0	0	0.0038868	0	0	0.0039943	0	0.0039806	0	0	0.0045965	0.0042038	0	0	0.0032248	0	0	0	0	0	0.0037079	0.0045764	0.0032458	0	0	0.0037254	0	0	0.006678	0	lignins/CRAM-like structures	0.00114551
C28H29N1O13	CHON	586.157	6.3	N1O13	15	1.03571	0.464286	0	0	0	0	0.0054586	0	0	0.003921	0	0	0	0.0036821	0.0041491	0	0	0.0035532	0.0041398	0	0.0065234	0	0	0.0049419	0.0052519	0	0.0033958	0.0054107	0.0041929	0.0058581	0.0041484	0.0038706	0.0041248	0.0078393	0	0.0044564	0.0047723	0	0.0049924	0.0056697	0.0062598	0.0065843	lignins/CRAM-like structures	0.00282991
C28H33N1O13	CHON	590.188	4.3	N1O13	13	1.17857	0.464286	0	0	0	0	0	0	0	0	0	0	0	0	0	0.0070516	0.0049825	0	0	0.003861	0	0.0035181	0	0.0076168	0	0.004274	0.00524	0.0070693	0.0057365	0	0.0038661	0.0046189	0.0036542	0.0048688	0.0040236	0.0044896	0.0039862	0	0.0030666	0.0043848	0.0081487	0.0061368	lignins/CRAM-like structures	0.00251485
C29H25N1O13	CHON	594.125	5.5	N1O13	18	0.862069	0.448276	0	0	0	0	0	0	0	0	0	0	0	0	0	0	0	0	0	0	0	0	0	0.0044164	0.0052637	0	0	0.0040486	0	0	0	0	0.0036489	0	0	0	0	0	0	0	0.0089615	0	lignins/CRAM-like structures	0.000658478
C28H37N1O13	CHON	594.219	7.5	N1O13	11	1.32143	0.464286	0	0	0	0	0	0	0	0	0	0.0042648	0	0.0040961	0	0.0056692	0	0.0048446	0.0039313	0	0	0	0.0055938	0.0068057	0.0063881	0.0056219	0.0027013	0.0073845	0.0063808	0.0064554	0	0.0040002	0.0047907	0.0047568	0	0.0041717	0	0	0	0.0048032	0.0059345	0.0097426	lignins/CRAM-like structures	0.00270843
C28H39N1O13	CHON	596.235	6.7	N1O13	10	1.39286	0.464286	0	0	0	0	0	0	0	0.0042719	0	0	0	0	0	0	0.0038747	0	0	0	0	0	0.0051512	0	0.0043674	0.003871	0	0.0049815	0	0.0043499	0	0	0.0029625	0	0	0.0036876	0	0.0033	0	0.0035284	0.0066748	0.0059078	lignins/CRAM-like structures	0.00142322
C29H29N1O13	CHON	598.156	4.9	N1O13	16	1	0.448276	0	0	0	0	0	0	0	0	0	0	0	0	0	0	0	0	0	0	0.0055063	0	0	0	0.0038524	0	0.0036931	0	0.0049099	0	0	0.0037429	0.0038738	0	0	0.0036886	0	0.0040652	0	0.005255	0.0052164	0	lignins/CRAM-like structures	0.00109509
C29H31N1O13	CHON	600.172	8.4	N1O13	15	1.06897	0.448276	0	0	0	0	0	0	0	0	0	0	0	0	0	0	0	0	0.0034815	0	0	0	0.0061168	0	0	0.0052349	0	0	0	0	0	0.004671	0.0051241	0.0051975	0.0050956	0.0045211	0	0.0040715	0	0.0048419	0.0060609	0	lignins/CRAM-like structures	0.00136042
C29H33N1O13	CHON	602.187	4.3	N1O13	14	1.13793	0.448276	0	0	0	0	0	0	0	0	0	0	0	0	0	0	0	0.0036808	0.0033628	0	0	0.0034404	0.0044709	0.0054681	0.0057222	0	0	0.0042605	0.0045477	0.0056502	0	0	0.0043551	0.0044687	0.0039065	0.0051325	0	0.0033149	0	0.0044163	0.0076396	0.0058091	lignins/CRAM-like structures	0.00199116
C29H37N1O13	CHON	606.22	5.3	N1O13	12	1.27586	0.448276	0	0	0	0	0	0	0	0	0	0	0	0	0	0.0051966	0.0041189	0.003364	0	0	0	0	0	0	0	0	0	0	0.0040158	0.0038952	0.0041371	0	0.0035303	0.004302	0.0035809	0.0048983	0	0	0	0.0042425	0.0070502	0.0060974	lignins/CRAM-like structures	0.00146073
C29H39N1O13	CHON	608.235	5.7	N1O13	11	1.34483	0.448276	0	0	0	0	0	0	0	0	0	0	0	0	0	0	0.0038637	0	0	0.003289	0.005558	0	0.0045118	0.0058406	0.0038752	0	0	0.005309	0.0042333	0	0	0	0	0	0	0.0038366	0	0.0031221	0	0	0.0053164	0.0054666	lignins/CRAM-like structures	0.00135556
C30H29N1O13	CHON	610.157	5.8	N1O13	17	0.966667	0.433333	0	0	0	0	0	0	0	0	0	0	0	0	0	0	0	0	0	0	0	0	0	0	0	0	0	0	0	0	0	0	0	0	0	0	0	0	0	0	0.0056799	0	lignins/CRAM-like structures	0.000141997
C29H41N1O13	CHON	610.251	6.4	N1O13	10	1.41379	0.448276	0	0	0	0	0	0	0	0	0	0	0	0	0	0	0	0	0.0033417	0	0	0	0	0	0	0	0	0	0	0	0	0.0038276	0.0039195	0	0	0.0038359	0	0	0	0	0	0	lignins/CRAM-like structures	0.000373117
C30H31N1O13	CHON	612.173	4.4	N1O13	16	1.03333	0.433333	0	0	0	0	0	0	0	0	0	0	0	0	0	0	0	0	0.0030931	0	0	0	0.0038031	0	0	0	0	0	0.0036476	0	0	0	0	0	0	0	0	0	0	0	0	0.0060861	lignins/CRAM-like structures	0.000415748
C30H33N1O13	CHON	614.187	5.6	N1O13	15	1.1	0.433333	0	0	0	0	0	0	0	0	0	0	0	0	0	0	0	0.0033416	0	0	0	0	0.0044391	0.0039509	0	0	0	0	0	0	0	0	0	0.0034497	0.0030252	0.0033105	0	0.0031265	0	0	0	0.0051142	lignins/CRAM-like structures	0.000743942
C30H35N1O13	CHON	616.204	5.2	N1O13	14	1.16667	0.433333	0	0	0	0	0	0	0	0	0	0	0	0	0	0	0	0	0	0	0	0	0	0	0.0039148	0	0	0	0	0	0	0	0.0036429	0	0	0	0	0	0	0.0037145	0	0.0056345	lignins/CRAM-like structures	0.000422668
C30H37N1O13	CHON	618.219	4.1	N1O13	13	1.23333	0.433333	0	0	0	0	0	0	0	0	0	0	0	0	0	0	0.0032536	0.003389	0	0	0	0.0033244	0	0	0.0035926	0	0	0	0.0036438	0	0	0.0030416	0.0028729	0.0043433	0	0.004075	0	0	0	0	0.0060001	0	lignins/CRAM-like structures	0.000938407
C30H39N1O13	CHON	620.235	6.5	N1O13	12	1.3	0.433333	0	0	0	0	0	0	0	0	0	0	0	0	0	0	0	0	0	0	0.0068105	0	0	0	0.0045682	0	0	0	0.0038414	0	0	0	0.0039667	0	0.0034822	0.0034572	0	0	0	0	0	0	lignins/CRAM-like structures	0.000653155
C30H41N1O13	CHON	622.25	4.5	N1O13	11	1.36667	0.433333	0	0	0	0	0	0	0	0	0	0	0	0	0	0.0047687	0.0033655	0.0032311	0	0	0	0	0	0	0	0	0	0.0039751	0.0033634	0	0	0	0	0.0037516	0	0	0	0	0	0	0	0	lignins/CRAM-like structures	0.000561385
C30H43N1O13	CHON	624.266	5	N1O13	10	1.43333	0.433333	0	0	0	0	0	0	0	0	0	0	0	0	0	0	0	0	0	0	0	0	0	0	0	0	0	0	0.0038209	0	0	0	0	0	0	0	0	0	0	0	0	0	lignins/CRAM-like structures	9.55225e-05
C31H37N1O13	CHON	630.219	6	N1O13	14	1.19355	0.419355	0	0	0	0	0	0	0	0	0	0	0	0	0	0	0	0	0	0	0	0	0	0	0	0	0	0	0	0	0	0	0.0036441	0	0.0028581	0	0	0	0	0	0	0.0052144	lignins/CRAM-like structures	0.000292915
C31H39N1O13	CHON	632.235	4.7	N1O13	13	1.25806	0.419355	0	0	0	0	0	0	0	0	0	0	0	0	0	0	0	0	0	0	0.005507	0	0	0	0	0	0	0	0	0	0	0	0	0	0	0.0031903	0	0	0	0	0.005822	0.0056374	lignins/CRAM-like structures	0.000503917
C32H45N1O13	CHON	650.282	5.6	N1O13	11	1.40625	0.40625	0	0	0	0	0	0	0	0	0	0	0	0	0	0	0	0	0	0	0.0068062	0	0	0	0	0	0	0	0	0	0	0	0.0034111	0	0	0	0	0	0	0	0	0	lignins/CRAM-like structures	0.000255432
C16H25N1O13	CHON	438.125	18.1	N1O13	5	1.5625	0.8125	0.010068	0.011195	0	0.015303	0.014051	0	0.015835	0	0.014635	0.010161	0	0	0.014815	0.01281	0	0.016303	0.012044	0.010305	0.014349	0.0095425	0.011385	0.0092157	0.0089001	0.0073254	0.007796	0.0092684	0.0062543	0.0088517	0.0081155	0.0083435	0.0070557	0	0.0065903	0.0049238	0.0080225	0.013324	0.0094286	0.0086828	0.00863	0.010858	carbohydrates	0.0086097
C17H27N1O13	CHON	452.141	31.9	N1O13	5	1.58824	0.764706	0.017562	0.018767	0	0.017571	0.018134	0	0.023289	0.017391	0.02901	0.021719	0	0	0.017941	0.017769	0	0.01764	0.016515	0.017507	0.020963	0.014887	0.015987	0.010624	0.0092769	0.0088174	0.0093024	0.0092922	0.0097609	0.012847	0.010939	0.0095686	0.012425	0	0.0068395	0.0095928	0.011098	0.013967	0.010865	0.0091825	0	0.014764	carbohydrates	0.0120454
C17H29N1O13	CHON	454.157	13.2	N1O13	4	1.70588	0.764706	0.0062453	0.0083842	0	0.011201	0.0091827	0	0	0	0	0	0	0	0	0.0082324	0	0	0.0083835	0.006916	0.0082302	0.0077791	0.0079631	0.0082067	0	0.0041777	0.0046598	0.007414	0.005824	0	0	0.0057872	0	0	0	0.0040069	0.0047378	0.0055305	0.005719	0	0.0097592	0.0077335	carbohydrates	0.00390184
C18H29N1O13	CHON	466.157	16.7	N1O13	5	1.61111	0.722222	0.010055	0.010253	0	0.018729	0.013903	0	0.017415	0	0	0.017756	0	0	0	0.01984	0	0.016558	0.0099598	0.010674	0.017308	0.0080523	0.014791	0.0086971	0.0076627	0.0081597	0.005978	0.0095699	0.010073	0	0.0082652	0.0070686	0.0088123	0	0.0055931	0.008025	0.007689	0.0081197	0.008144	0.010245	0.011695	0.0124	carbohydrates	0.00828729
C18H31N1O13	CHON	468.172	10.6	N1O13	4	1.72222	0.722222	0.0074828	0.0069294	0	0.010385	0.0067595	0	0	0	0	0	0	0	0	0	0	0	0.0068231	0.005544	0.010818	0	0.0067109	0.0055923	0.0051312	0.0052201	0	0.0050155	0	0	0.007018	0.0044558	0.0047434	0	0	0.0056214	0.0040346	0.0061327	0.0052659	0	0	0.0062746	carbohydrates	0.00314896
C19H29N1O13	CHON	478.157	5.7	N1O13	6	1.52632	0.684211	0.0037883	0.004216	0	0.013582	0.0058805	0	0	0	0	0	0	0	0	0.010636	0	0	0.0078209	0.0081305	0.010281	0.0046854	0.005541	0.0061491	0.0053304	0.0058583	0.0060081	0.0085336	0	0	0.0056981	0	0.0037356	0	0.004463	0	0	0.0063894	0.0043507	0	0.0075932	0	carbohydrates	0.00346678
C19H31N1O13	CHON	480.172	14.5	N1O13	5	1.63158	0.684211	0.004927	0.0089192	0	0.010396	0.0071102	0	0	0	0	0	0	0	0	0.0096823	0	0.0082555	0.0050567	0.0050387	0.010465	0	0.0057367	0.0057566	0.0045907	0	0.0034543	0	0.0045864	0	0	0	0.004461	0	0	0	0.0035307	0.0049649	0.0056526	0	0	0.010447	carbohydrates	0.00307579
C19H33N1O13	CHON	482.188	6.7	N1O13	4	1.73684	0.684211	0.003899	0.0047083	0	0	0	0	0	0	0	0	0	0	0	0	0	0	0	0	0	0.0062817	0	0	0	0.0035472	0	0	0.0043167	0	0	0	0	0	0	0	0	0.004029	0	0	0	0.0056013	carbohydrates	0.00080958
C20H9N1O13	CHON	470	4.1	N1O13	17	0.45	0.65	0	0	0	0	0	0	0	0	0	0	0	0	0	0	0	0	0	0	0	0	0	0	0	0	0	0	0	0	0	0	0	0	0	0	0	0.0032433	0	0	0	0	aromatic structures	8.10825e-05
C20H13N1O13	CHON	474.032	10.4	N1O13	15	0.65	0.65	0	0	0	0	0.0060232	0	0	0	0	0	0	0.0065097	0.0046205	0	0.0068958	0.0052138	0	0.0061221	0	0.0077824	0.0050952	0.0078914	0.0078696	0.0068443	0.0081091	0.0070437	0.0063746	0.0081317	0.0097469	0.0076744	0.0049245	0.010741	0.0064827	0.0046359	0.0073387	0.0086735	0.0065308	0.0071444	0.0070084	0.0062496	aromatic structures	0.00469195
C21H13N1O13	CHON	486.031	9.2	N1O13	16	0.619048	0.619048	0	0	0	0	0.0050369	0	0	0.0065597	0.0057845	0.004411	0	0	0.0036587	0	0	0.0040071	0	0.0053352	0	0.00689	0.0053774	0.0046087	0.0058095	0.0038752	0.004801	0.0053053	0.008249	0.004836	0.0072298	0.0082339	0.0068282	0.0082265	0.007901	0.00446	0.0092476	0.0066172	0.0054951	0.007156	0.0060925	0.0063547	aromatic structures	0.00420969
C22H9N1O13	CHON	494	4.9	N1O13	19	0.409091	0.590909	0	0	0	0	0	0	0	0	0	0	0	0	0	0	0	0	0	0	0	0	0	0	0	0	0	0	0.004469	0	0	0	0	0	0	0	0	0	0	0	0	0	aromatic structures	0.000111725
C22H13N1O13	CHON	498.032	6.8	N1O13	17	0.590909	0.590909	0	0	0	0	0.0048731	0	0	0	0	0	0.0055691	0	0	0	0	0	0	0.0042508	0	0.0053776	0	0	0.0071872	0.0047782	0.0069414	0.0055608	0.006534	0.0047061	0.0065438	0.0071755	0.0049805	0	0	0	0.0067776	0.0072669	0.0069418	0.007436	0.0057625	0	aromatic structures	0.00271657
C22H15N1O13	CHON	500.047	4.8	N1O13	16	0.681818	0.590909	0	0.0036246	0	0	0.0045603	0	0	0.0081783	0.0065085	0.0060362	0	0.0059595	0.0053687	0.0067614	0.0060943	0.0053364	0.0051248	0.0068236	0	0.0063223	0	0	0.0081172	0.0069496	0.007977	0.0097064	0.0075034	0.0079782	0.0079907	0.010056	0.0069992	0.010122	0.012421	0.0066389	0.0090471	0.011838	0.010076	0.010992	0.010257	0.0092277	aromatic structures	0.00601491
C23H15N1O13	CHON	512.047	9.8	N1O13	17	0.652174	0.565217	0	0	0	0.0074351	0	0	0	0	0	0	0	0.0046484	0.0044603	0	0.0057486	0	0	0.0042157	0.0064418	0.0070434	0	0.0053759	0.0078849	0.0060538	0.0056914	0.0091478	0.007244	0.0065423	0.0070878	0.0068979	0.0077215	0.0076633	0	0.0068991	0.008084	0.0080483	0.0078387	0.0061006	0.013534	0.0084276	aromatic structures	0.0044059
C24H13N1O13	CHON	522.031	4.6	N1O13	19	0.541667	0.541667	0	0	0	0	0	0	0	0	0	0	0	0	0	0	0	0	0	0	0	0	0	0	0	0	0.0030762	0	0	0	0	0	0	0	0	0	0	0	0	0	0	0	aromatic structures	7.6905e-05
C24H15N1O13	CHON	524.047	8.3	N1O13	18	0.625	0.541667	0	0	0	0	0	0	0	0.0041869	0	0.0040897	0	0	0.0050744	0	0	0	0	0	0	0.005902	0.0039321	0	0.0049202	0.0046107	0.0042025	0.0068419	0	0	0	0.0055193	0.003532	0.0062765	0	0.0061206	0.0057078	0	0.0054429	0.0062057	0.0068663	0	aromatic structures	0.00223579
C25H13N1O13	CHON	534.031	4.1	N1O13	20	0.52	0.52	0	0	0	0	0	0	0	0	0	0	0	0	0	0	0	0	0	0	0	0	0	0	0	0	0	0	0	0	0	0	0	0	0	0	0	0	0	0.003674	0	0	aromatic structures	9.185e-05
C25H15N1O13	CHON	536.047	4.5	N1O13	19	0.6	0.52	0	0	0	0	0	0	0	0	0	0	0	0	0	0	0	0	0	0	0	0	0.0041486	0	0	0	0	0	0	0	0	0	0.0041862	0	0	0	0	0	0.0036986	0	0	0	aromatic structures	0.000300835
C25H17N1O13	CHON	538.063	4.5	N1O13	18	0.68	0.52	0	0	0	0	0	0	0	0	0	0	0	0	0	0	0	0	0	0	0	0.0037251	0	0	0.0042972	0.0038109	0	0.0058134	0	0.0056203	0	0.0038862	0.0048211	0	0	0	0.0055249	0.0045515	0.0058218	0.0064811	0	0.0051572	aromatic structures	0.00148777
C26H15N1O13	CHON	548.047	4.2	N1O13	20	0.576923	0.5	0	0	0	0	0	0	0	0	0	0	0	0	0	0	0	0	0	0	0	0	0	0	0	0	0	0	0.0036606	0	0	0	0	0	0	0	0	0	0	0	0	0	aromatic structures	9.1515e-05
C26H17N1O13	CHON	550.063	6.2	N1O13	19	0.653846	0.5	0	0	0	0	0	0	0	0	0	0	0	0	0	0	0	0	0	0	0	0	0	0	0.0047967	0	0	0	0	0	0	0	0	0	0	0	0.0037173	0.0047514	0	0.0042484	0.0065089	0.0051919	aromatic structures	0.000730365
C20H31N1O13	CHON	492.173	6.7	N1O13	6	1.55	0.65	0	0	0	0	0	0	0	0	0	0	0	0	0	0.0075609	0	0	0	0	0.0092818	0	0.0059516	0	0	0	0	0.0051296	0.0040723	0	0.0055062	0	0	0	0.0041726	0	0	0.0032801	0	0	0	0.0086469	aliphatic/proteins	0.00134005
C20H33N1O13	CHON	494.188	15.9	N1O13	5	1.65	0.65	0.0075025	0.009585	0	0.0097071	0.0087561	0	0	0	0	0	0	0	0	0.010357	0	0	0.0066069	0.0068326	0.0080318	0.0073909	0	0	0.0045384	0	0	0.0052537	0	0	0.0048441	0	0	0	0	0	0	0	0.0037676	0	0	0.0060549	aliphatic/proteins	0.00248072
C20H35N1O13	CHON	496.203	7.5	N1O13	4	1.75	0.65	0.005245	0.0050301	0	0	0	0	0	0	0	0	0	0	0	0	0	0	0	0	0	0	0	0	0	0	0	0	0	0	0	0	0	0	0	0	0	0	0	0	0	0	aliphatic/proteins	0.000256877
C21H35N1O13	CHON	508.203	5.8	N1O13	5	1.66667	0.619048	0	0	0	0	0	0	0	0	0	0	0	0	0	0.0061089	0	0	0	0	0	0.0046693	0.004237	0	0	0	0	0	0	0	0	0	0	0	0	0	0	0	0	0	0	0	aliphatic/proteins	0.00037538
C22H33N1O13	CHON	518.188	4.1	N1O13	7	1.5	0.590909	0.0033761	0	0	0.0083717	0	0	0.0052887	0	0	0	0	0	0.0056605	0	0	0	0.0031612	0.0036898	0.0089099	0.0036451	0.0046282	0	0	0	0	0	0	0	0	0.0042586	0	0.004567	0.0041419	0.0043543	0	0.003829	0.0035481	0.0046999	0.0079434	0.0069703	aliphatic/proteins	0.00227609
C23H35N1O13	CHON	532.204	4.9	N1O13	7	1.52174	0.565217	0	0	0	0.0088749	0.0036955	0	0	0	0	0.0054907	0	0	0	0.0054658	0	0	0	0.0046978	0	0	0.0044272	0	0	0	0	0	0	0	0	0	0.0038702	0	0	0.0031915	0	0	0	0	0	0	aliphatic/proteins	0.00099284
C24H37N1O13	CHON	546.219	5.9	N1O13	7	1.54167	0.541667	0	0	0	0	0	0	0	0	0	0	0	0	0	0	0	0	0	0	0.0061175	0	0	0	0	0	0	0.0051177	0	0	0	0	0	0	0	0	0	0	0	0	0	0	aliphatic/proteins	0.00028088
C25H39N1O13	CHON	560.235	5.1	N1O13	7	1.56	0.52	0	0	0	0.0070442	0	0	0	0	0	0	0	0.0038298	0	0	0	0	0	0	0	0	0	0	0	0	0	0	0	0	0	0	0	0	0	0	0	0	0	0	0	0	aliphatic/proteins	0.00027185
C26H39N1O13	CHON	572.235	4.4	N1O13	8	1.5	0.5	0	0	0	0	0	0	0	0	0	0	0	0	0	0.0052273	0	0.0041478	0	0	0	0	0	0	0	0	0	0.0040968	0	0	0	0	0	0	0	0	0	0	0	0	0	0	aliphatic/proteins	0.000336798
C27H41N1O13	CHON	586.251	5.5	N1O13	8	1.51852	0.481481	0	0	0	0	0	0	0	0	0	0	0	0	0	0	0	0	0	0	0	0	0	0	0	0	0	0.0047157	0	0	0	0	0	0	0	0	0	0	0	0	0.0050563	0	aliphatic/proteins	0.0002443
C19H9N1O13	CHON	458	4	N1O13	16	0.473684	0.684211	0	0	0	0	0	0	0	0	0	0	0	0	0	0	0.0037595	0	0	0	0	0	0	0	0	0	0	0	0	0	0	0	0	0	0	0	0	0	0	0	0	0	others	9.39875e-05
C19H11N1O13	CHON	460.016	5.2	N1O13	15	0.578947	0.684211	0	0	0	0	0	0	0	0	0	0	0	0	0	0	0	0	0	0	0	0.0046049	0	0	0	0	0.0030872	0	0	0	0.0044071	0.0034011	0	0.0049789	0	0	0.0038993	0	0.0040102	0	0	0	others	0.000709718
C13H15N1O13S1	CHONS	424.019	4.1	N1O13S1	7	1.15385	1	0	0	0	0	0	0	0	0	0	0	0	0	0	0	0	0	0	0	0	0	0	0	0	0	0.0030702	0	0	0	0	0	0	0	0	0	0	0	0	0	0	0	tannins	7.6755e-05
C13H17N1O13S1	CHONS	426.035	4.9	N1O13S1	6	1.30769	1	0	0	0	0	0	0	0	0	0	0	0	0	0	0	0	0	0.003531	0	0	0.0042912	0	0	0	0	0.0051709	0	0	0	0.0044667	0.0060271	0	0	0.0037578	0	0	0	0.0041709	0	0	0	tannins	0.00078539
C13H19N1O13S1	CHONS	428.051	8.9	N1O13S1	5	1.46154	1	0.0041414	0	0	0	0	0	0	0	0.0058358	0.004393	0	0	0	0	0	0	0.0039756	0.005574	0	0	0	0	0	0	0.0055656	0	0	0	0.0064399	0.0043484	0	0.0047161	0.0061097	0	0.0039759	0.0050713	0.005968	0	0	0	tannins	0.00165287
C14H15N1O13S1	CHONS	436.019	4.4	N1O13S1	8	1.07143	0.928571	0	0	0	0	0	0	0	0	0	0	0	0	0	0	0	0	0	0	0	0	0	0	0	0	0.0032575	0	0	0	0	0	0	0	0	0	0	0	0	0	0	0	tannins	8.14375e-05
C14H17N1O13S1	CHONS	438.035	8.4	N1O13S1	7	1.21429	0.928571	0	0	0	0	0	0	0	0.0043228	0	0	0	0	0	0	0	0	0	0	0	0	0	0	0	0	0.0053517	0	0	0	0.0056829	0.0045232	0	0.0062598	0.0062901	0	0.003972	0	0.0044042	0	0	0	tannins	0.00102017
C14H19N1O13S1	CHONS	440.05	9.9	N1O13S1	6	1.35714	0.928571	0	0	0	0	0.0044783	0	0	0	0	0	0.0049678	0.0048171	0	0	0.0050976	0.005193	0.0035852	0.0044551	0	0.0075362	0.0059868	0	0	0	0.008437	0	0	0	0.010703	0.0048241	0	0	0.0082807	0.0049869	0.0059646	0.006221	0.01007	0	0	0	tannins	0.00264011
C14H21N1O13S1	CHONS	442.066	19.2	N1O13S1	5	1.5	0.928571	0	0.011754	0	0	0	0	0.023121	0	0	0	0	0	0	0.0085283	0	0	0	0.01505	0.0084139	0	0.0074374	0.0056761	0	0	0.010738	0	0	0	0.014831	0	0	0.0117	0.014794	0.0078372	0.008679	0.014124	0.013653	0	0	0	tannins	0.00440842
C15H15N1O13S1	CHONS	448.019	6.4	N1O13S1	9	1	0.866667	0	0	0	0	0	0	0	0	0	0	0	0	0	0	0	0	0	0	0	0	0	0	0	0	0.0043138	0	0	0	0	0	0	0	0.0064123	0	0	0	0	0	0	0	tannins	0.000268152
C15H17N1O13S1	CHONS	450.035	8.9	N1O13S1	8	1.13333	0.866667	0	0	0	0	0	0	0.0053984	0	0	0	0	0	0	0	0	0	0	0	0	0	0	0	0	0	0.0056467	0	0	0	0.0078267	0	0	0.0067982	0.0068503	0.0055242	0	0	0.0042798	0	0	0	tannins	0.00105811
C15H19N1O13S1	CHONS	452.05	5.1	N1O13S1	7	1.26667	0.866667	0	0	0	0	0	0	0	0.0051142	0	0	0	0	0	0.0054932	0	0	0.0044976	0.0039823	0	0	0	0.004754	0	0	0.0074684	0	0	0	0.011934	0.007143	0	0.0088718	0.0101	0	0.0059055	0.0057327	0.0088509	0	0	0	tannins	0.00224619
C15H21N1O13S1	CHONS	454.066	7.1	N1O13S1	6	1.4	0.866667	0	0.0050297	0	0	0	0	0.0056481	0.0042283	0	0	0	0	0.0048526	0	0	0	0.006104	0.0083622	0.0062875	0.006265	0.0061998	0	0	0	0.0087514	0.0046875	0	0	0.0099765	0.0038308	0	0	0.0097929	0	0.006779	0.006362	0.0070389	0	0	0	tannins	0.00275491
C16H15N1O13S1	CHONS	460.019	4.7	N1O13S1	10	0.9375	0.8125	0	0	0	0	0	0	0	0	0	0	0	0	0	0	0	0	0	0	0	0	0	0	0	0	0	0	0	0	0.0045082	0	0	0.0060938	0	0	0	0	0.0042747	0	0	0	tannins	0.000371917
C16H17N1O13S1	CHONS	462.035	9.5	N1O13S1	9	1.0625	0.8125	0	0	0	0	0	0	0	0	0	0	0	0.0048744	0	0	0	0	0	0	0	0	0	0	0	0	0.0058333	0.0044902	0	0	0.00827	0	0	0.0070682	0.0077405	0	0.0053925	0.004749	0.0043845	0	0	0	tannins	0.00132007
C16H19N1O13S1	CHONS	464.05	7.1	N1O13S1	8	1.1875	0.8125	0	0	0	0	0.0048872	0	0	0	0	0	0	0	0	0	0	0	0	0.0044447	0	0.0057921	0	0	0	0	0.005301	0	0	0	0.011505	0.0058932	0	0.0097347	0.0097766	0.005805	0.0050834	0.0049177	0.0071078	0	0	0	tannins	0.00200621
C16H21N1O13S1	CHONS	466.066	6.1	N1O13S1	7	1.3125	0.8125	0	0.0044282	0	0	0.004302	0	0.006253	0	0	0.0057885	0	0	0.004504	0.0084753	0.0040167	0	0.0039362	0.0071879	0	0.0057832	0	0.0063625	0	0	0.009127	0	0	0	0.011885	0.007383	0	0.010941	0.01237	0.0065014	0.0085032	0.0064203	0.0096121	0	0	0	tannins	0.00359451
C16H23N1O13S1	CHONS	468.082	7.9	N1O13S1	6	1.4375	0.8125	0	0.0054493	0	0	0.0066747	0	0.0082201	0	0	0.0060795	0.0072304	0.0059802	0.0055761	0.0056618	0	0.0058466	0	0.0059359	0	0	0	0.0053388	0	0	0.007799	0	0	0	0.013319	0	0	0	0.0089848	0.0060449	0.0054727	0.006997	0.0076286	0	0	0	tannins	0.00310598
C17H13N1O13S1	CHONS	470.004	4.5	N1O13S1	12	0.764706	0.764706	0	0	0	0	0	0	0	0	0	0	0	0	0	0	0	0	0	0	0	0	0	0	0	0	0	0	0	0	0	0	0	0.0043123	0	0	0	0	0.0035287	0	0	0	tannins	0.000196025
C17H15N1O13S1	CHONS	472.019	6	N1O13S1	11	0.882353	0.764706	0	0	0	0	0	0	0	0	0	0	0	0	0	0	0	0	0	0	0	0	0	0	0	0	0.0040253	0	0	0	0.0040693	0	0	0	0	0	0	0	0.0047446	0	0	0	tannins	0.00032098
C17H17N1O13S1	CHONS	474.035	5.5	N1O13S1	10	1	0.764706	0	0	0	0	0	0	0	0	0	0	0	0	0	0	0	0	0	0	0	0.0047004	0	0	0	0	0.0068276	0	0	0	0.0078742	0	0	0.0072733	0.0068646	0	0.0048917	0.0044504	0	0	0	0	tannins	0.00107206
C17H19N1O13S1	CHONS	476.05	5.8	N1O13S1	9	1.11765	0.764706	0	0	0	0	0	0	0	0	0	0	0	0.0042481	0	0	0	0	0	0	0	0.0049186	0	0	0	0	0.0072764	0	0	0	0.010372	0.004367	0	0.0075999	0.009041	0.0057843	0.0068573	0.0053607	0.0056378	0	0	0	tannins	0.00178658
C17H21N1O13S1	CHONS	478.066	10.1	N1O13S1	8	1.23529	0.764706	0	0	0	0	0	0	0	0	0	0	0	0.0039407	0	0	0	0	0.0049794	0.006975	0	0.0075317	0	0	0	0	0.0086912	0.0043559	0	0	0.010129	0	0	0.011146	0.011544	0	0.006678	0	0.0083453	0	0	0	tannins	0.0021079
C17H23N1O13S1	CHONS	480.082	5.4	N1O13S1	7	1.35294	0.764706	0	0.0040109	0	0	0.0054414	0	0.0064674	0	0	0	0.006595	0.0064034	0	0	0.0055103	0	0.0052707	0.0057989	0	0.007106	0	0.0064444	0	0	0.006557	0.0072467	0	0	0.012944	0.004603	0	0.010125	0.0098947	0.0054489	0.0053555	0	0.0082371	0	0	0	tannins	0.00323651
C18H17N1O13S1	CHONS	486.035	6.9	N1O13S1	11	0.944444	0.722222	0	0	0	0	0	0	0	0	0	0	0	0	0	0	0	0	0	0	0	0	0	0	0	0	0.0043562	0	0	0	0.0081059	0.0058504	0	0.0068652	0.0089425	0	0.0046915	0.0047566	0.0042766	0	0	0	tannins	0.00119612
C18H19N1O13S1	CHONS	488.05	8.7	N1O13S1	10	1.05556	0.722222	0	0	0	0	0	0	0	0	0.0057002	0	0	0.0045692	0	0	0	0	0	0	0	0	0	0	0	0	0.0052509	0	0	0	0.010415	0.0063623	0	0	0.008692	0	0.0068214	0	0	0	0	0	tannins	0.00119528
C18H21N1O13S1	CHONS	490.066	17.5	N1O13S1	9	1.16667	0.722222	0	0	0	0	0	0	0	0	0.0058916	0	0	0.0075668	0	0	0	0	0	0	0	0	0	0	0	0	0.0095124	0.0059213	0	0	0.010367	0.0046619	0	0.011847	0.012705	0	0.0066879	0	0	0	0	0	tannins	0.00187902
C18H23N1O13S1	CHONS	492.082	12.7	N1O13S1	8	1.27778	0.722222	0	0	0	0	0	0	0	0	0	0	0.0057459	0.0058698	0	0	0.008048	0.0060703	0	0.0065384	0	0	0	0	0	0	0.0071547	0.0064944	0	0	0.012915	0	0	0.011195	0.0091038	0	0	0	0.0080395	0	0	0	tannins	0.00217937
C18H25N1O13S1	CHONS	494.098	8.1	N1O13S1	7	1.38889	0.722222	0	0.0054416	0	0	0	0	0.0084183	0	0	0	0	0.004917	0.0064627	0.0086133	0	0.0059496	0	0.0058588	0	0	0	0	0	0	0.0089896	0	0	0	0.012292	0.0047246	0	0.011721	0.0094128	0	0.0063392	0.0054646	0.0083782	0	0	0	tannins	0.00282458
C19H15N1O13S1	CHONS	496.019	5.2	N1O13S1	13	0.789474	0.684211	0	0	0	0	0	0	0	0	0	0	0	0	0	0	0	0	0	0	0	0.0044117	0	0	0	0	0	0	0	0	0	0	0	0.005107	0.0049112	0	0	0	0.0040223	0	0	0	tannins	0.000461305
C18H27N1O13S1	CHONS	496.113	13.5	N1O13S1	6	1.5	0.722222	0	0.0081632	0	0	0.0094869	0	0.0091621	0	0	0.01053	0.006985	0.0080484	0	0	0.0097405	0.010292	0	0.0070364	0	0	0	0	0	0	0	0	0	0	0.0091334	0	0	0	0.009867	0	0	0	0.0054532	0	0	0	tannins	0.00259745
C19H17N1O13S1	CHONS	498.035	8.8	N1O13S1	12	0.894737	0.684211	0	0	0	0	0	0	0	0	0	0	0	0	0	0	0	0	0	0	0	0.0065858	0	0	0	0	0	0	0	0	0	0	0	0.0071992	0.0073895	0	0	0	0.0058814	0	0	0	tannins	0.000676397
C19H19N1O13S1	CHONS	500.051	8.1	N1O13S1	11	1	0.684211	0	0	0	0	0	0	0	0	0	0	0	0	0	0	0	0	0	0	0	0.0061358	0	0	0	0	0.0048971	0	0	0	0.0070431	0	0	0.0073805	0.0084898	0	0.007382	0	0	0	0	0	tannins	0.00103321
C19H21N1O13S1	CHONS	502.066	10.1	N1O13S1	10	1.10526	0.684211	0	0	0	0	0	0	0	0	0.0055518	0	0	0	0	0	0	0	0	0	0	0	0	0	0	0	0.0057766	0	0	0	0.011345	0.0059174	0	0.0095235	0.0074495	0	0	0	0.0084819	0	0	0	tannins	0.00135114
C19H23N1O13S1	CHONS	504.082	14.5	N1O13S1	9	1.21053	0.684211	0	0	0	0	0	0	0	0	0	0	0	0	0	0	0	0	0	0	0	0	0	0	0	0	0.007714	0	0	0	0	0	0	0	0.010957	0	0	0	0	0	0	0	tannins	0.000466775
C19H25N1O13S1	CHONS	506.098	5.9	N1O13S1	8	1.31579	0.684211	0	0.0041266	0	0	0	0	0	0	0.0057599	0	0	0	0	0	0	0	0	0	0	0	0	0	0	0	0	0	0	0	0.0093676	0	0	0.012944	0.010524	0	0	0	0	0	0	0	tannins	0.00106805
C19H27N1O13S1	CHONS	508.113	9.7	N1O13S1	7	1.42105	0.684211	0	0	0	0	0	0	0	0	0	0	0	0	0	0	0	0.0050894	0	0.0062455	0	0	0	0	0	0	0.0054919	0	0	0	0	0	0	0	0.010498	0	0	0	0.0068339	0	0	0	tannins	0.000853968
C20H15N1O13S1	CHONS	508.019	5.2	N1O13S1	14	0.75	0.65	0	0	0	0	0	0	0	0	0	0	0	0	0	0	0	0	0	0	0	0	0	0	0	0	0	0	0	0	0	0	0	0	0.0038981	0	0	0	0	0	0	0	lignins/CRAM-like structures	9.74525e-05
C20H17N1O13S1	CHONS	510.035	5.5	N1O13S1	13	0.85	0.65	0	0	0	0	0	0	0	0	0	0	0	0	0	0	0	0	0	0	0	0.0045091	0	0	0	0	0	0	0	0	0.0055302	0	0	0.0059726	0.0062874	0	0	0	0	0	0	0	lignins/CRAM-like structures	0.000557483
C20H21N1O13S1	CHONS	514.066	10.2	N1O13S1	11	1.05	0.65	0	0	0	0	0	0	0	0	0	0	0	0	0	0	0	0	0	0	0	0	0	0	0	0	0	0	0	0	0	0	0	0.0074269	0.0062536	0	0.0072276	0	0.0062727	0	0	0	lignins/CRAM-like structures	0.00067952
C20H23N1O13S1	CHONS	516.082	14.2	N1O13S1	10	1.15	0.65	0	0	0	0	0	0	0	0	0.0062731	0	0	0	0	0	0	0	0	0	0	0	0	0	0	0	0.0074031	0	0	0	0	0	0	0	0.0090567	0	0	0	0	0	0	0	lignins/CRAM-like structures	0.000568322
C20H25N1O13S1	CHONS	518.097	16.6	N1O13S1	9	1.25	0.65	0	0	0	0	0	0	0	0	0	0	0	0	0	0	0	0	0	0	0	0	0	0	0	0	0	0	0	0	0	0	0	0	0.0096648	0	0	0	0.0059315	0	0	0	lignins/CRAM-like structures	0.000389908
C20H27N1O13S1	CHONS	520.113	12.3	N1O13S1	8	1.35	0.65	0	0	0	0	0	0	0	0	0	0	0	0	0	0	0	0	0	0.0048323	0	0	0	0	0	0	0	0	0	0	0.0087553	0	0	0	0	0	0	0	0	0	0	0	lignins/CRAM-like structures	0.00033969
C21H17N1O13S1	CHONS	522.035	5.2	N1O13S1	14	0.809524	0.619048	0	0	0	0	0	0	0	0	0	0	0	0	0	0	0	0	0	0	0	0	0	0	0	0	0	0	0	0	0.0044633	0	0	0	0	0	0	0	0	0	0	0	lignins/CRAM-like structures	0.000111582
C21H21N1O13S1	CHONS	526.066	6.1	N1O13S1	12	1	0.619048	0	0	0	0	0	0	0	0	0	0	0	0	0	0	0	0	0	0	0	0	0	0	0	0	0	0	0	0	0.0049193	0	0	0	0.0059264	0	0	0	0.0047952	0	0	0	lignins/CRAM-like structures	0.000391022
C11H17N1O13S1	CHONS	402.035	4.2	N1O13S1	4	1.54545	1.18182	0	0	0	0	0	0	0	0	0	0	0	0	0	0	0	0	0	0	0	0	0	0	0	0	0.003016	0	0	0	0	0	0	0	0	0	0	0.0035456	0	0	0	0	carbohydrates	0.00016404
C12H19N1O13S1	CHONS	416.051	6.8	N1O13S1	4	1.58333	1.08333	0	0	0	0	0	0	0.0059287	0	0	0	0	0	0	0	0	0	0	0	0	0.0054033	0	0	0	0	0.0035944	0.0041094	0	0	0	0	0	0	0.0046761	0	0	0.0040252	0	0	0	0	carbohydrates	0.000693427
C12H21N1O13S1	CHONS	418.066	5.2	N1O13S1	3	1.75	1.08333	0.0051681	0.004004	0	0	0.0051587	0	0.0058084	0	0	0	0	0	0.0044831	0	0.0039378	0.0039308	0	0	0	0	0	0	0	0	0.0043647	0	0	0	0.0054013	0	0	0.0043417	0	0	0	0.0057592	0	0	0	0	carbohydrates	0.00130895
C13H21N1O13S1	CHONS	430.066	11.3	N1O13S1	4	1.61538	1	0.004769	0.0073868	0	0	0.0060255	0	0	0	0	0	0	0.0048863	0.0048027	0.0053489	0	0.0062183	0.0071087	0.0073782	0	0.006809	0.0044448	0	0	0	0.0058759	0.0056193	0	0.0052233	0.0076811	0.0058174	0	0.0061026	0.0072766	0	0.0043658	0.0070747	0.0066312	0	0	0	carbohydrates	0.00317115
C13H23N1O13S1	CHONS	432.082	15.3	N1O13S1	3	1.76923	1	0.0060468	0.0096226	0.013823	0	0.0090253	0	0.011117	0.008236	0.010104	0.0077076	0.0079613	0.0065534	0.0096863	0.0055652	0.0073902	0.0086296	0.012546	0.013196	0.0066993	0.012545	0.0081631	0	0	0	0.007689	0.0053507	0	0.00525	0.01122	0.0067886	0.0044579	0.010193	0.0080878	0.0054226	0.0068085	0.0099526	0.011802	0	0	0.0054201	carbohydrates	0.00682651
C13H25N1O13S1	CHONS	434.098	4	N1O13S1	2	1.92308	1	0	0	0	0	0	0	0	0	0	0	0	0	0	0	0	0	0	0.0036961	0	0	0	0	0	0	0	0	0	0	0	0	0	0	0	0	0	0	0	0	0	0	carbohydrates	9.24025e-05
C14H23N1O13S1	CHONS	444.082	19.9	N1O13S1	4	1.64286	0.928571	0.0084018	0.012167	0.011766	0	0.012646	0	0.015894	0.0094734	0.010861	0.011117	0.010906	0.0080295	0.0085266	0.0073507	0.0064232	0.0097357	0.012827	0.013887	0.0076453	0.01476	0.0061726	0.005056	0	0	0.011866	0.0087086	0	0.0075888	0.015209	0.0084584	0	0.010192	0.010164	0.0081786	0.0096576	0.014282	0.013006	0	0	0.0070535	carbohydrates	0.00820026
C14H25N1O13S1	CHONS	446.097	67.2	N1O13S1	3	1.78571	0.928571	0.023605	0.03829	0.032658	0	0.032508	0	0.038469	0.020594	0.036556	0.028737	0.025182	0.023755	0.024258	0.018861	0.021703	0.027628	0.031982	0.040822	0.017868	0.042147	0.019516	0.013634	0	0	0.027553	0.015201	0	0.020164	0.040985	0.016058	0.0080368	0.033762	0.028666	0.01185	0.021575	0.029754	0.026932	0	0	0.015674	carbohydrates	0.0213746
C14H27N1O13S1	CHONS	448.113	6.9	N1O13S1	2	1.92857	0.928571	0	0	0	0	0	0	0	0	0	0	0	0	0.0038442	0	0	0	0	0.003837	0.0056801	0	0	0	0	0	0	0	0	0	0.0059988	0	0	0	0	0	0.0043354	0	0	0	0	0	carbohydrates	0.000592388
C15H23N1O13S1	CHONS	456.082	8.1	N1O13S1	5	1.53333	0.866667	0.005798	0.0055827	0	0	0.0091464	0	0.0089425	0	0	0.0056137	0.0060275	0.0050746	0	0	0.006022	0.0086592	0.0081387	0.0085127	0	0.0088022	0.005099	0	0	0	0.0053835	0	0	0	0.010217	0.0053956	0	0.009445	0.0088784	0.0063926	0.0046977	0.0074056	0.0094475	0	0	0	carbohydrates	0.00396705
C15H25N1O13S1	CHONS	458.097	24.4	N1O13S1	4	1.66667	0.866667	0.0096909	0.01457	0.014258	0	0.013336	0	0.014725	0.009179	0.010186	0.0091771	0.012022	0.0099482	0.008632	0.0075829	0.0089292	0.0090978	0.011933	0.015932	0.0081165	0.015889	0.0047968	0.005931	0	0	0.0082984	0.0071038	0	0.0072886	0.012436	0.007205	0.0050368	0.011001	0.013003	0.0076761	0.0077467	0.012303	0.011744	0	0	0	carbohydrates	0.00811937
C15H27N1O13S1	CHONS	460.113	44.2	N1O13S1	3	1.8	0.866667	0.016127	0.025469	0.017877	0	0.018479	0	0.021921	0.016824	0.01477	0.019263	0.016842	0.017239	0.020967	0.011492	0.016662	0.019376	0.022882	0.026805	0.01309	0.025133	0.010691	0.0076887	0	0	0.016069	0.011111	0	0.012013	0.023259	0.016065	0.0068821	0.024607	0.021607	0.012631	0.01947	0.025868	0.021506	0	0	0.013106	carbohydrates	0.0145948
C15H29N1O13S1	CHONS	462.129	5.8	N1O13S1	2	1.93333	0.866667	0	0.0043099	0	0	0.0048877	0	0.0060166	0.0056687	0	0	0	0	0	0.0073777	0	0	0	0	0	0	0	0	0	0	0	0	0	0	0	0	0	0	0.0046528	0	0	0	0	0	0	0	carbohydrates	0.000822835
C16H25N1O13S1	CHONS	470.097	9.4	N1O13S1	5	1.5625	0.8125	0.0044993	0.006219	0.011621	0	0	0	0.0076581	0.0068598	0.0067958	0	0.0084393	0.007341	0.0056275	0.0069858	0.0055758	0	0	0.0063903	0	0.0055357	0.0066855	0	0	0	0.0066104	0.0054274	0	0.0042984	0.00803	0.0061858	0	0.0094808	0.0090065	0.004125	0	0.0050773	0.0073299	0	0	0	carbohydrates	0.00404514
C16H27N1O13S1	CHONS	472.113	17.6	N1O13S1	4	1.6875	0.8125	0.0083501	0.010639	0.012703	0	0.0091578	0	0.010078	0	0.0070678	0.0096282	0.0096759	0.0088318	0	0.0064781	0.0064203	0.0079689	0.0088528	0.011051	0	0.012024	0.004973	0.005051	0	0	0.0062378	0.0042319	0	0	0.008127	0	0	0.0067373	0.0091671	0	0.0065098	0.0078698	0.007526	0	0	0	carbohydrates	0.00513393
C16H29N1O13S1	CHONS	474.129	57.3	N1O13S1	3	1.8125	0.8125	0.017456	0.032167	0.02342	0	0.02983	0	0.034388	0.017186	0.026531	0.032435	0.026584	0.037808	0.027752	0.017213	0.021799	0.030781	0.030436	0.039511	0.013757	0.030793	0.013919	0.010615	0	0	0.023362	0.015287	0	0.019391	0.033648	0.01976	0.010455	0.034527	0.030898	0.010773	0.024416	0.030589	0.02671	0	0	0.01073	carbohydrates	0.0201232
C17H27N1O13S1	CHONS	484.113	5.3	N1O13S1	5	1.58824	0.764706	0	0.0039626	0	0	0	0	0	0	0	0	0.0067126	0	0	0	0.0054258	0.0044118	0	0	0	0	0	0	0	0	0	0	0	0	0.0088616	0	0	0.0069366	0	0	0	0	0	0	0	0	carbohydrates	0.000907775
C17H29N1O13S1	CHONS	486.128	11.7	N1O13S1	4	1.70588	0.764706	0	0.007346	0	0	0.0056346	0	0.0093203	0.006393	0	0	0	0.0053766	0.0065215	0	0.0041067	0.0072781	0.0046669	0.0056862	0	0.0044014	0	0	0	0	0.0034013	0	0	0.0045962	0.005138	0	0	0.0054691	0.0048304	0	0	0.0040842	0	0	0	0	carbohydrates	0.00235626
C17H31N1O13S1	CHONS	488.144	20	N1O13S1	3	1.82353	0.764706	0.0095981	0.011788	0	0	0.0098694	0	0.011392	0.0066874	0.0095303	0.007174	0.0081931	0.011371	0.0075284	0	0.0077145	0.0098365	0.0082896	0.011892	0.009327	0.010142	0	0	0	0	0.0060358	0	0	0	0.009371	0	0	0.0051987	0.010357	0.0048622	0	0.0080639	0.0077087	0	0	0	carbohydrates	0.00504826
C18H29N1O13S1	CHONS	498.129	9.4	N1O13S1	5	1.61111	0.722222	0	0	0	0	0	0	0.0096278	0	0	0	0	0	0.005769	0	0	0.0053783	0	0	0	0	0	0	0	0	0	0	0	0	0	0	0	0	0	0	0	0	0	0	0	0	carbohydrates	0.000519378
C18H31N1O13S1	CHONS	500.145	5.8	N1O13S1	4	1.72222	0.722222	0	0.004164	0	0	0	0	0	0	0	0.0070365	0	0	0.005265	0	0.0086804	0	0	0	0	0	0	0	0	0	0	0	0	0	0	0	0	0	0	0	0	0	0	0	0	0	carbohydrates	0.000628647
C18H33N1O13S1	CHONS	502.16	8.4	N1O13S1	3	1.83333	0.722222	0.0047123	0.0055042	0	0	0	0	0	0	0	0	0	0.0056349	0.0053154	0	0	0.0053738	0.0049561	0.006017	0	0.005852	0	0	0	0	0	0	0	0	0	0	0	0.0059154	0	0	0	0.003884	0.0053617	0	0	0	carbohydrates	0.00146317
C19H31N1O13S1	CHONS	512.145	8.1	N1O13S1	5	1.63158	0.684211	0	0	0	0	0	0	0	0	0	0	0.0079277	0	0	0	0	0	0	0	0	0	0	0	0	0	0	0	0	0	0	0	0	0	0	0	0	0	0	0	0	0	carbohydrates	0.000198192
C19H33N1O13S1	CHONS	514.16	9.7	N1O13S1	4	1.73684	0.684211	0	0	0	0	0	0	0	0	0	0	0.0090144	0	0.0047455	0	0	0	0	0	0	0	0	0	0	0	0	0	0	0	0	0	0	0	0	0	0	0	0	0	0	0	carbohydrates	0.000343998
C20H33N1O13S1	CHONS	526.16	9.9	N1O13S1	5	1.65	0.65	0	0	0	0	0	0	0	0	0	0	0.0090095	0	0	0	0	0	0	0	0	0	0	0	0	0	0	0	0	0	0	0	0	0	0	0	0	0	0	0	0	0	aliphatic/proteins	0.000225237
C20H35N1O13S1	CHONS	528.176	8.5	N1O13S1	4	1.75	0.65	0	0	0	0	0	0	0	0	0	0	0.0079572	0	0	0	0	0	0	0	0	0	0	0	0	0	0	0	0	0	0	0	0	0	0	0	0	0	0	0	0	0	aliphatic/proteins	0.00019893
C12H17N1O13S1	CHONS	414.035	5.2	N1O13S1	5	1.41667	1.08333	0	0	0	0	0	0	0	0	0	0	0	0	0	0	0	0	0	0	0	0	0	0	0	0	0.0035962	0	0	0	0	0	0	0	0	0	0	0	0	0	0	0	others	8.9905e-05
C17H17N1O14	CHON	458.058	4.3	N1O14	10	1	0.823529	0	0	0	0	0	0	0	0	0	0	0	0	0	0	0	0	0	0	0	0	0	0	0	0	0	0	0	0	0	0.0034525	0	0	0	0	0	0	0	0	0	0	tannins	8.63125e-05
C17H19N1O14	CHON	460.073	6.3	N1O14	9	1.11765	0.823529	0	0	0	0	0	0	0	0	0	0	0	0	0	0	0	0	0	0	0	0	0	0	0.0053749	0	0	0.0045596	0	0	0	0	0	0	0	0	0	0	0	0	0	0	tannins	0.000248362
C17H21N1O14	CHON	462.089	6.6	N1O14	8	1.23529	0.823529	0	0	0	0	0	0	0	0	0	0	0	0	0	0	0	0	0	0	0	0	0	0	0	0	0	0.0060917	0	0	0	0	0	0	0	0	0	0	0	0	0	0	tannins	0.000152293
C18H13N1O14	CHON	466.026	5.6	N1O14	13	0.722222	0.777778	0	0	0	0	0	0	0	0	0	0	0	0	0	0	0	0	0	0	0	0	0	0	0	0	0	0	0	0	0	0.0041255	0	0	0	0	0	0	0	0	0	0	tannins	0.000103137
C17H25N1O14	CHON	466.12	8.6	N1O14	6	1.47059	0.823529	0	0.0058064	0	0	0	0	0	0	0	0	0	0	0	0	0	0	0	0.0060155	0.0078818	0	0.0058519	0	0	0	0.0050555	0	0	0	0	0.005227	0	0	0	0	0	0	0	0	0	0	tannins	0.000895952
C18H15N1O14	CHON	468.042	5.1	N1O14	12	0.833333	0.777778	0	0	0	0	0	0	0	0	0	0	0	0	0	0	0	0.0039903	0	0	0	0	0	0	0.0045564	0	0.0034557	0.0043331	0	0	0.0053894	0.0050795	0	0.0052314	0.0037919	0	0	0.0052224	0	0	0	0	tannins	0.00102625
C18H17N1O14	CHON	470.058	9.7	N1O14	11	0.944444	0.777778	0	0	0	0	0.0041917	0	0	0.0045914	0	0	0	0	0	0	0.0055496	0	0.0041133	0.0047839	0	0.0073408	0.0049103	0	0.0040583	0	0.0044425	0.0066631	0.0045047	0.0047129	0.0050241	0.0056782	0	0	0	0.0045436	0.0059725	0.0080778	0.006055	0.0044966	0	0	tannins	0.00249276
C18H19N1O14	CHON	472.073	5.1	N1O14	10	1.05556	0.777778	0	0	0	0	0	0	0	0	0	0	0	0.004574	0	0	0	0	0.0040988	0.0053654	0	0.0044923	0	0.0040977	0.0058514	0.0045394	0.0060057	0.0065236	0	0.0067608	0.0055837	0.0061808	0.0046006	0.0083676	0.0043615	0.0052261	0.00563	0.0068002	0	0.004689	0.0067101	0	tannins	0.00276147
C18H21N1O14	CHON	474.089	8.3	N1O14	9	1.16667	0.777778	0	0	0	0	0.0057188	0	0	0	0	0	0.0052472	0.0051904	0	0	0	0	0.0035934	0.0037487	0.0057655	0	0.0070666	0	0.0048488	0.0050364	0.0043327	0.0071845	0.0056538	0	0.0051034	0.0048184	0	0	0	0.0062404	0	0	0	0	0	0	tannins	0.00198872
C18H23N1O14	CHON	476.105	6.3	N1O14	8	1.27778	0.777778	0	0	0	0	0	0	0	0	0	0	0	0	0	0.0048345	0	0	0	0	0	0	0	0	0	0	0	0.0058905	0	0	0	0.005302	0	0	0	0	0	0	0	0	0	0.0057841	tannins	0.000545277
C19H13N1O14	CHON	478.026	5.3	N1O14	14	0.684211	0.736842	0	0	0	0	0	0	0	0	0	0	0	0	0	0	0	0	0.0033239	0	0	0	0	0	0	0	0.0036461	0	0	0	0.0042558	0.0049811	0	0	0.0050615	0	0.0034027	0.0035252	0	0	0	0	tannins	0.000704907
C18H25N1O14	CHON	478.12	6.3	N1O14	7	1.38889	0.777778	0	0.0044963	0	0	0	0	0	0	0	0	0	0	0	0	0	0	0	0	0	0	0.0048573	0	0	0	0	0	0	0	0	0	0	0.0041583	0	0	0	0	0	0	0	0	tannins	0.000337797
C19H15N1O14	CHON	480.042	4.7	N1O14	13	0.789474	0.736842	0	0	0	0	0	0	0	0.005171	0	0	0	0	0	0	0	0	0.0036076	0.0047816	0	0.0041607	0	0.0045294	0	0.0037233	0.0048552	0	0.0046328	0.0043352	0.0078573	0.0067434	0	0.0051519	0.0078676	0.0049473	0.0085006	0.0062883	0.0047739	0.0061394	0.0055203	0	tannins	0.00258967
C18H27N1O14	CHON	480.136	11.2	N1O14	6	1.5	0.777778	0	0.0071286	0	0	0	0	0	0	0	0	0	0	0	0	0	0	0	0.0062651	0.010562	0	0.0069777	0	0	0	0.0043776	0	0	0	0	0	0	0	0	0	0	0	0	0	0	0.0076199	tannins	0.00107327
C19H17N1O14	CHON	482.058	6.2	N1O14	12	0.894737	0.736842	0	0.0044396	0	0	0.0056871	0	0.006931	0	0	0	0	0.0047986	0.0047794	0	0.00552	0.0065816	0.0051142	0.0084053	0.0068788	0.0072074	0.0076565	0.0090789	0.0053237	0.0061131	0.0072707	0.0062435	0.0065125	0.007475	0.0078117	0.0090396	0.006373	0.0080972	0.0086314	0.0062023	0.0087252	0.0067822	0.0074086	0.0065217	0	0.0076403	tannins	0.00513125
C19H19N1O14	CHON	484.074	5.4	N1O14	11	1	0.736842	0	0.0040309	0	0	0	0	0.0056002	0.0075989	0.0081785	0	0	0.0052196	0.0052543	0	0.0060786	0.0057698	0.0073162	0.0048948	0.0088268	0.0072584	0.0071339	0.0091135	0.0085081	0.0063355	0	0.010369	0.0066518	0.0086587	0.0091982	0.0093865	0.0045029	0.0095313	0.0094235	0.0094381	0.0099888	0.0078259	0.0073861	0.0072836	0.0087459	0.0081193	tannins	0.00584069
C19H21N1O14	CHON	486.089	7.3	N1O14	10	1.10526	0.736842	0	0.0050073	0	0	0.0057175	0	0	0.0064765	0	0.0075603	0.0057793	0.0058476	0.0064207	0	0.0074026	0	0.0044009	0.0048697	0.008333	0.0091819	0.0068956	0.0079464	0.0098461	0.0091601	0.008063	0.011614	0.0081297	0.0095552	0.0076777	0.010313	0.0071041	0.011024	0.0077616	0.0094924	0.0083832	0.0087702	0.0089086	0.0066026	0.0076902	0.0057553	tannins	0.00619226
C19H23N1O14	CHON	488.105	7.5	N1O14	9	1.21053	0.736842	0	0	0	0	0.0054588	0	0.0084647	0.0057032	0	0	0	0.0063707	0.0047824	0.0048871	0.0049329	0	0.0045659	0.0049335	0	0	0.0064565	0.0066514	0.0068135	0.0059378	0.0076519	0.0086815	0.0078599	0.0069208	0.0061961	0	0.0046399	0	0.0048994	0.0071332	0.007387	0	0.0055741	0.0069503	0.0071085	0.0065804	tannins	0.00408854
C20H13N1O14	CHON	490.026	5.6	N1O14	15	0.65	0.7	0	0	0	0	0	0	0	0	0	0	0	0	0	0	0	0	0	0	0	0	0	0	0	0	0.0037081	0.0042824	0.0039694	0.004805	0	0.0055883	0.0036655	0.0042925	0.0038849	0	0.0053749	0.003745	0.0035676	0	0	0.0052998	tannins	0.00130459
C19H25N1O14	CHON	490.12	6.7	N1O14	8	1.31579	0.736842	0	0	0	0	0	0	0	0	0	0	0	0	0	0	0	0	0	0	0.0089114	0	0.0059161	0	0	0.0045976	0.0036211	0.0072804	0	0.0063044	0	0.0056007	0	0.0051606	0	0.004106	0	0	0	0	0	0.0072927	tannins	0.00146977
C20H15N1O14	CHON	492.042	4.8	N1O14	14	0.75	0.7	0	0	0	0	0	0	0	0.0061185	0	0	0.0052325	0	0	0	0	0	0	0.0057357	0	0.0042402	0.0062374	0.0047453	0.0043178	0	0.0062611	0.0069157	0	0.0084546	0.0068043	0.0080439	0.0048646	0.0049959	0.0067949	0.0058729	0.0067337	0.0042238	0.0075066	0	0.0065796	0.0059787	tannins	0.00316644
C19H27N1O14	CHON	492.135	6.9	N1O14	7	1.42105	0.736842	0	0.0048368	0	0	0	0	0	0	0	0	0	0	0	0	0	0	0	0	0.0071327	0	0	0.0075898	0	0	0	0.0051628	0	0	0	0	0	0	0	0	0	0	0	0	0	0	tannins	0.000618052
C20H17N1O14	CHON	494.058	5.7	N1O14	13	0.85	0.7	0	0.0041847	0	0	0	0	0.0072411	0.0060178	0	0.0044059	0	0.0044448	0.0048447	0.00586	0.0076611	0.0086948	0.0051282	0.0071716	0	0.0095395	0.0084188	0.0085381	0.0066916	0.0077978	0.0094449	0.0093284	0.0084095	0.0092755	0.0086311	0.0092594	0.0045826	0.011211	0.0097591	0.007783	0.0090274	0.0086156	0.0064221	0.0081887	0.008874	0.0057848	tannins	0.00603094
C20H19N1O14	CHON	496.074	6.5	N1O14	12	0.95	0.7	0	0.004506	0	0.0099497	0.0066915	0	0.010691	0.0088547	0	0.008365	0.0054716	0.0072576	0.0063919	0	0.0087137	0.0088882	0.0088894	0.007728	0.0099035	0.01064	0.0094561	0.0065933	0.007966	0.011209	0.008704	0.012195	0.012691	0.011544	0.012744	0.011014	0.008377	0.013163	0.010763	0.010931	0.011795	0.010079	0.0086117	0.010566	0.011304	0.009944	tannins	0.0083148
C20H21N1O14	CHON	498.089	25.6	N1O14	11	1.05	0.7	0	0	0	0	0	0	0	0	0	0	0	0	0	0	0	0	0	0	0	0	0	0	0	0	0	0	0	0	0	0	0	0.017618	0	0.012216	0	0.011667	0	0	0	0	tannins	0.00103752
C20H23N1O14	CHON	500.105	12.5	N1O14	10	1.15	0.7	0	0.0076752	0	0	0.0065651	0	0.0082702	0.0090494	0.0098313	0.0065414	0.008613	0.0067906	0.0077989	0	0.0079552	0.0070869	0.0064281	0.0073345	0.011534	0.0094343	0.010599	0.011094	0.011677	0.0072313	0.0076149	0.012291	0.010531	0.010687	0.0096464	0.010734	0.0085057	0.010759	0.0076372	0.0098488	0.0086399	0.0088529	0.0084731	0.011143	0.013877	0.01514	tannins	0.00814726
C20H25N1O14	CHON	502.12	7.6	N1O14	9	1.25	0.7	0	0.0051095	0	0	0.0051934	0	0.0079511	0.009366	0.0079361	0	0.0084031	0.0058302	0.0062535	0.0088717	0.0076932	0.0067989	0.0053274	0	0.0098363	0	0.0079129	0.0066921	0.010283	0.0046166	0.004936	0.0066102	0.0054166	0.005051	0.0081335	0.005921	0.0035112	0.0068066	0.0049009	0.0078544	0.0052179	0.0049697	0.0064975	0.0063537	0.010042	0.011063	tannins	0.00568401
C20H27N1O14	CHON	504.136	6.4	N1O14	8	1.35	0.7	0	0.0043894	0	0	0	0	0	0.0054044	0	0	0	0	0	0.0077861	0	0.0052564	0	0	0	0	0.0046311	0.0057453	0.0056012	0.0041983	0	0	0	0.0050001	0	0.0032009	0	0.0048779	0	0	0	0	0	0	0	0.0058089	tannins	0.0015475
C20H29N1O14	CHON	506.152	6.6	N1O14	7	1.45	0.7	0	0.0045168	0	0	0	0	0	0	0	0	0	0	0	0.0060242	0	0	0	0.0043547	0.0079087	0	0.0056677	0	0	0	0	0.0059881	0	0	0	0	0	0	0	0.0036768	0	0	0	0	0	0	tannins	0.000953425
C21H17N1O14	CHON	506.057	6.8	N1O14	14	0.809524	0.666667	0	0.0046085	0	0.0067541	0.0038651	0	0.0076128	0	0	0.006062	0.0057786	0.0054032	0.0042169	0.0067119	0.0045855	0.0048327	0.0053003	0.0065189	0	0.010315	0.0059416	0.0088691	0.0087819	0.0065891	0.0076643	0.0080423	0.0085165	0.0084002	0.0098571	0.010118	0.0074441	0.013116	0.011676	0.0088752	0.011538	0.010174	0.0098764	0.0092152	0.010817	0.0079654	lignins/CRAM-like structures	0.00665107
C21H19N1O14	CHON	508.073	13.8	N1O14	13	0.904762	0.666667	0	0	0	0	0.0064682	0	0.0061839	0.011134	0	0.0056202	0.006892	0.0065072	0.0050184	0	0.0057641	0.0070907	0.0052392	0.010149	0.010326	0.009424	0.0080255	0.010355	0.010484	0.0082757	0.010333	0.011436	0.0093642	0.011278	0.011507	0.01014	0.0094186	0.013986	0.01309	0.010429	0.012093	0.009915	0.012947	0.010222	0.0097755	0.010414	lignins/CRAM-like structures	0.00773263
C21H21N1O14	CHON	510.089	13.7	N1O14	12	1	0.666667	0	0.0081051	0	0.0093811	0.0069995	0.0083901	0.011574	0.01066	0.0065838	0.0093162	0.009535	0.0069683	0.006861	0.0087564	0.0081945	0.0073679	0.0083202	0.0067208	0.012153	0.013615	0.011731	0.012639	0.01222	0.0097314	0.011802	0.013646	0.012025	0.015683	0.014467	0.013199	0.011967	0.015801	0.012377	0.011237	0.01263	0.011061	0.012256	0.011812	0.016766	0.013746	lignins/CRAM-like structures	0.0104075
C21H23N1O14	CHON	512.105	18.5	N1O14	11	1.09524	0.666667	0	0	0	0	0	0	0	0	0	0	0	0	0.006857	0	0	0	0.0063051	0	0	0.0122	0	0.013119	0.012867	0.0099826	0.010625	0	0.012229	0	0.012446	0.012331	0.011921	0.014847	0.0088516	0.011843	0.011254	0.0093329	0.01019	0.010015	0	0	lignins/CRAM-like structures	0.00493041
C21H25N1O14	CHON	514.12	6.1	N1O14	10	1.19048	0.666667	0	0.0041791	0	0	0.0064992	0	0.0068785	0.0065655	0.0070978	0.0084395	0.008138	0.0069956	0.007395	0.0095956	0.0063733	0.0098049	0.0056762	0.0096308	0.01153	0.010883	0.012101	0.012209	0.011647	0.0088589	0.0071673	0.013546	0.011488	0.010014	0.0084131	0.0086298	0.0097128	0.010229	0.006808	0.01031	0.0079298	0.0082988	0.007674	0.010551	0.014444	0.01314	lignins/CRAM-like structures	0.00822134
C21H27N1O14	CHON	516.136	10.1	N1O14	9	1.28571	0.666667	0	0	0	0	0.0053225	0	0	0.0054193	0.0084385	0.0071112	0	0	0.0061446	0	0.008233	0.004796	0.0035588	0.0047357	0.010909	0.0071017	0.0080106	0.0075282	0.0065994	0.0075786	0.0059437	0.010916	0.0042791	0.0073183	0.0071804	0.0054226	0.0076507	0.009005	0.0038905	0.0060694	0	0.0061689	0.0048745	0.0073846	0.010244	0.012237	lignins/CRAM-like structures	0.0052518
C22H17N1O14	CHON	518.058	4.5	N1O14	15	0.772727	0.636364	0	0.003372	0	0.0083263	0	0	0.0071908	0.0056017	0.0065197	0.0048199	0.0067646	0.0049789	0.0041657	0.0053678	0.0066739	0.0057501	0.0044737	0.0070432	0.0078183	0.0072763	0.0072066	0.0078218	0.0076862	0.0085571	0.0054357	0.0084417	0.0060259	0.0083335	0.008214	0.0072499	0.0068563	0.0094881	0.0092601	0.0065053	0.0096203	0.008443	0.0068109	0.0054545	0.0066822	0.00836	lignins/CRAM-like structures	0.0062149
C21H29N1O14	CHON	518.152	4.8	N1O14	8	1.38095	0.666667	0	0	0	0	0	0	0	0	0	0.0052216	0	0	0	0.0055676	0	0	0	0	0.0086931	0	0	0	0	0	0.0031779	0.0048645	0	0.0079354	0	0	0	0	0	0	0	0	0	0	0	0	lignins/CRAM-like structures	0.000886503
C22H19N1O14	CHON	520.073	17.3	N1O14	14	0.863636	0.636364	0	0	0	0.0080719	0.0064886	0	0.0059372	0.0095127	0	0.005618	0.0048767	0.0060275	0.0059199	0.0050973	0.0056106	0.0077149	0.0038204	0.006103	0.010344	0.011233	0.0070883	0.011956	0.0079788	0.0073589	0.0091714	0.014213	0.0093884	0.01379	0.0093765	0.010157	0.010608	0.011731	0.0091622	0.011793	0.010641	0.010139	0.010818	0.011051	0.010935	0.0093584	lignins/CRAM-like structures	0.00772727
C21H31N1O14	CHON	520.167	5.6	N1O14	7	1.47619	0.666667	0	0	0	0	0	0	0	0	0	0	0	0	0	0.0053393	0	0	0	0	0.0085464	0	0	0	0.0046369	0	0	0.0045884	0	0	0	0	0	0	0	0	0	0	0	0	0	0.0053587	lignins/CRAM-like structures	0.000711742
C22H21N1O14	CHON	522.089	8.7	N1O14	13	0.954545	0.636364	0	0.00546	0	0	0.0068607	0	0.0082099	0.0084808	0	0.0068929	0	0.0059686	0.0059802	0.0053905	0.0087311	0.0066476	0.0074354	0.010597	0.011812	0.011407	0.0085264	0.010939	0.0099569	0.013051	0.0088215	0.014171	0.010728	0.011053	0.010542	0.011076	0.0087131	0.011738	0.012457	0.010536	0.010748	0.0089663	0.010469	0.011653	0.013094	0.016056	lignins/CRAM-like structures	0.00832922
C22H23N1O14	CHON	524.105	9.9	N1O14	12	1.04545	0.636364	0	0.0058775	0	0.011343	0.0066704	0.0073981	0.012356	0.010365	0	0.0092786	0.0077722	0.0091214	0.008108	0.0096063	0.0060559	0.0094568	0.006618	0.011579	0.014017	0.007997	0.012624	0.010492	0.0090762	0.0087856	0.00999	0.011643	0.013424	0.015322	0.01057	0.010198	0.0094636	0.012687	0.010604	0.009924	0.01024	0.0093696	0.0074166	0.012304	0.014275	0.013248	lignins/CRAM-like structures	0.00938192
C22H25N1O14	CHON	526.12	15.2	N1O14	11	1.13636	0.636364	0	0.0084487	0	0.0097145	0.006542	0.0085992	0.011731	0.0072873	0.0056317	0.0093117	0.0076214	0.0094319	0.010594	0.0081279	0.0090686	0.010589	0.0075313	0.0086903	0.014885	0.010749	0.012114	0.010433	0.010781	0.012388	0.0089708	0.014767	0.010848	0.014404	0.011011	0.010481	0.010385	0.013292	0.0086321	0.011902	0.0090703	0.0094254	0.0093215	0.011405	0.015598	0.013139	lignins/CRAM-like structures	0.00982306
C22H27N1O14	CHON	528.136	12.2	N1O14	10	1.22727	0.636364	0	0.0070143	0	0	0.0054502	0	0	0.0084112	0	0.008329	0.0049232	0.0065163	0.0071459	0.0079947	0.0074596	0.0055981	0.005391	0	0.012125	0.0059634	0.0092923	0.010376	0.010642	0.0094646	0.0070891	0.010147	0.0090144	0.010921	0.005317	0.0058085	0.0083121	0.010094	0.0075967	0.0067638	0.0064719	0.0066391	0.0058269	0.0075823	0.013267	0.010912	lignins/CRAM-like structures	0.00659649
C23H17N1O14	CHON	530.057	9	N1O14	16	0.73913	0.608696	0	0	0	0	0.0039961	0	0	0.0055691	0	0	0	0.0039174	0	0	0.0061684	0.005199	0.0043992	0	0.0068339	0.0063084	0.0050694	0.0078678	0.0070718	0.0058519	0.0067363	0.0056557	0.0047855	0.0073789	0.0075011	0.0066581	0.0065382	0.0085712	0.0082504	0.0052715	0.0069201	0.0051259	0.005845	0.0064041	0.0088312	0.0072595	lignins/CRAM-like structures	0.00439963
C22H29N1O14	CHON	530.152	5.9	N1O14	9	1.31818	0.636364	0	0.0039723	0	0	0.0044543	0	0.005616	0.0052054	0	0	0.0057618	0.0064459	0.0046709	0	0	0.0058301	0	0.0040793	0.0070694	0.0041845	0.0063401	0.0065587	0.0054469	0.0039028	0.0046231	0.0075064	0.0043192	0.0074523	0.0053002	0.0032679	0.0034371	0.006119	0.0037373	0.0068125	0	0.0043769	0	0.0053148	0.0055339	0.0099574	lignins/CRAM-like structures	0.00393241
[truncated: 6,650 more rows]

## Sheet: Table S4
Table S4. DOM molecules unique and enrich in 5-100 cm and 110-300 cm depth.
[truncated: 1,765 more rows]

[truncated: 5 more sheets: Table S5, Table S6, Table S7, Table S8, Table S9]
